# Supplementary material for: Screening of miRNA profiles and construction of regulation networks in early and late lactation of dairy goat mammary glands
Source: Sci Rep. 2017 Sep 20;7:11933. doi: 10.1038/s41598-017-12297-4 (PMC5607250; doi:10.1038/s41598-017-12297-4)
Supplement: Supplementary file 3 — Table S2 [file 41598_2017_12297_MOESM3_ESM.xls]

## Sheet: Sheet1
Item	Description
Pre-miRNA Index	Pre-miRNA Cluster Index
miRNA_Index	mature miRNA
miR_name	New discovered 5p/3p sequence has been annotated as p3/p5: which is directly differentiate with the reported sequences,
miR_seq	is a read at 5' or 3' of maximum mapped score in each cluster.
len	miR_seq length
genome ID	Reference Genome Information
strand	strand "+" or "-"
start	pre-miRNA start position
end	Pre-miRNA end position
pre-miRNA_seq	pre-miRNA sequence
#mir/MIR	mapped mir numbers in miRbase, the number in this item eaquals to the sum of mirIDs
mirIDs	is all mirID in a cluster, seprated by ,
rep_mirID	is the representative known mirID
rep_mirSeq	is the representative known mir sequence
rep_miRID	is the representative known miRID
rep_miRSeq	is the representative known miR sequence
type	is 5' or 3', which means the cluster appears at 5' or 3' end
Sequence in miRbase	New, miRNA identi?ed in this study and not reported in miRBase,mainly for new reported 5p or 3p sequence; Diff, confirming miRNA sequences in miRBase, but different sequences are reported in our study; and Yes, confirming miRNA sequences in miRBase.
group	gp1a:Reads were mapped to miRNAs/pre-miRNAs of specific species in miRbase and the pre-miRNAs were further mapped to genome & EST.
	gp1b:Reads were mapped to (except for specific species) miRNAs/pre-miRNAs of selected species in miRbase and the pre-miRNAs were further mapped to genome & EST.
	gp2a:Reads were mapped to miRNAs/pre-miRNAs of selected species in miRbase and the mapped pre-miRNAs were not further mapped to genome, but the reads (and of course the miRNAs of the pre-miRNAs) were mapped to genome. The extended genome sequences from the genome loci may form hairpins.
	gp2b:Reads were mapped to miRNAs/pre-miRNAs of selected species in miRbase and the mapped pre-miRNAs were not further mapped to genome, but the reads (and of course the miRNAs of the pre-miRNAs) were mapped to genome. The extended genome sequences from the genome loci may not form hairpins.
	gp3:Reads were mapped to miRNAs/pre-miRNAs of selected species in miRbase and the mapped pre-miRNAs were not further mapped to genome, and the reads were not mapped to genome, either. but the reads were mapped to the miRNAS(Matures)
SS	Secondary Structure
	Criteria:
	1.number of nucleotides in one bulge in stem: <= 12
	2.number of base pairs in the stem region of the predicted hairpin: >= 16
	3.cutoff of free energy: kCal/mol <= -15
	4.length of hairpin: up and down stems + terminal loop >= 50
	5.length of hairpin loop: <= 20
	6.number of nucleotides in one bulge in mature region: <= 4
	8.number of biased bulges in mature region: <= 2
	9.number of errors in mature region: <= 7
	10.number of base pairs in the mature region of the predicted hairpin: >= 12
	11.percent of mature in stem: >= 80
hairpinLen	pre-miRNA length
CG%	GC Content
dG	Free energy
raw	Raw data; from #reads(all),is the number of reads for isoform at 5' or 3' end.
norm	Normalized data
Expression Level	High:The number of reads in the following reported miRNAs is higher than the average copy of the data set.Medium:The number of reads in the following reported miRNAs is higher than 10 and less than average copy of the data set.Low:The number of reads in the following reported miRNAs is less than 10
Summary of known and predicted miRNA in this study.
miR_name	miR_seq	len	genomeID	strand	start	end	pre-miRNA_seq	#mir/MIR	mirIDs,	rep_mirID	rep_mirSeq	rep_miRID	rep_miRSeq	type	Sequence in miRbase	group	SS	hairpinLen	CG%	dG	E(raw)	L(raw)	E(norm)	L(norm)	Expression level
aca-mir-5398-p5	TAGGAATAATGGCATAGG	18	541128985	+	109288722	109288813	TAGGAATAATGGCATAGGagttaaaaattctcatttagcgtatgcatgagtatagtttagattaacaaaatctgtgacttaaatggctaatt	1	hsa-mir-5692c-2,	hsa-mir-5692c-2	tgtgtacaccaactgtgatattaggagtcctatttatttttaggatattaggAATAATATCACAGTAGGTGTACaca	hsa-mir-5692c-2-p5	taggAATAATATCACAGT	5'	New	gp2b	.........((((....((((((......(((((...((....))))))).......((((((.....)))))))))))).....))))...	80	29.3	-14.7	3	1	2.86182	1.49052	low
aca-mir-5429-p5	GAGGGGCTCTCGCTTCTGG	19	541128972	+	70489558	70489591	gtggaagtgggGAGGGGCTCTGGCTTCTGGcggc	1	hsa-mir-6087,	hsa-mir-6087	ggTGAGGCGGGGGGGCGAGCcctgaggggctctcgcttctggcgccaag	hsa-mir-6087-p3	gaggggctctcgcttctgg	3'	New	gp2b	..((((((..((......))..))))))......	26	70.6	-9.4	3	0	2.86182	0	low
aca-mir-5450-p5	GAATTATAGGAATTGAACC	19	316926505	+	3739	3792	aatagaggtttaaatcctcttatttctaGAATTATAGGAATTGAACCtactcct	4	hsa-mir-6128,ptr-mir-6128,mml-mir-6128,ola-mir-1388,	hsa-mir-6128	aagaagcttgtagatttttctcccttactatctagaattataggacttcagtccatgatttggaaaaattACTGGAATTGGAGTCAAAAataatttgaaaattaggaat	hsa-mir-6128-p3	gaattataggacttcagtc	3'	New	gp2b	...((((((((((.((((...((((...))))...)))).)))))))).))...	48	29.6	-12.9	3	13	2.86182	19.3767	middle
aca-mir-726-p5	CAGGACTGTAACAAAACACA	20	541128975	-	16184997	16185063	ataggtctgagcagttcgagccCAGGACTGTAACAAAACACAtgtggaagaactgactggtactgcg	1	hsa-mir-1288,	hsa-mir-1288	gagggtgttgatcaGCAGATCAGGACTGTAACTCACCatagtggTGGACTGCCCTGATCTGGAGAccactgcctt	hsa-mir-1288-p5	CAGGACTGTAACTCACCata	5'	New	gp2b	...(((((.((((((((...((((....(((......)))..)).))..)))))).)))).)))...	61	49.3	-14.7	3	0	2.86182	0	low
bfl-mir-100-p3	AGAACTGGGATGTGGAGC	18	541128960	-	32262977	32263001	taaccgcAGAACTGGGATGTGGAGC	3	hsa-mir-555,ptr-mir-555,ppy-mir-555,	hsa-mir-555	ggagtgaactcagatgtggagcactacctttgtgagcagtgtgacccaaggcctgtggacAGGGTAAGCTGAACCTCTGATaaaactctgatctat	hsa-mir-555-p3	tgaactcagatgtggagc	3'	New	gp2b	...(((((.........)))))...	19	56	-5.1	3	0	2.86182	0	low
bta-miR-195	TAGGTAGTTTCATGTTGTTGGAG	23						4	gga-mir-196-2,gga-mir-196-4,gga-mir-196-5,oha-mir-196c,	gga-mir-196-2	aactgctctgtggttTAGGTAGTTTCATGTTGTTGGggctccacctttctctCTACAGCACGAAACTGCCTTAAttacttcagttgatatcatc	gga-miR-196-5p	TAGGTAGTTTCATGTTGTTGG	5'	Diff	gp3	(((((....((..((.((((((((((.((((((.((((...........)))).)))))).)))))))))).))..))..))))).........	85	42.6	-33.3	3	1	2.86182	1.49052	low
bta-miR-205-	TAGAGGATAGAGTTAAGGG	19	541128984	-	7813781	7813864	ggccttcacTAGAGGATAGAGTTAAGGGaagcaagtggatttggtggacagtgctttccttagtctatcctcttcttgaggacg	2	hsa-mir-8061,mmu-mir-7084,	hsa-mir-8061	gagaggatgcCTTAGATTAGAGGATATTGTTcagtgggatttggagaggacgccttagattagaggtattgttca	hsa-mir-8061-p5	TAGAGGATATTGTTcagtg	5'	New	gp2a	...(((((..((((((((((.((((((((((((..((...........)).))))))))))))))))))))))...)))))...	78	47.6	-37.6	3	0	2.86182	0	low
bta-mir-2285af-1-p3	TGAGGTAGGTTGTATGGT	18	541128982	+	94224624	94224724	gagTGAGGTAGGGTGTATGGTaggttaaatggggagtggatggggtatgaaactaagagacagaccaaagaaaaaactcatgatcatggtttgaacttcag	41	chi-let-7c,ggo-let-7c,bta-let-7c,hsa-let-7c,ppy-let-7c,mml-let-7c,gga-let-7c,oar-let-7c,mmu-let-7c-1,rno-let-7c-1,mmu-let-7c-2,rno-let-7c-2,ssc-let-7c,eca-let-7c,cfa-let-7c,ptr-let-7c,efu-let-7c,oan-let-7c-1,oan-let-7c-2,ssa-let-7c-2,ssa-let-7c-1,dre-let-7c-1,dre-let-7c-2,aca-let-7c-2,aca-let-7c-2,aca-let-7c-1,aca-let-7c-1,tgu-let-7c-1,tgu-let-7c-2,cgr-let-7c,oha-let-7c-2,oha-let-7c-1,oha-let-7c-…	chi-let-7c	gaagctgtgtgcatccgggtTGAGGTAGTAGGTTGTATGGTTtagagttacaccctgggagttaaCTGTACAACCTTCTAGCTTTCCttggagcacacttgagccatc	chi-let-7c-p5	GGTAGTAGGTTGTATGGT	5'	Diff	gp1a	...((((((........((((..(((...(((...(((.......)))....)))...)))..))))......((((.(((....)))))))..)))))).	97	42.6	-15.2	3	2	2.86182	2.98103	low
bta-mir-2285b-1-p5	TCTTCGGTCAAGGGTATACG	20	541128985	+	66940753	66940792	TCTTCGGTCAAGGGTATACGagtagctgcgctcccctgct	26	chi-mir-137,bta-mir-137,hsa-mir-137,ppy-mir-137,mml-mir-137,mmu-mir-137,eca-mir-137,mmu-mir-540,rno-mir-137,rno-mir-540,ssc-mir-137,ptr-mir-137,gga-mir-137,oan-mir-137a,dre-mir-137-3,dre-mir-137-2,dre-mir-137-1,aca-mir-137a,aca-mir-137a,cgr-mir-137,xtr-mir-137-3,xtr-mir-137-2,xtr-mir-137-1,ccr-mir-137,aca-mir-137a,aca-mir-137a,	chi-mir-137	ggtcctctgactctcttcggtgacgggtattcttgggtggataatacggattacgttgttATTGCTTAAGAATACGCGTAGTcgaggagagtaccagcggcaggc	chi-mir-137-p5	tcttcggtgacgggtattct	5'	New	gp1a	.....(((..((((.....((((......)))))))))))	35	57.5	-7.2	3	1.5	2.86182	2.23577	low
bta-mir-2285f-2-p5	TTATTGCTTAAGAATACGCGTAG	23	541128984	+	43145673	43145777	ggtcctctgactctcttcggtgacgggtattcttgggtggataatacggattacgttgTTATTGCTTAAGAATACGCGTAGtcgaggagagtaccagcggcaggc	25	chi-mir-137,bta-mir-137,hsa-mir-137,ppy-mir-137,mml-mir-137,mmu-mir-137,eca-mir-137,rno-mir-137,ssc-mir-137,cfa-mir-137,ptr-mir-137,gga-mir-137,mdo-mir-137a,oan-mir-137a,dre-mir-137-1,aca-mir-137a,aca-mir-137a,tgu-mir-137,cgr-mir-137,xtr-mir-137-3,xtr-mir-137-2,xtr-mir-137-1,ccr-mir-137,aca-mir-137a,aca-mir-137a,	chi-mir-137	ggtcctctgactctcttcggtgacgggtattcttgggtggataatacggattacgttgttATTGCTTAAGAATACGCGTAGTcgaggagagtaccagcggcaggc	chi-miR-137	ATTGCTTAAGAATACGCGTAGT	3'	Diff	gp1a	.(.((.((((((((((((((..(((.((((((((..(..(.(((((((.....)).))))))..)..)))))))).)))..)))))))))))..))).)))....	100	50.5	-47.7	3	18	2.86182	26.8293	middle
bta-mir-2285w-p3	GAAGACACTCTGCAACAAG	19	541128957	+	119303751	119303775	aaggcaGAAGAGACTCTGCAACAAG	1	efu-mir-2683,	efu-mir-2683	ggagggaaaacaggcctggcagagatacccattccattccctgcttgctcggtagctggtGATTGGAAGGCACTCTGCAACAGTGctgaagccctgggcaaggag	efu-mir-2683-p3	GAAGGCACTCTGCAACAGT	3'	New	gp2b	...(((((......)))))......	16	48	-6.8	3	1	2.86182	1.49052	low
bta-mir-2288-p5	GCGGCGGTGGCGACTCTGGA	20	541126955	-	172052	172101	ggagaggcggctgtggagGCGGCGGTGGCGGCTCTGGAggcagcttcagc	10	hsa-mir-3960,hsa-mir-1915,hsa-mir-3665,mmu-mir-8112,mmu-mir-3960,mmu-mir-6538,cfa-mir-718,ppy-mir-2861,ppy-mir-1915,pma-mir-4578,	ppy-mir-2861	cggcggcggaggcgcctctgcagctccggctccccctggcctctcgggaactacaagtcccagggggcctGGCGGCGGGCGTCGGGCGgaagaggcggggtcggcgcc	ppy-mir-2861-p3	gcggcggaggcgcctctgca	3'	New	gp2b	...(((((.(((..((((.(.((....)).)))))...))).)))))...	44	74	-19.7	3	9	2.86182	13.4146	middle
bta-mir-2322-p3	AGGATTGTGGGGGCGCTG	18	541128985	+	24363240	24363342	ttgggAGGATTGTGGGGGCGCTGtgctgccgcctctggtctctgttccgtgttccttccgtgcactcaggggtccgtcccttgccacctttgtgcccccacgc	4	hsa-mir-4254,mmu-mir-1982,gga-mir-2954,tgu-mir-2954,	gga-mir-2954	ctgagagggcttggggagaggattgtagtggagctcCATCCCCATTCCACTCCTAGCAgctctctggc	gga-mir-2954-p5	aggattgtagtggagctc	5'	New	gp2b	...........((((((((((...((....))...((((.........((((.........))))..(((((....))))).)))).....))))))))))..	90	65	-36.2	3	3	2.86182	4.47155	low
bta-mir-2394-p3	TGGGAGAGGTGGAAGTGAT	19	541128971	+	35225031	35225069	taacaatccctggcttaagcTGGGAGAGGTGGAAGTGAT	9	hsa-mir-4298,mmu-mir-3067,rno-mir-711,ssa-mir-92a-4,ssa-mir-92a-3,tgu-mir-2988,ola-mir-92a-1,tni-mir-92-1,fru-mir-92-1,	mmu-mir-3067	gccccagcttccccAGTTCTCAGGCCCGCTGTGGTGTgaagttaggttcaCCAAGCGGCTGCCCTGGGAGAGGgggaggtgtgc	mmu-mir-3067-p3	TGGGAGAGGgggaggtgtg	3'	New	gp2b	...((.((((..((....))..)).))..))........	28	48.7	-10.7	3	0	2.86182	0	low
bta-miR-2448-5p	TGCGGACCAGGGGAATCC	18	541128986	+	82214933	82214967	ccaggagcccttgcTGCGGACCAAGGGAATCCgtc	5	dre-mir-23a-4,dre-mir-23a-2,ola-mir-23a-1,tni-mir-23a-3,hhi-mir-23a,	dre-mir-23a-4	ctcttctgccggccagggGAATTCCTGGCAGAGTGATTTttaaacctaatgactgaATCACATTGCCAGGGATTTCCAatggctcgtgtgactcagag	dre-mir-23a-4-p3	tgccggccagggGAATTC	3'	New	gp2b	...(((.((((((........))))))..)))...	29	65.7	-11.7	3	5	2.86182	7.45258	low
bta-mir-2888-1-p3	TTGTCCTGGCCTGTGGTTA	19	541128982	+	94960932	94960997	cTTGTCCTGGCCTGTGGTTTttctgctcccctgtgctcagttctcaggggactccggcaggacgca	60	chi-mir-92b,chi-mir-92a,bta-mir-92a-2,bta-mir-92a-1,hsa-mir-92a-1,ptr-mir-92-1,ppy-mir-92-1,mml-mir-92a-1,ggo-mir-92-1,ppa-mir-92-1,age-mir-92-1,lla-mir-92-1,sla-mir-92-1,lca-mir-92-1,hsa-mir-92a-2,ppy-mir-92-2,mml-mir-92a-2,ggo-mir-92-2,ppa-mir-92-2,mne-mir-92,age-mir-92-2,lla-mir-92-2,sla-mir-92-2,hsa-mir-4295,mmu-mir-92a-1,mmu-mir-92a-2,rno-mir-92a-2,rno-mir-92a-1,ssc-mir-92a-2,ssc-mir-92a-1,e…	chi-mir-92b	cccattcattcatgggtggggatttgttgcactgcttgtgttatatgtaaagTATTGCACTTGTCCCGGCCTGTggaagaaacgagg	chi-mir-92b-p5	TTGTCCCGGCCTGTggaag	5'	New	gp1a	...(((((.(((.(..(.....)..)(((((((...........)))))))....))))))))...	60	60.6	-25.2	3	2	2.86182	2.98103	low
bta-mir-3432a-2-p3	CTATACAACTTACTACTTTCCT	22	541128957	-	84904750	84904868	aggactctgctcatgctggggTGAGGTAGTAAGTTGTATTGTtgtggggtagggattttaggccccaattagaagataaCTATACAACTTACTACTTTCCCtggtgtgtagcacattca	16	chi-mir-98,bta-mir-98,hsa-mir-98,ptr-mir-98,mmu-mir-98,rno-mir-98,ssc-mir-98,eca-mir-98,cfa-mir-98,ppy-mir-98,mml-mir-98,ggo-mir-98,ppa-mir-98,age-mir-98,cgr-mir-98,tch-mir-98,	chi-mir-98	aggactctgctcatgctggggTGAGGTAGTAAGTTGTATTGTTgtggggtagggattttaggccccaattagaagataaCTATACAACTTACTACTTTCCCtggtgtgtagcacattca	chi-miR-98-3p	CTATACAACTTACTACTTTCCC	3'	Diff	gp1a	.(((...((((((..(..(((.(((((((((((((((((.((((((((((...........)))))).........)))).))))))))))))))))))))..)..)).))))..))).	117	43.7	-52.7	3	6	2.86182	8.94309	low
bta-miR-452-	GCTGGGTGATCGTTGGAAGGG	21	541128981	-	85913933	85914017	GCTGGGTGATCGTCGGAAGGGcactgccaggcgcagagggcgccctgccgcccctcctccggcgcctggctccgacctcacctcc	1	eca-mir-9113,	eca-mir-9113	aaggaaccccgaggagaggcgaggtggggaAGGATTCTCAGGACTCGCTCTGgctctagcttgctgggtgatcttgggcagcgtctttcctttctctggccgtcatttcttcacgggaa	eca-mir-9113-p5	gctgggtgatcttgggcagcg	5'	New	gp2a	...((((((..((((((........(((((((((.(((((.((......))))))).....))))))))))))))).))))))..	80	75.3	-45.8	3	0	2.86182	0	low
bta-mir-574-p3	ACTCCAGCCCCACAGCCTCAGC	22	541128957	-	23525703	23525789	ccgggattgggtggtaggagaaatggatgctggcctctcaattctggatttgACTCCAGCCCCACAGTCTCAGCcaccctagccaat	4	hsa-mir-766,ppy-mir-766,ptr-mir-766,ggo-mir-766,	hsa-mir-766	gcatcctcaggacctgggcttgggtggtAGGAGGAATTGGTGCTGGTCTTtcattttggatttgACTCCAGCCCCACAGCCTCAGCcaccccagccaattgtcataggagc	hsa-miR-766-3p	ACTCCAGCCCCACAGCCTCAGC	3'	Yes	gp2b	...((...(((((((..((((..(((..(((((....((((........))))..))))).)))...)))).)))))))...))...	81	55.2	-34.7	3	0	2.86182	0	low
bta-miR-653-	CTGAGGTAGTAGGTTGTATAGTTG	24	541128969	+	55856237	55856382	tccgtccatccgtctgtctgtccacctgccgcgccccccgggCTGAGGTAGGAGGTTGTATAGTTGaggaggacacccaaggagatcactatacggcctcctagctttccccaggctgcgccctgcacgggacggccagcggggac	2	ssa-let-7j,xtr-let-7a,	ssa-let-7j	TGAGGTAGTAGGTTGGATAGTTttagggtcacacccacactgggagataaCTGTACAACCTACTGTCTTTCT	ssa-let-7j-5p	TGAGGTAGTAGGTTGGATAGTT	5'	Diff	gp2a	...((((..(((.(((.((((((...(((.((((..((.(((..(((.(((((((..(((((((.((...((....)).......)))))))))..))))))).)))..))).))..))))...)))..)))))).))))))))))	143	65.1	-71.2	3	0	2.86182	0	low
bta-miR-7865	GTTTCCGTAGTGCAGTGG	18	541128980	-	36673670	36673729	agagcgttgttgtgggcGTTTCCGTAGTGTAGTGGttatcacgttcgcctcacacgcgaa	10	hsa-mir-3182,mmu-mir-471,rno-mir-471,dre-mir-733,aca-mir-33-1,aca-mir-33-1,ola-mir-142,tni-mir-142b,aca-mir-33-1,aca-mir-33-1,	aca-mir-33-1	tgctgggtggcagctgtaGTGCATTGTAGTTGCATTGCAtgttctagcagtatttgtgCAATGTTTCCGCAGTGCAATAcagaggcataccgtatctctcc	aca-mir-33-1-p5	GTTTCCGCAGTGCAATAc	5'	New	gp2b	...((((((..(((..(((..(((........))).....)))..)))..)).))))...	54	53.3	-17.5	3	4	2.86182	5.96206	low
ccr-mir-22a-p5	CTGAAAGCCAGAGCCTGA	18	541128981	-	82706560	82706724	ctgcctcttactcaaacccctgtggtggtgccgcctttccttcagcctgaaataatgggagtcccCAAAGTGAAGGAGACTATGGttcctaagcacaaagaaatgcccttccctaaatatccagttgagccctttaCTGAAAGCCAGAGCCTGActctcactgat	56	chi-mir-148b,bta-mir-767,bta-mir-551a,bta-mir-148b,hsa-mir-1827,hsa-mir-4644,hsa-mir-4755,hsa-mir-148b,ppy-mir-148b,mml-mir-148b,hsa-mir-6131,hsa-mir-6754,mmu-mir-18a,rno-mir-18a,mmu-mir-148b,mmu-mir-3470b,mmu-mir-6948,mmu-mir-8111,rno-mir-148b,ssc-mir-9791-2,ssc-mir-9791-1,ssc-mir-148b,eca-mir-767,eca-mir-148b,eca-mir-9111,eca-mir-763,cfa-mir-8826,cfa-mir-148b,tch-mir-148b,cfa-mir-8799b,cfa-mir-…	bta-mir-551a	ggggaccacctgctgaccctgaaacccagagcaggtgaggcctgtctgactgtttctggGCGACCCAATCTTGGTTTCCAtggttgccctggaaa	bta-mir-551a-p3	ctgaaacccagagcaggt	3'	New	gp2b	.......................((((....))))......((((..........((((((((..........((....))..(((((....(((........)))...............((((..(....)..)))).......))))).)))))))))))).	8	49.1	-30.6	3	10	2.86182	14.9052	middle
ccr-mir-27c-p5	CCATTATTCTAACTGAGG	18	541128971	-	52793873	52793950	ccacaatgatgagagtttatttgctactcTTGACTGTGAGGATGACGagaattcttaccaCCATTATTCTAACTGAGG	11	hsa-mir-298,hsa-mir-570,mmu-mir-16-1,ptr-mir-298,ppy-mir-298,mml-mir-298,gga-mir-1454,gga-mir-6707,oan-mir-16a,cin-mir-4032,pma-mir-451,	hsa-mir-570	ctagataagttattaggtgggtgcAAAGGTAATTGCAGTTTTTCCCattattttaattgCGAAAACAGCAATTACCTTTGCaccaacctgatggagt	hsa-mir-570-p3	CCattattttaattgCGA	3'	New	gp2b	....(((((((.((((.........))))......((((((((.......))))))))...)))))))..........	23	39.7	-13.6	3	0	2.86182	0	low
ccr-mir-7132-p3	GCGGGGCGGGCGTGGTGG	18	541128963	+	61163626	61163717	tgagagGCGGGGCGGGCGTGGTGGgcacagggcttcggagtctgtgggctcaaatccctcaccgtgagatggcagcgctcaccccactcatc	6	hsa-mir-6803,hsa-mir-3195,eca-mir-8971,eca-mir-8978,gga-mir-6660,tgu-mir-2976-1,	hsa-mir-6803	ctcctCTGGGGGTGGGGGGCTGGGCGTggtggacagcgatgcaTCCCTCGCCTTCTCACCCTCAG	hsa-mir-6803-p5	GGGGGCTGGGCGTggtgg	5'	New	gp2b	...(((..((((.(((((..((...(((((((.....(((((....)))))....))))....))).....))..))))).)))).)))...	86	66.3	-37.5	3	4	2.86182	5.96206	low
cfa-mir-1301-p3	AAAGATGGTGAACTATGCA	19	541128968	-	28311008	28311039	aAAAGATGGTGAACTATGCCTGGACGGGGCGA	34	chi-mir-27b,chi-mir-379,bta-mir-379,bta-mir-27b,hsa-mir-1181,hsa-mir-379,hsa-mir-210,mmu-mir-1968,mmu-mir-379,rno-mir-380,rno-mir-3542-2,rno-mir-3542-1,ssc-mir-27b,eca-mir-27b,eca-mir-379,cfa-mir-27b,cfa-mir-8829,ptr-mir-1181,ptr-mir-210,ppy-mir-1181,ppy-mir-379,mml-mir-379,mml-mir-210,ggo-mir-379,ggo-mir-380,ggo-mir-210,gga-mir-1734,efu-mir-379,efu-mir-27b,pma-mir-4570,cgr-mir-379,tch-mir-9771b,…	pma-mir-4570	cctgagtgtgtctagaaccatagtttaactgtaaacactatcaatcaaaattgTTGAACTATGTATCTGGATGCgttcttt	pma-mir-4570-p5	aaaattgTTGAACTATGTA	5'	New	gp2b	.....((((....))))((((.....))))..	12	53.1	-7.1	3	4.5	2.86182	6.70732	low
cfa-mir-574-p5	TATTTCAATGTGCTGATG	18	541128985	-	118658835	118658907	acatagcacaagtgatgaacaataagggacttaatactgaaacctgatgttaTATTTCAATGTGCTGATGtgc	5	hsa-mir-4791,efu-mir-9270,ssa-mir-19c-4,ssa-mir-19c-3,cin-mir-4035,	efu-mir-9270	aatgcaggcattcaagggggttgcatggcagtcatacagaTGTGAAGGGACGGGCAATGGTATGTgaaaatggaagccattccgtccattatatcaatgtgcttgaggttgccctttgccgccttggggacctccgtgagtcaca	efu-mir-9270-p3	tatatcaatgtgcttgag	3'	New	gp2a	((((((((((..(((..((((...(((...............)))..)))).....))).))))))).)))..	71	35.6	-16.6	3	0	2.86182	0	low
cfa-mir-8800-p5	AGAGGTCGGAGCCGGGAAT	19	541128972	+	41332528	41332626	ctgaccttaacgtcctgcatccctttggttccggcccctggggcgcatgggcgtggctaaggggagttaagttcccgagaAGAGGTCTGAGCCGGGAAT	1	cfa-mir-8859a,	cfa-mir-8859a	ggctcagtcggggtcggagccgggatccggagtccgcctcgcggtccagcgtcgtggatccgagtcgTGGATCGGAGCCGGGGTCCGGAgtccgcctcgcggtccagcctcgtggttct	cfa-mir-8859a-p3	cggggtcggagccgggatc	3'	New	gp2b	((..((((((((((((((..(((...(((....)))...)))..))).))))))...)))))..))....(((((((...((....))....)))))))	29	60.6	-38.8	3	0	2.86182	0	low
cfa-mir-8822-p5	TCAGCAAACGGGGAAAAG	18	541128984	-	14516412	14516508	aaacaggctTCAGCAAACGGGGAAAAGtctcccaaactcgggccaacctgaagctgtgagctagggccctgcatcggaagcatgttgaagtctgcct	1	cfa-mir-8882,	cfa-mir-8882	ctgtcgctctgttttctgggcgcttgtaccctacggcctcTCCGAGCTCTGACTCCCTTCCCTGGgaaagagcaccaggaacagggtagcaggtttgaggtacccgggctggactcgtggaggtgctcagcaaactgaggaaggg	cfa-mir-8882-p5	tcagcaaactgaggaagg	5'	New	gp2b	...((((((((((((...((((.......))))....(((((....))))).(((.(((((.((....)))).)))..))).))))))))))))...	91	54.6	-37.2	3	0	2.86182	0	low
cfa-mir-8834b-p5	GGATAGCTCAGTCGGTAGA	19	541128964	+	28412535	28412597	ttattttacataatgagttagacagtctcttagagggcctGGATAGCTCAGTCGGTAGAgcat	1	cfa-mir-8890,	cfa-mir-8890	aacgtgagccgaaatcaagagttggacgtttagctGACTGAGCCACCTAGGTACCCCTTAagattttatttttagggtgcttgggtggctcagtcggttaagtgtctgctttcagctcaggtcatgatcccaggg	cfa-mir-8890-p3	gggtggctcagtcggttaa	3'	New	gp2b	...((((((....(((((((..(((.(((.....))).)))..)))))))....))))))...	57	41.3	-20.9	3	0.5	2.86182	0.745258	low
chi-miR-105a	AACAAGAAGAAGAGGAACTGCA	22	541128986	-	78845879	78845983	tttACCTTCTTGTATAAGCACTGTGctaaaattacagaaaccaagataactttggtttttgtgataatgctagcagagtattaAACAAGAAGAAGAGGAACTGCA	4	chi-mir-1248,bta-mir-1248-1,bta-mir-1248-2,eca-mir-1248,	chi-mir-1248	tttACCTTCTTGTATAAGCACTGtgctaaaattacagaaaccaagataactttggtttttgtgataatgctagcagagtattaaacaagaagaagaggaactgca	chi-mir-1248-p3	aacaagaagaagaggaactgca	3'	New	gp1a	.....((((((((.(((..(((.(((((..(((((((((((((((.....))))))))))))))).....))))).))).))).)))))))).............	87	33.3	-36.5	3	8	2.86182	11.9241	middle
chi-miR-126-5p	TGGGGAGCGGCCCCCGGGCGG	21	541128972	+	62070576	62070682	atgacgatgctggcttcggtgcTGGGGAGCGGCCCCCGGGCGGgcctctgctctggcccCTCCTGGGGCCCGCACTCTCGCtccgggctcgctccacctcggctgct	7	chi-mir-1343,bta-mir-1343,hsa-mir-1343,ssc-mir-1343,cfa-mir-1343,efu-mir-1343,cgr-mir-1343,	bta-mir-1343	ggcttcggtgcTGGGGAGCGGCCCCCGGGCGGGcctctgctctggcccCTCCTGGGGCCCGCACTCTCgctccgggcc	bta-miR-1343-5p	TGGGGAGCGGCCCCCGGGCGGG	5'	Diff	gp1a	........((((((....))...((((((((((((..(((((((....(((...((((((....)))))).)))..))))))).)))).)))))).)).))))....	75	74.8	-55.1	3	2	2.86182	2.98103	low
chi-miR-1271-3p	AAAAGTTCGTTTGGATTTCT	20	541128986	+	153842805	153842900	gctgaatattgggttggccaAAAAGTTCGTTTGGATTTCTctgtaagatgctgtggataaacctgaacgaactttttggccagcccaaaatttccc	1	bta-mir-2285y,	bta-mir-2285y	tgttgagttggccaaaaagttcgtttggatttctctgtaatatcttacggaAAAACCCAAACAAACTTTTTTgaacaacccaata	bta-mir-2285y-p5	aaaagttcgtttggatttct	5'	New	gp2a	...((((.(((((((((((((((((((((((..(.(((.((..((......))..)).))).)..))))))))))))))))))))))).))))...	90	42.7	-49.3	3	1	2.86182	1.49052	low
chi-mir-128-p3	AGCAAAATAAGCAAATGGA	19	541128957	+	83737103	83737196	gaagaggtgggtggtttCTCCGTTTGCCTGTTTTGCTGAtgttcatttgacttattctcAGCAAAATAAGCAAATGGAaaattcatccatcaac	7	chi-mir-1468,bta-mir-1468,hsa-mir-1468,ssc-mir-1468,eca-mir-1468,cfa-mir-1468,ppy-mir-1468,	chi-mir-1468	gaagaggtgggtggtttCTCCGTTTGCCTGTTTTGCTGAtgttcatttgacttattctcAGCAAAATAAGCAAATGGAAAAttcatccatcaac	chi-miR-1468-3p	AGCAAAATAAGCAAATGGAAAA	3'	Diff	gp1a	.....((((((((..((.(((((((((.(((((((((((..................))))))))))).))))))))).))..))))))))...	86	39.4	-39.2	3	7	2.86182	10.4336	middle
chi-mir-1291-p5	ATCCGGAGTGGCGGGGACGGG	21	541128966	-	18395730	18395817	tgaggcagcccggggtgggtgATCCGGAGTGGTGGGGACGGGggccactcctgagccctcctactcaggcccagctgatgatgctaca	3	bta-mir-2305,mml-mir-7176,efu-mir-9340,	bta-mir-2305	gctCGGGGGTGGCGGGGAGGGGGgcggggcacggttccctgggtttttctgcacatctgttgcagc	bta-mir-2305-p5	ctCGGGGGTGGCGGGGAGGGG	5'	New	gp2a	...((((.....((.((((....((.((((((..(((.(((((.....)))))..)))..)))))).)))))).)).....))))...	82	67	-38.8	3	2	2.86182	2.98103	low
chi-mir-135a-p3	CGTGTATGATGAATTATCTGACC	23	541128972	+	73440655	73440727	tgtcaggaacccCGTGTATGATGAATTATCTGACCcggctattgcctctcatataatgcttctcgtggctctc	2	chi-mir-2318,bta-mir-2318,	chi-mir-2318	tgtcaggaacccCGTGTATGATGAATTATCTGACCcggctattgcctctcatataatgcttctcgtggctctc	chi-miR-2318	CGTGTATGATGAATTATCTGACC	5'	Yes	gp1a	.((((.((......(((((((.((....))......(((....)))..))))))).......)).))))....	41	47.9	-14.9	3	2	2.86182	2.98103	low
chi-miR-141	GTCAGGATTCTAGGCTTAGAGGT	23	541128982	-	55500493	55500560	gacctctaagtctagaacccctctgattcaggattctctgaGTCAGGATTCTAGGCTTAGAGGTcata	2	chi-mir-2432,bta-mir-2432,	chi-mir-2432	gacctctaagtctagaacccctctgattcaggattctctgagtcAGGATTCTAGGCTTAGAGGTcata	chi-miR-2432	AGGATTCTAGGCTTAGAGGT	3'	Diff	gp1a	(((((((((((((((((....(((((((((((....))))))))))).)))))))))))))))))...	65	45.6	-41.7	3	0	2.86182	0	low
chi-mir-141-p5	GCTGAACTGTCTTACTCCCACA	22	541128984	-	15319012	15319086	agaggaaatgTGGAGTGACTGTCAGATGCAGCcagcagaataagtggtttgGCTGAACTGTCTTACTCCCACAtc	3	chi-mir-2411,bta-mir-2411,ssc-mir-2411,	chi-mir-2411	agaggaaatGTGGAGTGACTGTCAGATGCAGCCAGCagaataagtggtttggCTGAACTGTCTTACTCCCACATC	chi-miR-2411-3p	CTGAACTGTCTTACTCCCACATC	3'	Diff	gp1a	.......(((((((((((....(((...((((((((..........).)))))))..)))..))))))).)))).	67	48	-23.4	3	1	2.86182	1.49052	low
chi-miR-144-5p	GTGGGGTGGGATTTTAGA	18	541127708	-	110692	110789	actgctGTCTCTGTGGCGCAATCGGttagcgcgttcggctgttaaccgaaaggttggtggttcgagcccacccagggacgGTGGGGTGGGATTTTAGA	15	chi-mir-3955,bta-mir-760,hsa-mir-662,hsa-mir-760,mml-mir-760,mmu-mir-1983,mmu-mir-760,rno-mir-760,eca-mir-9037,ptr-mir-760,ppy-mir-760,ggo-mir-760,efu-mir-9242-1,pma-mir-4593,oar-mir-3955,	chi-mir-3955	atggtttgaaagtgtgggatacaTTTGATGGCTGATCCTCTCACTactttataccttgggtagTGGGATTTTAGTCCATCATAGAGcaagcagatttgttttcacc	chi-mir-3955-p3	gggtagTGGGATTTTAGT	3'	New	gp1a	.(..(((((((((..((((.........))))((((((((..(((((....)))))..)).)))))).....)))))))))..)..............	83	58.2	-40.8	3	3	2.86182	4.47155	low
chi-miR-183-	TAATCTCAGCTGGCAACTGTGA	22	541128976	-	38084883	38085014	ctaacctggatggctgtgagttggctTAATCTCAGCTGGCAACTGTGAgatgttcatacagccctccacagtggtctctgggattatgctaaacagagcaatctccttgccctcatggatcaaaagacttgc	17	bta-mir-216a,hsa-mir-216a,ggo-mir-216,ppa-mir-216,lca-mir-216,mmu-mir-216a,rno-mir-216a,ssc-mir-216-1,ssc-mir-216-2,eca-mir-216a,cfa-mir-216a,ptr-mir-216a,ppy-mir-216a,mml-mir-216a,mdo-mir-216,xtr-mir-216,sha-mir-216a,	bta-mir-216a	gatggctgtgagttggctTAATCTCAGCTGGCAACTGTGAgatgttcatacagtcctccacagtggtctctgggattatgctaaacagagcaatctccttgccctcatg	bta-miR-216a	TAATCTCAGCTGGCAACTGTGA	5'	Yes	gp1b	.......((((.(((.((..(((((.(((((((((..(((.((((((((.(((....)))...)).)))))).))).))))))))).))))).)).))).))))......((....))..............	97	48.5	-40	3	3	2.86182	4.47155	low
chi-mir-1839-p3	AATTAGGAAAGGCATTAGA	19	541128978	-	30548528	30548595	tcaattacatttgactcagtgctgtcctgtcttagAATTAGGAAAGGCATTAGAatcaaggtgatagt	2	hsa-mir-3117,ptr-mir-3117,	hsa-mir-3117	ccctaaagggccAGACACTATACGAGTCATATaagggaaggcattATAGGACTCATATAGTGCCAGgtgttttgtggg	hsa-mir-3117-p3	TATaagggaaggcattATA	3'	New	gp2a	...(((((.(((((.((((((((.(((((.........)))))..)))))).)).))))))))))...	62	36.8	-19.3	3	0	2.86182	0	low
chi-miR-199a-3p	TGTCACTCGGCCCACTACCCAAG	23	541128966	+	62857451	62857554	ggagtcacccctgcttaggGTAAGTGCGTCTCGGGTGAGCATgcaatggatgtgctcgcaTGTCACTCGGCCCACTACCCAAGgttgtcccaccccttccttac	1	oar-mir-668,	oar-mir-668	cgggagtcaccgctgcttaggGTAAGTGCGTCTCGGGTGAGCatgcaatgaattgctcgcATGTCACTCGGCCCACTACCCaaggttgttccaccccttccttac	oar-miR-668-3p	ATGTCACTCGGCCCACTACCC	3'	Diff	gp1b	((.((.......((((.((((.((((.((..(((((((.(((((.............)))))))))))))).)))))))).))))......)).))........	73	58.7	-32.4	3	0	2.86182	0	low
chi-miR-200b-	TATGTTTTGTGTGTGGCAGTTTAAG	25	541128961	+	19664040	19664152	agactggttaatgataacaatgcatcgtaaaaccttcagaaggaaaggagaatgtttttgtggaccaTATGTTTTGTGTGTGGCAGTTTAAGttattagtttttaaaatcagt	1	xla-mir-703,	xla-mir-703	agactggttaatgataacaatgcatcgtAAAACCTTCAGAAGGAAAGAAtgttgtggaccattttttttgtgtgtggcagttttaagttattagttttcaaaatcagt	xla-mir-703-p3	ttttttttgtgtgtggcagttttaa	3'	New	gp1b	..(((((((..(((((((...(((((......((((...))))......).)))).........((((((.......))))))........)))))))........)))))))	19	32.7	-17.1	3	1	2.86182	1.49052	low
chi-mir-200c-p3	CAGAAGGAAAGGAGAATGTTTTTG	24	541128986	+	37963013	37963073	taaaaccttCAGAAGGAAAGGAGAATGTTTTGTGGACCATATGTTTTGTGtgtggcagttt	1	eca-mir-703,	eca-mir-703	tAAAACCTTCAGAAGGAAAGGAgaatgttttgtggaccatttggttttttgtgtggcagtttta	eca-mir-703-p5	CAGAAGGAAAGGAgaatgttttgt	5'	New	gp1b	((((((.(((............))).))))))....((((((.......))))))......	32	37.7	-8.1	3	3	2.86182	4.47155	low
chi-miR-224-3p	TTACGAACTTTTGGCCCAACCC	22	541128982	-	92934893	92934955	tgggtTGGCCCAAAAGTTCGTTCGGAttttacataccatcTTACGAACTTTTGGCCCAACCCa	1	bta-mir-2284r,	bta-mir-2284r	tgggTTGGCCCAAAAGTTCGTTCGGATtttacatgccatcttacgaacttttggcccaaccca	bta-mir-2284r-p3	ttacgaacttttggcccaaccc	3'	New	gp1b	.(((((((.((((((((((((..((((..........)))).)))))))))))).))))))).	61	46	-32.7	3	0	2.86182	0	low
chi-mir-2284b-p5	GAGGGCATCGCAGAGGGA	18	541128980	+	36692161	36692298	cctagtggcttcactggccctacgtggcacagtctgaacccctccctttccgcttggtggctcgGAGGGCATCGCAGAGGGAgcttaatttcatgggcacaattgtgagtaacggtgggcaatgtgaataatactata	2	hsa-mir-3945,efu-mir-9242-2,	hsa-mir-3945	gatgttgatgcacgtgacggggAGGGCATAGGAGAGGGTTGATATaaaatgcaattacagcctcttatgctttccaaagtgggggatgattcaatgat	hsa-mir-3945-p3	gAGGGCATAGGAGAGGGT	3'	New	gp2a	..(((((..(((((..((((..(((..((((((.((..(((((((((((..((..((((.((....)).))))))))))))))...........)))..))))))))....)))..))))...)))))...)))))..	134	52.9	-48.2	3	0	2.86182	0	low
chi-mir-23a-p5	GTCATACACGGCTCTCCTCTCA	22	541128966	+	62857593	62857707	caagtgtccacttatggtacttgaagAGAGGCTGGCCGTGATGAATTCGattcatcaaagcgaGTCATACACGGCTCTCCTCTCTtttagtgtcaaattctgcctcggagggctt	13	chi-mir-485,bta-mir-485,eca-mir-485,hsa-mir-485,ppy-mir-485,mml-mir-485,mmu-mir-485,rno-mir-485,cfa-mir-485,ptr-mir-485,ggo-mir-485,efu-mir-485,oar-mir-485,	chi-mir-485	caagtgtccacttatggtacttgaagAGAGGCTGGCCGTGATGAATTCgattcatcaaagcgAGTCATACACGGCTCTCCTCTCTtttagtgtcaaattctgcctcggagggctt	chi-miR-485-3p	AGTCATACACGGCTCTCCTCTCT	3'	Diff	gp1a	.((((....)))).((..(((..((((((((..(((((((((((.((((...........)))))))).)))))))..))))))))..)))..))......((((....))))..	81	47.8	-44.8	3	9	2.86182	13.4146	middle
chi-miR-2404	TATGGTAGAGGGTGGTGGA	19	541128983	-	97329721	97329785	aaaatcagaaaaatcctctcctcatctcttataTATGGTAGAGGGTGGAGGAaacgtctggtata	1	mmu-mir-5110,	mmu-mir-5110	agcGGAGGAGGTAGAGGGTGGTGGAATTtgatgtcatctctgccactactggacagggctacgttgttctagccacttgccctgagt	mmu-mir-5110-p3	GGAGGTAGAGGGTGGTGGA	3'	New	gp2a	...((((((....(((((..(((.(((((.......)).))))))..)))))....))))))...	59	38.5	-21.2	3	3	2.86182	4.47155	low
chi-mir-29a-p3	TAATTCTTGCTCCCCAGGTGAGA	23	541128957	-	78798495	78798577	gctcccctctcTAATTCTTGCTCCCCAGGTGAGAgtgctttgtgaatgcaATCCACCTGGGCAAGGATTCTGAAtgtgagagc	2	chi-mir-502b,bta-mir-502b,	chi-mir-502b	gctcccctctcTAATTCTTGCTCCCCAGGTGAGagtgctttgtgaatgcaATCCACCTGGGCAAGGATTCTGAAtgtgagagc	chi-miR-502b-5p	TAATTCTTGCTCCCCAGGTGAG	5'	Diff	gp1a	((((.....((.(((((((((...(((((((.((.(((.........))).))))))))))))))))))..))......))))	83	51.8	-30.9	3	16	2.86182	23.8483	middle
chi-miR-29b-3p	GGGAGCCAGGAAGTATTGATGT	22	541128957	-	42318484	42318593	taaattgatgcacccagtggGGGAGCCAGGAAGTATTGATGTttctgccagtttagcGTCAACACTTGCTGGTTTCCTCTctggagcatcactaaattcgtggattttca	14	chi-mir-505,bta-mir-505,hsa-mir-505,eca-mir-505,mml-mir-505,mmu-mir-505,rno-mir-505,ssc-mir-505,cfa-mir-505,ptr-mir-505,ppy-mir-505,ggo-mir-505,cgr-mir-505,tch-mir-505,	hsa-mir-505	gatgcacccagtggGGGAGCCAGGAAGTATTGATGTttctgccagtttagCGTCAACACTTGCTGGTTTCCTctctggagcatc	hsa-miR-505-5p	GGGAGCCAGGAAGTATTGATGT	5'	Yes	gp1a	.....((((((..((((.(((((((((((.((((.((((((((...........)))))))).)))).))))))))))).)))).))))))..(((((....)))))...	86	45.5	-47.5	3	3	2.86182	4.47155	low
chi-miR-30b-3p	AAGTTGCCCGTGTCTTTTTCG	21	541128966	+	62836246	62836368	gctgagctgccgaatgatcctgacctgtggtgcttaaggagAAGTTGCCCGTGTCTTTTTCGctttatatgtgacgAAACATTCGCGGTGCACTTCTTtttcagtatccaattcagcctcgaa	12	chi-mir-543,oar-mir-543,bta-mir-543,hsa-mir-543,ppy-mir-543,mmu-mir-543,rno-mir-543,eca-mir-543,cfa-mir-543,ptr-mir-543,mml-mir-543,ggo-mir-543,	mmu-mir-543	tgcttaatgagAAGTTGCCCGCGTGTTTTTCGctttatatgtgacgAAACATTCGCGGTGCACTTCTTtttcagca	mmu-miR-543-5p	AAGTTGCCCGCGTGTTTTTCG	5'	Diff	gp1a	((......))....(((..((((..((.((((((.((..((((((.(((((((..((((((((.......)))).))))....))))).))))))))..)).))))))))..))))..)))..	107	47.2	-38.2	3	2	2.86182	2.98103	low
chi-miR-30c-5p	ATTCTGCATTTTTAGCAAGTTC	22	541128966	+	62850318	62850418	tcagattttcatcacctagggaTCTTGTTAAAAGGCAGATTCTgattcagggaccaagATTCTGCATTTTTAGCAAGTTCccaagtgatgctaatgcttct	10	chi-mir-544,oar-mir-544,bta-mir-544a,hsa-mir-544a,ppy-mir-544,mml-mir-544,rno-mir-544,eca-mir-544-2,cfa-mir-544,ptr-mir-544,	bta-mir-544a	attttcatcacctagggatcttgttaaaaggcagattctgattcagggaccaagATTCTGCATTTTTAGCAAGTTCccaagtgatgctaat	bta-miR-544a	ATTCTGCATTTTTAGCAAGTTC	3'	Yes	gp1a	..(((((..((((((...((((.((((((((((((((((.(((..((....))...))).))))).))))))))))).))))..))))))..))).))...	96	39.6	-36.5	3	22	2.86182	32.7913	middle
chi-miR-30e-5p	AAACATTCGCGGTGCACTTCTT	22	541128966	+	62836246	62836368	gctgagctgccgaatgatcctgacctgtggtgcttaaggagAAGTTGCCCGTGTCTTTTTCGctttatatgtgacgAAACATTCGCGGTGCACTTCTTtttcagtatccaattcagcctcgaa	12	chi-mir-543,oar-mir-543,bta-mir-543,hsa-mir-543,ppy-mir-543,mmu-mir-543,rno-mir-543,eca-mir-543,cfa-mir-543,ptr-mir-543,mml-mir-543,ggo-mir-543,	chi-mir-543	gctgagctgccgaatgatcctgACCTGTGGTGCTTAAGGAGaagttgcccgtgtctttttcgctttatatgtgacgAAACATTCGCGGTGCACTTCTttttcagtatccaattcagcctcgaa	chi-miR-543-3p	AAACATTCGCGGTGCACTTCT	3'	Diff	gp1a	((......))....(((..((((..((.((((((.((..((((((.(((((((..((((((((.......)))).))))....))))).))))))))..)).))))))))..))))..)))..	107	47.2	-38.2	3	19	2.86182	28.3198	middle
chi-mir-346-p3	GTGGTTGATTGGATCCGTGGGT	22	541128981	-	107826141	107826210	tgcacCTGTGGATACAACCAAACACGGttggagaataattcacaatctGTGGTTGATTGGATCCGTGGGT	1	bta-mir-2448,	bta-mir-2448	tgcacCTGCGGATACAACCAAACACGGttggagaatatttcacaatctGTGGTTGATTGGATCCGTGGGTgta	bta-miR-2448-3p	GTGGTTGATTGGATCCGTGGGT	3'	Yes	gp1b	...(((..(((((.(((.(((.(((((((((((.....))).))).))))).))).))).)))))..)))	67	45.7	-25.2	3	6	2.86182	8.94309	low
chi-mir-361-p3	TGGCTGTTGTGGTGTGCAAAAC	22	541128968	-	47837418	47837540	attgtctaactttttatttttggtcTGGCTGTTGTGGTGTGCAAAACcctgtacattgctatTTTGCCACACTGCAACACCTTAcagatgtggaagatgtgaaatttgtcatcaattatgact	5	bta-mir-3064,hsa-mir-3064,mmu-mir-3064,rno-mir-3064,gga-mir-3064,	hsa-mir-3064	ggTCTGGCTGTTGTGGTGTGCAAaactccgtacattgctattTTGCCACACTGCAACACCTTACAg	hsa-miR-3064-5p	TCTGGCTGTTGTGGTGTGCAA	5'	Diff	gp1b	...(((................((..((.(((((..((((((((((....((.....))..)))))).))))..)))))))..)).((((....((((.....))))..))))......))).	63	37.4	-30.4	3	1	2.86182	1.49052	low
chi-mir-376c-p3	ACCCCACTCCTGGTACCA	18	541128968	-	39205653	39205728	ggcctacACCCCACTCCTGGTACCAgctgcttgggcaccccctgtggcacatgcctctgagatggagggattaatg	1	bta-mir-4286-1,	bta-mir-4286-1	ggcctacACCCCACTCCTGGTACCagctgcttgggccccccctgtggcacatgcctctgagatggagggattaatg	bta-miR-4286	ACCCCACTCCTGGTACC	5'	Diff	gp1b	........((((((((..((((...((..(..(((....))).)..))...))))...))).))).))........	60	60.5	-23.5	3	36	2.86182	53.6586	middle
chi-miR-429-	GTGGGCGGTAGGGGCGGTT	19	541128960	-	31781633	31781690	actccgctcctacttcctgtttcggcacagttgctgctGTGGGCGGTAGGGGCGGTTa	6	mmu-mir-92b,eca-mir-9105,ptr-mir-200c,gga-mir-1790,gga-mir-1777,odi-mir-1503,	mmu-mir-92b	ggtgggcgggAGGGACGGGACGTGGTGCAGTGTTgttctttcccctgccaaTATTGCACTCGTCCCGGCCTCCggccccctcg	mmu-mir-92b-p3	gtgggcgggAGGGACGGGA	3'	New	gp2a	...((((((((((..((..(..(((((....)))))..)..))..))))))))))...	52	60.3	-31.7	3	21	2.86182	31.3008	middle
chi-miR-449c-	AAAAGTGCTTACAGTGCAGGTAGA	24	541128957	+	24618118	24618188	gccatgtAAAAGTGCTTACAGTGCAGGTAGCtttttgagatctactgcaatgcaagcacttcttacattac	6	gga-mir-106,mdo-mir-106,ssa-mir-106b,tgu-mir-106,xtr-mir-106,ola-mir-106a,	gga-mir-106	ccttgagttgtgcAAAAGTGCTTACAGTGCAGGTAgagctcagcacctACTGCAGTATAAGCACTTCTGGcatgaccgtgg	gga-miR-106-5p	AAAAGTGCTTACAGTGCAGGTA	5'	Diff	gp2a	...((((((((((((((.((.(((((.(((.((.....)).)))))))).)).)))))))).))))))...	65	40.8	-24.5	3	18.5	2.86182	27.5745	middle
chi-mir-483-p5	AACTGGCCTACAAAGTCCC	19	541128962	+	13293618	13293764	cccttctggagaaaggaggctttggaggctgtggtcccagaatcggggttttgagggcgagatgagtttatgttttatccAACTGGCCCACAAAGTCCCgcttttggggtcattctagacggcgagggattcagactccggtggccc	28	bta-mir-193a,hsa-mir-193a,mmu-mir-193a,rno-mir-193a,ssc-mir-193a,eca-mir-193a,cfa-mir-193a,ptr-mir-193a,ppy-mir-193a,mml-mir-193a,ggo-mir-193a,gga-mir-193a,efu-mir-193a,mdo-mir-193a,dre-mir-193a-1,dre-mir-193a-2,aca-mir-193,aca-mir-193,tgu-mir-193b,oha-mir-193,tch-mir-193a-2,tch-mir-193a-1,ola-mir-193a,ccr-mir-193a,tni-mir-193,fru-mir-193,aca-mir-193,aca-mir-193,	bta-mir-193a	tgggagctgagagcTGGGTCTTTGCGGGCGAGATGAaggtgtcggttcAACTGGCCTACAAAGTCCCAGTcctcggccccc	bta-miR-193a-3p	AACTGGCCTACAAAGTCCCAGT	3'	Diff	gp2a	.((((((......)))))).((((((....(((..(((((((.((((..((((.((((.((.((..(.........)..)).)).)))).))))..)))).)))))))..))))))))).(((..(((........)))....))).	99	55.1	-59	3	0	2.86182	0	low
chi-miR-487b-3p	AAGTGCCGCCAGGTTTTGAGTGT	23	541128969	+	57215300	57215403	cccgcaacttctcagcctgtggtactcaaactgtgggggcacttccgttttacgaagggAAGTGCCGCCATGTTTTGAGTGTtaccggttgagagagtagcttc	2	mmu-mir-292a,rno-mir-292,	mmu-mir-292a	cagcctgtgatACTCAAACTGGGGGCTCTTTTGgattttcatcggaagaAAAGTGCCGCCAGGTTTTGAGTGTcaccggttg	mmu-miR-292a-3p	AAAGTGCCGCCAGGTTTTGAGTGT	3'	Diff	gp2a	...((.(((((((((((.((..((((((((..((((.(((((((((.(((...))).))))))))).))))..))))))))..)).)))))))).))).))...	98	52.9	-58.4	3	0	2.86182	0	low
chi-miR-493-3p	AAGGTCTGATTGGAGCTTGGC	21	541128972	-	78377584	78377641	AAGGTCTGATTGGAGCTTGGCtgcctgccttgctggagccaggcctgagtcggacatc	1	rno-mir-378b,	rno-mir-378b	aggagaacAGTGGACTTGGAGTCAGAAGGtctgtgtggaactgggcctccgacatggactatcactgaccatgattccattccg	rno-mir-378b-p5	AAGGtctgtgtggaactgggc	5'	New	gp2a	...((((((((((.((((((((.((.((...)).)))))))))))).))))))))...	52	60.3	-29.2	3	0	2.86182	0	low
chi-miR-493-5p	ACTGGACTTGGAGTCAGGC	19	541128968	-	38327372	38327466	ctccccatggctcattttagtggcaagagcACTGGACTTGGAGTCAGACttcctgggttcaagtcctggctctgccactagctagctgtgggtaa	6	bta-mir-378c,hsa-mir-378e,ssc-mir-378b,ptr-mir-378e,ppy-mir-378e,ggo-mir-378e,	ggo-mir-378e	aacctggctctgcctgactccagcgtccaggccaggggcagacagtggacagagaacagtgcccaagaccACTGGACTTGGAGTCAGGACatcattttaacagctttat	ggo-miR-378e	ACTGGACTTGGAGTCAGGAC	5'	Diff	gp2a	...((((..(((....((((((((.(((((...(((((((((..(((.....)))..)))))))))..)))))))))))))..)))..))))...	89	53.7	-52.9	3	3	2.86182	4.47155	low
chi-mir-502a-p5	GGGGGTATAGCTCAGTGGT	19	541128980	+	55082985	55083058	gcagctGGGGGTATAGCTCAGTGGTagagcgcatgcttagcatgcatgaggccctgggttcaatccccagtatc	2	mmu-mir-1957a,dre-mir-733,	dre-mir-733	tggcttttccgtagtgtcgctgtTGCGTTGGTTTAGCTCAGTGGTTacttctgtgatccctgaaaaatcaacctttcatggtcacctcggtgcca	dre-mir-733-p5	GTTGGTTTAGCTCAGTGGT	5'	New	gp2a	...(((((((((..(((((((.(((.....((((((...)))))).....))))))))))..)))))))))...	68	56.8	-37.4	3	5	2.86182	7.45258	middle
chi-mir-544-p5	GAGGAGGAATGTGGAAGGC	19	541128969	-	50433339	50433424	caGAGGAGGAATTTGGAAGGCaatgtggaaatatttttcaaaatgacgaatgcacatcactttgacttggcagttttcctcctagg	1	oan-mir-1371,	oan-mir-1371	tgactttagatgaaaggcagtaaaactatTAGATGAGGACTCTGAGAagaggaggaagatagaagtcttaggacagacaaaacgacagtcatgcgtcagtttcatgagtaacattaaaactccaaatgctgttgatacatatttgtta	oan-mir-1371-p5	gaggaggaagatagaagtc	5'	New	gp2a	...((((((((.(((..((((((.((((...((((..((.....))..))))....)))).))).)))..)))..))))))))...	80	40.7	-23.2	3	8	2.86182	11.9241	middle
chi-mir-874-p3	AAACTTGAACCGACTTTTTGGC	22	541128979	+	70806634	70806717	tactgagttggcgAAAAAGTTGATTTAGGTTTTTCtgtacgatgctgtgggaAAACTTGAACCAACTTTTTGGCcaacccaata	35	chi-mir-2284c,chi-mir-2284e,bta-mir-2285s,bta-mir-2285b-2,bta-mir-2285ae,bta-mir-2285g-3,bta-mir-2285af-2,bta-mir-2285h,bta-mir-2284z-4,bta-mir-2285t,bta-mir-2284c,bta-mir-2284z-7,bta-mir-2284z-3,bta-mir-2285e-2,bta-mir-2284z-2,bta-mir-2284z-1,bta-mir-2285n-4,bta-mir-2285q,bta-mir-2285n-5,bta-mir-2284z-6,bta-mir-2284y-7,bta-mir-2284l,bta-mir-2285aa,bta-mir-2284z-5,bta-mir-2284n,bta-mir-2284aa-1,b…	bta-mir-2285ae	AGAAAGTTCATTTAGGTTTTTCtataggatgctgtggaaaaacttgaacggactttttggc	bta-mir-2285ae-p3	aaacttgaacggactttttggc	3'	New	gp2a	...((.((((((.(((((((((.((((((((((((..((......))..)))))))))))).))))))))).)))))).))...	78	39.3	-37.5	3	0	2.86182	0	low
chi-miR-92b	TAGACTGTAAACTTCTTGAGGGCGG	25	541128968	+	8684067	8684103	ctccccttgaacTAGACTGTAAACTTCTTGAGGGCGG	12	chi-mir-708,bta-mir-708,hsa-mir-708,ppy-mir-708,mml-mir-708,mmu-mir-708,rno-mir-708,ssc-mir-708,eca-mir-708,ptr-mir-708,mdo-mir-151,cgr-mir-708,	chi-mir-708	ctgtgtgtgaagtggtaactgccctcAAGGAGCTTACAATCTAGCTGGGggtaaacgacttgcacatgaacgCATCTAGACTGTGAGCTTCTAGAgggcagggaccttacccta	chi-mir-708-p3	TAGACTGTGAGCTTCTAGAgggcag	3'	New	gp1a	..(((((..(...((........))..)..)))).).	34	51.4	-7	3	1	2.86182	1.49052	low
chi-mir-98-p3	TGCACCATGGTTGTCTGAGCATGC	24	541128957	-	53812423	53812527	tttgtattataggtttttgctcgTGCACCATGGTTGTCTGAGCATGCagcctgcttgTCTGCTCATACCCCATGGTTCCcgagcaggaaccgtcactgcttactg	3	chi-mir-767,bta-mir-767,eca-mir-767,	chi-mir-767	tttgtattataggtttttgctcgTGCACCATGGTTGTCTGAGCATgcagcctgcttgtctgctcataccccatggttcccgagcaggaaccgtcactgcttactg	chi-miR-767	TGCACCATGGTTGTCTGAGCAT	5'	Diff	gp1a	...(((.....((((..((((((...(((((((..((.((((((..(((.....)))..)))))).)).)))))))...))))))..)))).....)))......	96	50.5	-42.3	3	0	2.86182	0	low
chi-miR-99a-3p	CAGGGTAAGAGGGAGCCGG	19	541127408	+	26360	26443	taaagcaatggCAGGGTAAGAGGGAGCCGGgaggccaagccccagggcgcctgtggggtaatggaaagccctgatgtagctggg	4	chi-mir-874,rno-mir-874,mml-mir-874,efu-mir-874,	chi-mir-874	gctccttcggatgaatttttggtgttagccctgCGGCCCCACGCACCAGGGTAAGAgagactcgcttcCTGCCCTGGCCCGAGGGACCGACtggctgggcctgccttctg	chi-mir-874-p5	CAGGGTAAGAgagactcgc	5'	New	gp1a	...(((.((..((((((........(((....)))...((((((((....)).))))))........))))))..)).)))...	78	61.9	-31.6	3	0	2.86182	0	low
cin-mir-4011a-p5	GCTGTCGGAAGGGGGAGG	18	541128968	+	43954583	43954667	gcagTTGGAAGTTGGCAGGTGGagaggcaggttgggaggggaagttgggggaggaggcggaagaggaGCTGTCGGAAGGGGGAGG	18	chi-mir-424,bta-mir-2436,hsa-mir-4301,hsa-mir-7150,hsa-mir-6850,mmu-mir-3971,mmu-mir-337,rno-mir-337,cfa-mir-8843,ptr-mir-1233-1,ppy-mir-2861,efu-mir-9344,oan-mir-153-1,dre-mir-92a-1,ola-mir-92a-1,ccr-mir-18c,tni-mir-92-1,fru-mir-92-1,	bta-mir-2436	agcagggtgCGGCGCAGCTGTCGGGAGGGCGcgtccccgtccccgtcCCCGCCCGACCGCCTCGCCCAAccctct	bta-mir-2436-p3	GCTGTCGGGAGGGCGcgt	3'	New	gp2b	...........(..((..((......))..))..)....................(((((........)))))............	24	64.7	-8.7	3	0	2.86182	0	low
cin-mir-4020b-p3	GACGAGGTGGCTGAGTGG	18	541128966	-	13840446	13840571	actgaagagacttagcatgggtgcatcccattgtgtggGACGAGGTGGCTGAGTGGttaaggcgatagactgctaatccattgtgctttgcacgcgtgggtttgtatcccatccttgtcgttcatg	5	hsa-mir-4302,hsa-mir-621,eca-mir-9015,ptr-mir-621,ppy-mir-621,	hsa-mir-4302	tcaggagggaCCAGTGTGGCTCAGCGAGgtggctgagtttacttaaggtattggaatgag	hsa-mir-4302-p5	AGCGAGgtggctgagttt	5'	New	gp2b	..((((..(((..((.(((((((((.((((.((((((((.((..((((...((..(((.........)))..))...))))..))))...))))))))))..)))).))))).)).))).))))..	122	50.8	-43.6	3	1	2.86182	1.49052	low
cin-mir-4109-p3	CAAAGCGACCGGGAATTCTT	20	541128982	-	91809129	91809158	ggctctcgggCAAAGCGACCGGGAATTCTT	1	hsa-mir-4319,	hsa-mir-4319	ttggcttgagTCCCTGAGCAAAGCCACtgggaatgctccctgaggacgttatatgagtgctcagctcatggggctatgatggtca	hsa-mir-4319-p3	CAAAGCCACtgggaatgctc	3'	New	gp2b	...((((((.........))))))......	21	60	-8.2	3	0	2.86182	0	low
cin-mir-4154-p3	TGGCGAAGGGTTGTAGCG	18	541128984	-	47976735	47976818	aaTGGCGAAGGGTTGTAGCGaagtgggctgtgtttgaggccggtgtaagaacgctcactctacccttccccaaccctcgtcccc	2	hsa-mir-4425,cfa-mir-8843,	hsa-mir-4425	gtgctttacatgaatggtcccattgaatcccaacagctttgcgaagtgtTGTTGGGATTCAGCAGGACCATtcgtgtaaagtaa	hsa-mir-4425-p5	ttgcgaagtgtTGTTGGG	5'	New	gp2b	...((((.(((((((....((((.((.........(((...(((((....)))))..)))..))))))..)))))))))))...	78	58.3	-26.8	3	0	2.86182	0	low
dre-mir-101b-p5	GCGCTCCTCGAGGCCAGAGC	20	541128962	-	25635320	25635421	ttaaggaggatgctgctgcctacaaaatccaggcaaaggccttggaagtcagagccaggactatctGCGCTCCTGGAGGCCAGAGCtgataatcttcctgca	1	bta-mir-339a,	bta-mir-339a	ggggcagccgctgTCCCTGTCCTCCAGGAGCTCacttggtccggccgtgcgctcctcgaggccagagcccgtgtctgc	bta-mir-339a-p3	gcgctcctcgaggccagagc	3'	New	gp2b	...(((((((((((.((((((.((...(((((((....))).)))).....(((((((......))).)))).)).))).)))))).....))))))))...	96	52.9	-37.4	3	0	2.86182	0	low
dre-mir-124-6-p3	CAGCTGTGTGAAGATCTGG	19	541128968	-	47814174	47814279	tgatgcaaagcagcCAGCTGTGTGAAGATCTGGgacagtgcgttgagcaaaagggagtagcaagtggcaaggcccttaggagggaagcagcatggaatgagcaagg	17	chi-mir-19b,bta-mir-19b,hsa-mir-19b-1,ptr-mir-19b-1,ppy-mir-19b-1,mml-mir-19b-1,ggo-mir-19b-1,oar-mir-19b,ppa-mir-19b-1,mne-mir-19b-1,age-mir-19b-1,lla-mir-19b-1,sla-mir-19b-1,ssc-mir-19b-1,eca-mir-19b,cfa-mir-19b-1,tch-mir-19b-1,	chi-mir-19b	cactgttctatggttAGTTTTGCAGGTTTGCATCCAGCtgtgtgatattctgcTGTGCAAATCCATGCAAAACTGActgtggtagtg	chi-mir-19b-p5	CAGCtgtgtgatattctgc	5'	New	gp1a	...(((.......((((((((.......(((.......(((.....))).(((((....((.....))....))))).))).....))))).))).....)))...	100	53.8	-24.4	3	0	2.86182	0	low
dre-mir-2193-p5	ACGGTTGGAGAAGAAGGC	18	541128968	+	26453817	26453888	ccgggACGGTTGGAGAAGAAGGCggctcccggaagggggagagacaaactgccgtaacctctgccgttcagg	3	bta-mir-2448,bta-mir-7857,gga-mir-6573,	bta-mir-2448	tgcacCTGCGGATACAACCAAACACGGttggagaatatttcacaatctGTGGTTGATTGGATCCGTGGGTgta	bta-mir-2448-p5	ACGGttggagaatatttc	5'	New	gp2b	((.(((((((..(((.....((((((((((....))))).........))))).....))).))))))).))	72	63.9	-29.6	3	10	2.86182	14.9052	middle
eca-miR-1543-	TGGAAGACTAGTGATTGTTGT	21	541128979	-	23980487	23980529	cgagggcaatatttactTTGAAGACTAGTGATTGTTGTtcaat	1	gga-mir-7b,	gga-mir-7b	tggacattggtctagttctgtgTGGAAGACTAGTGATTTTTGTTgtttttagataactaaattgacaacaaatcacagtctaccatatggcacagactatgcctctacag	gga-miR-7b	TGGAAGACTAGTGATTTTTGTT	3'	Diff	gp2b	...(..(((((.(((((.........))))).)))))..)...	37	34.9	-11.4	3	0	2.86182	0	low
eca-mir-3548-p3	ATCCCACTCCTGACACCA	18	541128969	+	54078877	54078966	aaactcagctttcctattgtcagaacttgtaactcattagatttccttgaaactgagcagATCCCACTCCTGACACCAgaagctaagaca	4	bta-mir-2478,bta-mir-1260b,mmu-mir-3968,mmu-mir-3963,	mmu-mir-3968	acgccgagcgtgtggtggtaggatccgtgtagcaccgtctgtgtgttgttgtgccacacagagaacttgagCGAATCCCACTCCAGACACCAtgagtagg	mmu-miR-3968	CGAATCCCACTCCAGACACCA	3'	Diff	gp2b	...((.((((((.....((((((....((.....))...(((((.(((......))).)))))......))))))...)))))).))...	84	41.1	-16.7	3	14.5	2.86182	21.6125	middle
eca-mir-8927-2-p5	TGGGCAGTTTATCAGAACC	19	541128983	-	32349541	32349622	aaccagacgagctactcaTGGGCAGTTTATCAGAACCaactcatctatgtggcaaaatagtgagaagacccataagtagagg	8	chi-mir-361,bta-mir-2372,hsa-mir-3153,mmu-mir-21b,mmu-mir-7062,ggo-mir-361,efu-mir-361,cgr-mir-361,	chi-mir-361	cctgggatttgggagcTTATCAGAATCTCCAGGGGTACttataatttgaaaaagTCCCCCAGGTGTGATTCTGATTtgcttccttctcctcctcct	chi-mir-361-p5	ttgggagcTTATCAGAATC	5'	New	gp1a	...........(((((.(((((..((((....))))...((((.((((........))))))))....))))).)))))...	68	43.9	-20.3	3	2	2.86182	2.98103	low
eca-mir-8941-1-p5	TGGGCAGTTTATCAGAACC	19	316926505	+	1276	1451	ttttgcataatgaattaacgagcaaaaaacttaacaaaacgaattttagctaagtaacccgAAACCAGACGAGCTACTCATGGGCAGTTTATCAGAACCaactcatctatgtggcaaaatagtgagaagacccataagtagaggtgacatgcctaacgagcctggtgatagctggt	14	chi-mir-1839,chi-mir-361,bta-mir-1839,hsa-mir-631,ppy-mir-631,mmu-mir-7062,mmu-mir-21b,ptr-mir-631,mml-mir-631,ggo-mir-361,gga-mir-6553,efu-mir-361,oan-mir-1383,cgr-mir-361,	chi-mir-361	cctgggatttgggagcTTATCAGAATCTCCAGGGGTACttataatttgaaaaagTCCCCCAGGTGTGATTCTGATTtgcttccttctcctcctcct	chi-mir-361-p3	ttgggagcTTATCAGAATC	3'	New	gp1a	((((((...............))))))...................((((((...........(((((.....(((((.(((((..((((....))))...((((.((((........))))))))....))))).)))))((((.....)))).......)))))..))))))..	68	40.3	-36.2	3	2	2.86182	2.98103	low
eca-mir-9003-p5	TTGCTATAGCTGTGGGAG	18	541126052	-	37353	37427	ccggtcTTGCTATAGCTGTGGGAGggctgctgtacgggaccacccgaaactGCAGCAATTGGTTCTGGAGGtgcc	14	hsa-mir-378h,mmu-mir-1907,eca-mir-9060,eca-mir-9045,gga-let-7j,gga-mir-1726,gga-mir-1586,efu-mir-9235b,efu-mir-9328,mdo-mir-26-1,tgu-mir-2978,bfl-mir-2070,sha-mir-30c,sha-mir-24-1,	eca-mir-9045	gcaacactctgggtgcccacttctaactctactgcatgtcagctggaattggccaatggtgtgctggtagcttctGAGCAGCATGCTAGGTACCAAGTTGggcagtagtcttgttcttgctgtgggtgggagctg	eca-mir-9045-p5	ttgttcttgctgtgggtg	5'	New	gp2b	(((((((..(.......)..)))..(((((.((.((((....))))..)).)))))........)))).......	19	60	-24	3	0	2.86182	0	low
eca-mir-9008-p5	TTGCTAAGTGTGGATTTG	18	541128966	-	64094095	64094192	tctacttcctttgtgattctccacaatatgcttatattttatacccaaagggtattcaaaaacacttttgatactcagagTTGCTAAGTGTGGATTTG	2	eca-mir-9049,oan-let-7f-1,	eca-mir-9049	caagagatgggaggtcaggagttttaaaggTTGCAAGGAATGCAGCTGCTTGTAGggagggggagcctgtggccttgctaagtggagttttcctagcagcctgtatttgggctggtgagtttgct	eca-mir-9049-p3	ttgctaagtggagttttc	3'	New	gp2b	(((((...(((.(..(((((....................((((((...))))))((((((....)))))).....)))))..).))).)))))....	94	33.7	-20.3	3	0	2.86182	0	low
eca-mir-9066-p3	TTTCGGAGGTGAAGAGGG	18	541128968	-	9019190	9019246	TTTCGGAGGTGAAGAGGGagaGAACGTAATCTGAGTGGTttcaggtattcttttaaa	5	hsa-mir-4319,mmu-mir-6946,ssc-mir-450c,efu-mir-9323,efu-mir-9361,	efu-mir-9323	ttcgcggcgcacaccgctctccttgtcccacccccgtaggccgagtcgggaactgcagtccgggtgaagcgaatacacgTCACCACCGGAAGTAGTGTCAGAGgtgaagaggagggggggagaaaggaggagggagccctttg	efu-mir-9323-p5	TGTCAGAGgtgaagagga	5'	New	gp2b	(((((....)))))...(((((((....(((((((....))))))).)))))))...	14	40.4	-10.4	3	0	2.86182	0	low
eca-mir-9068-p5	TAGCTCTGGGGGAACAGC	18	541128968	-	27061202	27061279	ggcggcctgggcccgagacggacctgcTAGCTCTGGGGGAACAGCaagctgcgatcttcggcgacggcccgggccaaa	1	eca-mir-9103,	eca-mir-9103	tgggaagtccttcttgatgtctaacttcagtacctttcactagcctttggggaacagctctgactttgggtgctttagcaCCCAAGTCTTATCTGTCTCAGGTTCctgactcagtactttaggcactttacagatgcagcttctt	eca-mir-9103-p5	tagcctttggggaacagc	5'	New	gp2b	...((((((((((.....((((..(((.(((((((......)))..)))))))...)))).....))))))))))...	72	70.5	-37.2	3	0	2.86182	0	low
eca-mir-9111-p5	GCAGGAACTGAGAATGGG	18	541128976	-	11062524	11062651	gggttagactctgcaggacctttcaggcaaagggcgggccccagaggccGCAGGAACTGAGAATGGGagacccgcaggactcgcctcagccccgagagtcttggctagtcagctcgtgcgttctcggc	2	mmu-mir-6516,eca-mir-9146,	eca-mir-9146	gggcgccaaggctgagctgccttccTCCTGGATCCACTCCGTCCACCTGgaagagtctgtcatgcttcctcctgggcaggaactgggattcgagcaggcggttgtgaatggtg	eca-mir-9146-p5	gcaggaactgggattcga	5'	New	gp2b	(((((.((((..(((((((.((((.(((...(((....)))..(((((.(.((...(((.....((....))..)))..)))))))).)))..)))))))))).).))))))))).............	44	64.1	-46.2	3	3	2.86182	4.47155	low
eca-mir-9126-p3	ATACCGGGTGCTGGAGGCT	19	541128979	-	19485417	19485499	ggttagtacttggatgggagactgcctgggaATACCGGGTGCTGTAGGCTTttgggggctttcccaatagctgaactggtaaa	28	chi-mir-144,bta-mir-2442,hsa-mir-7641-1,hsa-mir-711,ptr-mir-711,mml-mir-711,hsa-mir-378i,hsa-mir-1273a,hsa-mir-8083,hsa-mir-4457,mmu-mir-7079,eca-mir-8992,eca-mir-9155,ptr-mir-3132,ppy-mir-3188,mml-mir-7193,gga-mir-1801,gga-mir-1805,gga-mir-1805,gga-mir-6661,oan-mir-7406,aca-mir-5408c,aca-mir-5408c,tgu-mir-1559,tgu-mir-1805,tgu-mir-1805,aca-mir-5408c,aca-mir-5408c,	eca-mir-9155	aaagcttactaacttaaagcaacaatgactcattcTCCATGCTTCTGTAGGTCGGCGGggtggctcctctgctgcttctgcctgaactcaaaatgctggatgctggagggtcagttgggttggaaggtccc	eca-mir-9155-p5	atgctggatgctggagggt	5'	New	gp2b	........((..(..((....))..)..))..((((((........((((.((((((....)))))).))))...))))))..	49	51.8	-29.1	3	4.5	2.86182	6.70732	low
eca-mir-9129-p3	GAGGATCTTGAAGAAGCAGA	20	541128968	+	49975592	49975623	tcccaggatctaGAGGATCTTGAAGAAGCAGA	3	eca-mir-9156,efu-mir-9296,cin-mir-4201,	eca-mir-9156	gtccgaggttcttggagaagctggcTCTAGGGCGCCTGTGAAGATGGTctttcttgagcctcgccttctgcgcacgcgccgtcctggcagcgccgagcccgacgtctgtat	eca-mir-9156-p3	gaggttcttggagaagctgg	3'	New	gp2b	...(((((((.....)))))))..........	19	46.9	-8.4	3	0	2.86182	0	low
eca-mir-9155-p5	CTCGGAGAGGTGAGTGGCG	19	541128968	-	41238648	41238706	ctgtagcctgaacgccgcgcacagactttCTCGGAGAGGTGAGTGGCGgacggctgttt	1	efu-mir-9186j,	efu-mir-9186j	acacttgtgttaattaccttgtttgcagggggaggTGAGTGGCATCACTGGTACTGAggtaatggctgctcacAGTACCAGACATGCCGCCCTCctccccctacaaaaatcccagcacagaccacgtga	efu-mir-9186j-p3	cagggggaggTGAGTGGCA	3'	New	gp2b	...(((((.(..((((((.(((...(((((...)))))))).))))))..))))))...	53	61	-23.9	3	0	2.86182	0	low
eca-mir-9168-1-p3	CGGGGCCGTAGCACTGTCTGA	21	541128985	-	60998558	60998689	tgtttaatattttgcaataattggccttgttcctgagctgttggattCGGGGCCGTAGCACTGTCTGAgaggtttacatttcTCACAGTGAACCGGTCTCTTTttcagctgcttcctggcttctttttactc	28	chi-mir-128,bta-mir-128-1,hsa-mir-128-1,rno-mir-128-1,ssc-mir-128-1,ptr-mir-128-1,ppy-mir-128-1,mml-mir-128a,ppa-mir-128,age-mir-128,sla-mir-128,mmu-mir-128-1,eca-mir-128-2,cfa-mir-128-1,mdo-mir-128b,tch-mir-128,ggo-mir-128,gga-mir-128-1,efu-mir-128b,oan-mir-128-1,aca-mir-128-2,aca-mir-128-2,tgu-mir-128-1,cgr-mir-128,oha-mir-128,sha-mir-128,aca-mir-128-2,aca-mir-128-2,	chi-mir-128	tgtttaatattttgcaataattggccttgttcctgagctgttggattCGGGGCCGTAGCACTGTCTGAGAggtttacatttcTCACAGTGAACCGGTCTCTTTttcagctgcttcctggcttctttttactc	chi-miR-128-5p	CGGGGCCGTAGCACTGTCTGAGA	5'	Diff	gp1a	......................((((........((((.((((((...(((((((...((((((..((((..(....)..))))))))))...)))))))...)))))).))))...))))...........	99	43.9	-38.4	3	1	2.86182	1.49052	low
efu-mir-2683-p3	AGGAGATTGGGGAAAAGG	18	541128985	+	124318479	124318560	gggcccattcttagccaacccttagcaagggctccagggtcaaaggactagagaaaaataatggAGGAGATTGGGGAAAAGG	4	hsa-mir-3153,hsa-mir-2110,hsa-mir-3915,oan-mir-1404,	hsa-mir-3153	gacaaattttaaatgtccctgtccccttccccccaattaaagtagattgGGGGAAAGCGAGTAGGGACATTTaaaatttgtt	hsa-mir-3153-p3	agtagattgGGGGAAAGC	3'	New	gp2b	...((((.((((..(((.(((((...)))))(((...((((....)))).)))........)))..)))).)))).......	72	50	-24.2	3	0	2.86182	0	low
efu-mir-9229a-1-p3	CAAGCTTGTGTCTATAGGTATG	22	541128972	-	31103164	31103246	aggcctgttgccacaAACCCGTAGATCCGAACTTGTggtgatagtgcacaCAAGCTTGTGTCTATAGGTATGtgtctgtgggc	26	chi-mir-100,bta-mir-100,hsa-mir-100,ptr-mir-100,ppy-mir-100,ggo-mir-100,ppa-mir-100,mmu-mir-100,rno-mir-100,ssc-mir-100,eca-mir-100,cfa-mir-99a-2,mml-mir-100,gga-mir-100,mdo-mir-100,oan-mir-100,ssa-mir-100a-2,dre-mir-100-2,cgr-mir-100,tch-mir-100,ccr-mir-100,tni-mir-100,fru-mir-100,age-mir-100,lla-mir-100,sla-mir-100,	chi-mir-100	aggcctgttgccacaAACCCGTAGATCCGAACTTGTggtgatagtgcacaCAAGCTTGTGTCTATAGGTATgtgtctgtgggc	chi-miR-100-3p	CAAGCTTGTGTCTATAGGTAT	3'	Diff	gp1a	..(((..(...((((.(((..((((..(((.((((((((......)).)))))).)))..))))..))).))))...)..)))	81	50.6	-33.1	3	6	2.86182	8.94309	low
efu-mir-9230b-p5	CTGCATGAAAGGACACAAG	19	541128966	+	62171015	62171059	ccctgtccttccaaatatgtggtgctCTGCATGAAAGGACACAAG	1	efu-mir-9244,	efu-mir-9244	taggggagatcccaagggaagatcttaatagaatattcagCAGCTTTTCAGGTGTGTCCTTTcagggtctaggtctccctgaaaggacacagctgaaaagctgctgaatattctattaagatcttcccttgattgattg	efu-mir-9244-p3	ctccctgaaaggacacagc	3'	New	gp2b	...(((((((.....((((..(....)..)))).)))))))....	38	48.9	-12.3	3	0	2.86182	0	low
efu-mir-9235b-p5	TTTCTGAGGACAAAGTAG	18	541128973	+	79728256	79728321	catcattgagacaagaacccTTTCTGAGGACAAAGTAGttttgagaaaggggagtgtaaagtgtcc	1	efu-mir-9250-2,	efu-mir-9250-2	tggtttctgagtataaatttgctgtaacacccgtggtctgcactgcagttcggcctttaccgcggTGAAGTGCTGCAACTGTAGTCGCTGgccagcttaataaaggctcataaat	efu-mir-9250-2-p5	tttctgagtataaatttg	5'	New	gp2b	...((((...(((....((((((((.(..((......))..).))))))))...)))..))))...	60	42.4	-21.6	3	0	2.86182	0	low
efu-mir-9329-p3	TCTGGACGTGGCAAGGGC	18	541128976	-	41798384	41798425	catgTCTGGACGTGGCAAGGGAggagttaatcttttgtcctc	4	mmu-mir-6903,mmu-mir-5135,efu-mir-9349,oan-mir-1418,	efu-mir-9349	ctggtccaacggttgaagtgtgactacagacaatgTTGGCTGCTGAGCCTGAACAGGCTctggacgtggaagtgccacctcagggggctttggaggggctctagtctgctgcagggctgtggcatcagcctcc	efu-mir-9349-p5	Tctggacgtggaagtgcc	5'	New	gp2b	.((((....))))(((((..((........))..)))))...	26	50	-8.2	3	0	2.86182	0	low
efu-mir-9329-p5	TCTGGACGTGGCAAGGGC	18	541127749	-	34672	34771	caatcaggtccgaaacatcactatataaaacacggccttgggggaactgtagcgccgcagcaactgtggttgcagatatgTCTGGACGTGGCAAGGGCgg	5	mmu-mir-5135,mmu-mir-1190,gga-mir-7-3,efu-mir-9349,oan-mir-1418,	efu-mir-9349	ctggtccaacggttgaagtgtgactacagacaatgTTGGCTGCTGAGCCTGAACAGGCTctggacgtggaagtgccacctcagggggctttggaggggctctagtctgctgcagggctgtggcatcagcctcc	efu-mir-9349-p3	Tctggacgtggaagtgcc	3'	New	gp2b	...(((.((((((...(((.............((((((..((....))..)).))))..(((((....))))).)))...)).)))).))).........	88	54	-28.3	3	0	2.86182	0	low
gga-mir-1553-p3	AGGGTTCACGTTGACTGCGG	20	541128968	-	48320697	48320799	gacctggaggaAGGGTTCACGTTGACTGCGGtacccctgggttccgggcctgacggacccctcggagtggagcagagcgacaaaaccgaccagtttctagtga	2	gga-mir-1796,pma-mir-30f-1,	gga-mir-1796	cagccttgcaaaagGAACTGCTGAAGGAGGGCTGAgggttcaccttgtcttcagcactcaaaccaagctg	gga-mir-1796-p5	Agggttcaccttgtcttcag	5'	New	gp2b	...((((((.(..((((...((((.((((..(((((..(((.((((.......)))).)))..)).)))..))))..))))......))))..)))))))...	97	61.2	-35.2	3	0	2.86182	0	low
gga-mir-1648-p3	AAATGTGGCGTACGGAAGA	19	541128977	-	67545989	67546063	gaagtaggtcactggtccttcagactcaaattacaatccaaggagtatagtgggaAAAGGTGGCGTACGGAAGAa	1	mmu-mir-1948,	mmu-mir-1948	attctcaccttactATATGAGTATTCTGCCTAAATgtggtgtacggatacaTTTAGGCAGAGCACTCGTACAGtaaggtgagaat	mmu-mir-1948-p3	AAATgtggtgtacggatac	3'	New	gp2b	...(((.((((((..((((....((((...............)))).....))))...)))))).))).......	65	45.3	-21.6	3	9	2.86182	13.4146	middle
gga-mir-1721-p3	ATGTCCTGCAATTCTGAAG	19	541128961	-	7315122	7315194	ATGTCCTGCAATTTTGAAGtgagtgttttacctattgctattaagtttgtgaaatatattgttcaaagtttct	1	xtr-mir-2188,	xtr-mir-2188	gggcgtgtgggaAAGGTCCAGCCTCATATGTCCTgtgatcctgagggggagatatgtggtcagacctgtcccacaggccgtg	xtr-mir-2188-p5	ATGTCCTgtgatcctgagg	5'	New	gp2b	.........(((((((((....(((((((((..(((.......)))..)))))))))....)))))))))...	61	28.8	-12.9	3	0.5	2.86182	0.745258	low
gga-mir-1788-p3	AACATCTTAAATGGACTTTCTG	22	541128982	-	43679151	43679246	ttctccttttgacaggtctgaagaactgttgcccaattcaacagtgccagcattccaactttgttaaacctaccAACATCTTAAATGGACTTTCTG	1	bta-mir-2285w,	bta-mir-2285w	tattgggttgACCAAAAGTTCATTCAGATTTtcctgcaagatcttacagaaaatcttgaatgtactttctggtcaacccaata	bta-mir-2285w-p3	aaaatcttgaatgtactttctg	3'	New	gp2b	...(((.(((((..((..((....(((((((.......))))))).....))..)).....((((.........))))..))))).))).......	86	40.6	-15	3	0	2.86182	0	low
gga-mir-206-p3	CCTGGTAAGAAGCTGCGCG	19	541128980	+	77358947	77359044	cagggggacgggtttttctggcctgcttaactccgctgctctggaggattctttCCTGGTAAGAAGCTGCGCGttggggagtaaggcccgttccctgn	1	bta-mir-495,	bta-mir-495	tggtgcctggaaagaagttgcccatgttcttttcgctgatatgtgacgAAACAAACATGGTGCACTTCTTttccggcatca	bta-mir-495-p3	cctggaaagaagttgccca	3'	New	gp2b	..(((((((((((....((...((.(..(((..(((.(((((..((((.....))))....)).))).))).)))..).))..)))))))))))))..	94	58.2	-39.6	3	0	2.86182	0	low
gga-mir-6577-p3	ACTGTACTGATGTGGACGAG	20	541128963	-	46575477	46575539	ACTGTACTGATGTGGACGAGatcaaattccaagaagatggttcttggtgtccaatgagaccga	1	gga-mir-3064,	gga-mir-3064	actattgtctaacgtttatcttcgattTGGCTGTTGTGGTGTGCAAAActttgtaccttgctttTTGCCACACTGCAACACTTTACAgatgtggaagatgtgaaatttgtcatcaattatgact	gga-mir-3064-p5	ACTTTACAgatgtggaagat	5'	New	gp2b	...((.((.((.((((((..........(((((((.....))))))))))))))).))))...	57	44.4	-14.6	3	0	2.86182	0	low
gga-mir-6598-p3	TCTGGTACTGCAGATCGG	18	541128978	+	68522621	68522703	tgggctctgaactggaatatgggtcctgtgattattcagactgagacaatttgagaggtTCTGGTACTGCAGATCGGggtggg	1	gga-mir-6605,	gga-mir-6605	tacattactgatattcttttctgggACTGCAGAGCTTCTTGAACAAGAtagcatatgtcagcttgttgagaatttctgcattccagtttagccttttgtgcccatatttt	gga-mir-6605-p3	tctgggACTGCAGAGCTT	3'	New	gp2b	...(((((((.(((.......(((((...(((..((((((.((...)).))))))..)))..)).))).))).)))))))...	77	49.4	-16.7	3	0	2.86182	0	low
gga-mir-6649-p3	ATGTGGACGAGCAGGGTG	18	541128978	-	87488865	87488896	ctgccctgagtggATGTGGACGAGCAGGGTGt	1	hsa-mir-6731,	hsa-mir-6731	acaggTGGGAGAGCAGGGTATTGTGGAagctccaggtgccaaccacctgccTCTATTCCCCACTCTCCCCAG	hsa-mir-6731-p3	aggTGGGAGAGCAGGGTA	3'	New	gp2b	..((((((..((........))..))))))..	28	62.5	-12.3	3	0	2.86182	0	low
gga-mir-6696-p5	GTGGGGCCGGCGGGGGAC	18	541128971	+	1964415	1964441	gGTGGGGCCGGCGGGGGTCtgcccttg	4	hsa-mir-6786,ssc-mir-4332,cfa-mir-8815-1,cfa-mir-8815-2,	hsa-mir-6786	gccgggtggggcggggcggcctcaggaggggcccagctcccctggatgtgctGCGGTGGGGCCGGAGGGGCGTcacgtgcacccaagTGACGCCCCTTCTGATTCTGCCTcag	hsa-mir-6786-p5	GTGGGGCCGGAGGGGCGT	5'	New	gp2b	...(((((.(((....))).)))))..	22	81.5	-11.7	3	4.5	2.86182	6.70732	low
gga-mir-7444-p5	ACTGAGTTACCTGGATAT	18	541128983	-	63682989	63683041	tACTGAGTTACCTGGATATagagcaactggttcatggttaggtagaaacatta	1	hhi-mir-7795,	hhi-mir-7795	gacaacttaaAGGAGACACGTGATGCTCTGtcagtgtgtaacctggatatgagcagaataagtctccttaataaagtgttt	hhi-mir-7795-p5	agtgtgtaacctggatat	5'	New	gp2b	...((..(((((((..(((.((((.....)))))))..)))))))...))...	47	37.7	-10.8	3	0	2.86182	0	low
hsa-mir-1294-p3	CAGGGCAGTAGAAGCAGT	18	541128967	-	39346010	39346043	ccaagagCAGGGCAGTAGAAGCAGTcagcccaag	8	hsa-mir-4536-2,eca-mir-8946,ptr-mir-4536,gga-mir-1564,aca-mir-124a-1,aca-mir-124a-1,aca-mir-124a-1,aca-mir-124a-1,	gga-mir-1564	gtgctGCAATGAACACGGCAGTAGAGGTagcgctgtggttggaagcCTCCTCTGCCGTGCTGGTTGTGaac	gga-mir-1564-p5	CACGGCAGTAGAGGTagc	5'	New	gp2b	.........((((..............))))...	22	58.8	-6.3	3	1	2.86182	1.49052	low
hsa-mir-1304-p5	CTCGGGCGGGTGAAGCTG	18	541128969	+	58219706	58219743	ggcttactgcggccggtcaCTCGGGCGGGTGAAGCTGc	1	gga-mir-1576,	gga-mir-1576	cgccgcgctgcagggcgtgccccgctccgcccgccccgtcgggtacggcgcagCTCGGGCGGGCGGAGCGGCACcgggatgctcctaccgcggcg	gga-mir-1576-p3	CTCGGGCGGGCGGAGCGG	3'	New	gp2b	((((((((.((.((((....)))).))))))).)))..	36	71.1	-14.7	3	1	2.86182	1.49052	low
hsa-miR-196a-3p	TGGGATGTAGCTCAGTGGT	19	541128971	-	9611557	9611619	gccacctgggaagctatttctatattagtaataaccttaaaTGGGATGTAGCTCAGAGGTtaa	4	hsa-mir-8057,mmu-mir-1957a,mmu-mir-5106,dre-mir-92b,	hsa-mir-8057	aatttgggatGTGGCTCTGTAGTAAGATGGActtgcggttcaatcccagctcagggcctttttaaatta	hsa-mir-8057-p3	tgggatGTGGCTCTGTAGT	3'	New	gp2a	...((((..(.((((((((((((.((((........)))))))))).)))))))..))))...	57	38.1	-14.6	3	2	2.86182	2.98103	low
hsa-mir-2277-p3	TGTAATTGGAATGAGTCC	18	541128976	+	69865660	69865738	TGTAATTGGAATGAGTCCtttaaattcattaatgaagacccactaatggaagggaggtagtcatacatactcatccttt	1	bta-mir-2458,	bta-mir-2458	atactagcttatcctttccaattagtaagtattaacagcattttaATTGGAAAGAGTAAGCTGGTGT	bta-mir-2458-p5	tttaATTGGAAAGAGTAA	5'	New	gp2b	.......((.((((((((((....(((((((.((......)).)))))))))))).(((....)))...)))))))...	69	35.4	-16.2	3	2	2.86182	2.98103	low
hsa-mir-299-p5	TGGAAAACAGTGCTGAGCC	19	541128976	+	101690647	101690765	TGAACGAGAACAAAGTCCttgtgctggacaccgactacaaaaagtacctgctcttctgcaTGGAAAACAGTGCTGAGCCcgagcaaagcctggcctgccagtgcctgggtgggtgccaa	11	hsa-mir-7706,hsa-mir-519e,hsa-mir-3148,eca-mir-9030,ptr-mir-519e,ppy-mir-519e,mml-mir-519d,ggo-mir-519e,gga-mir-6664,xtr-mir-132,csa-mir-92b,	eca-mir-9030	agctaaacgatgtagttactattatccctcttttactggaAAACAGGGTTGAGTAACTTCCcaagctttcagagttaaagggagagcctcaatttaaacccaggttttccagcccgagagccatgtggtaactaata	eca-mir-9030-p3	tggaAAACAGGGTTGAGTA	3'	New	gp2b	...(((((.((...)).)))))..(((.((((.(((............((((((((.((((........)))).)))...)))))..((((((....)))).))...))).))))))).	19	54.6	-37.1	3	4	2.86182	5.96206	low
hsa-mir-3127-p3	AGGCTGGATGATCGCTTGAGCT	22	541128984	-	98725302	98725384	cctgtgCCTGTAATCCCAGCTACTCGGaaggctgAGGCTGGAAGATCGCTTGAGCTcaggagttctgggatgtagtgcgctct	11	hsa-mir-7851,hsa-mir-8052,hsa-mir-1273f,hsa-mir-1273h,hsa-mir-4452,eca-mir-9082,eca-mir-544b,cfa-mir-8897,ppy-mir-1285b,ppy-mir-1268,efu-mir-9233,	ppy-mir-1285b	tttgggaggccgaggctggtgcatcgcttgagcctagcaatttgagaccaaTCTGGGCAACAAAGTGAGACCTccatctctacaaaga	ppy-mir-1285b-p3	aggctggtgcatcgcttgagcc	3'	New	gp2b	...((((((...(((((((..((((....((((.((((.........)))).))))...)))).)))))))..)).))))...	77	56.6	-32.1	3	1	2.86182	1.49052	low
hsa-mir-3193-p3	CGCTGTGATGAATGATTTT	19	541128969	-	27358679	27358717	gcccaaagcagtgaaacaaaTGCTGTGATGAATGATTTT	4	hsa-mir-3678,mmu-mir-6905,mmu-mir-96,mdo-mir-7334,	hsa-mir-3678	gaatccggTCCGTACAAACTCTGCTGTGttgaatgattggtgagtttgtttgctcattgattgaatcaCTGCAGAGTTTGTACGGACCGGattc	hsa-mir-3678-p3	TGCTGTGttgaatgattgg	3'	New	gp2b	...((..(((((.........)))))..)).........	27	38.5	-5.4	3	0.5	2.86182	0.745258	low
hsa-mir-3609-p5	AAGCAGGAAAAGAATATG	18	541128981	+	82779963	82780050	taatatattttaactttctttatttaatcaaagttataaaataaatttatttattttgtagatatatAAGCAGGAAAAGAATATGgcc	2	gga-mir-1727,cin-mir-4085,	cin-mir-4085	TCGCACGTTGTGCAGGCAAGCaggaatagaacaaccTGCTGTGTTGTCCAATTGTG	cin-mir-4085-p3	AAGCaggaatagaacaac	3'	New	gp2b	...((((((((...((((((..((((.......((((((((((((....)))))))))))).....)))).))))))))))))))...	82	17	-11	3	1	2.86182	1.49052	low
hsa-mir-3668-p5	TGACTCTCTTAAGGTAGC	18	541128972	-	4780191	4780234	TGACTCTCTTGAGGTAGCcaaatgCCTCATCATCTAATTAGTGa	4	rno-mir-20a,eca-mir-1179,cin-mir-4171,dre-mir-15b,	cin-mir-4171	TGACTCTCTTAAGGAAGCCAggactttttcttaggtcagagtca	cin-miR-4171-5p	TGACTCTCTTAAGGAAGCCA	5'	Diff	gp2b	.........(((((((......)))))))...............	20	40.9	-9.4	3	2	2.86182	2.98103	low
hsa-mir-378b-p3	AGGGACTGAAGAGTAGCC	18	541128974	+	61811767	61811807	accggctgccatcttagtctAGGGACTGAAGAGTAGCCgcc	6	hsa-mir-577,ppy-mir-577,mmu-mir-6941,mmu-mir-7667,ptr-mir-577,mml-mir-577,	hsa-mir-577	tgggggagtgaagagTAGATAAAATATTGGTACCTGatgaatctgaggccaggtttcaatactttatctgctcttcatttccccatatctacttac	hsa-mir-577-p3	ggggagtgaagagTAGAT	3'	New	gp2b	..(((((((..((((((((....))))).))))))))))..	37	58.5	-18	3	0	2.86182	0	low
hsa-mir-4290-p5	AGGGGGCGGGCTCCGGCGGG	20	541128979	+	51709271	51709320	ggatccatgAGGGGGCGGGCTCCTGCGGGaaccttgagccctcaggaccc	6	hsa-mir-4488,ggo-mir-4488,aca-mir-5417,aca-mir-5417,aca-mir-5417,aca-mir-5417,	hsa-mir-4488	ggtAGGGGGCGGGCTCCGGCGctgggaccccactagggtggcgccttggccccgccccgccc	hsa-miR-4488	AGGGGGCGGGCTCCGGCG	5'	Diff	gp2b	((.(((.((((((..((((.(((....))).)).))..))))))))))).	49	70	-23.7	3	0	2.86182	0	low
hsa-mir-4300-p5	AGAAATGTGAAGATGCTG	18	541128976	-	56493800	56493889	AGAAATGTGAAGATGCTGaagagaaactaagctggtaaaggccccatctgggtgacaagaatgaaaatatggggtggtttgctggcagca	2	hsa-mir-4495,mmu-mir-1197,	hsa-mir-4495	aagaAATGTAAACAGGCTTTTTGCTcagtggagttattttgagcaaaaagcttatttacatttctg	hsa-mir-4495-p5	agaAATGTAAACAGGCTT	5'	New	gp2b	.............((((.............((..(((((.(((((((((........))).........))))))..)))))..))))))	77	45.6	-19.9	3	0	2.86182	0	low
hsa-miR-4448	AAGGAAGAGGCACAGGAA	18	541128985	-	79778598	79778653	AAGGAAGAGGCACAGGAAagaaaagctaaacctgcaggaaagtgccctgtgccaag	2	hsa-mir-659,mmu-mir-6972,	hsa-mir-659	taccgaccctcgatttggttcAGGACCTTCCCTGAACCAAGGAagagtcacagtctcttcCTTGGTTCAGGGAGGGTCCCCAacaatgtcctcatgg	hsa-mir-659-p5	AAGGAagagtcacagtct	5'	New	gp2b	........((((((((........((....((....)).....))))))))))...	45	50	-16.1	3	0	2.86182	0	low
hsa-mir-4498-p5	GCGGAATGTGGAGGAGGA	18	541128969	+	14183739	14183794	ctgtcctgccccagatcgctgcaagggctgcagtgGCGGAATGTGGAGGAGGAgtt	5	hsa-mir-4669,aca-mir-92a-2,aca-mir-92a-2,aca-mir-92a-2,aca-mir-92a-2,	hsa-mir-4669	gcctcccttcacttcctggccatccaggcatctgtgtcTGTGTCCGGGAAGTGGAGGAGGgc	hsa-mir-4669-p3	CCGGGAAGTGGAGGAGGg	3'	New	gp2b	...((((.(((((.(((((((((.....))))))).....)).))).))))))...	50	62.5	-20.4	3	0	2.86182	0	low
hsa-miR-4510-	TTGGCTGTGTTAGGGGGT	18	541128984	-	14628284	14628319	tTTGGCTGTGTTAGGGGGTgaaggactacccctccc	2	hsa-mir-4687,dre-let-7h,	hsa-mir-4687	acctgaggagcCAGCCCTCCTCCCGCACCCAAActtggagcacttgaccttTGGCTGTTGGAGGGGGCAGGCtcgcgggt	hsa-mir-4687-p5	tTGGCTGTTGGAGGGGGC	5'	New	gp2b	.............(((((((......)))))))...	20	58.3	-10.5	3	0	2.86182	0	low
hsa-mir-4673-p5	CAACGAGAACTTTGAAGG	18	541128961	-	28813372	28813481	aaggaaatagtcctagggtcaaagaattaatttatcaccaaaggctcaaggagtatgactctgtcctaggaaaagagacCAACCAGAACTTTGAAGGaaatgtttctgga	2	bta-mir-2336,ppy-mir-4791,	ppy-mir-4791	agctaatacaatttaagaacTGGATATGATGACTGAAAtaagctccatatcaacgagaatttcgatgggattatgtgcagtcaatgtccagtaattagaaaagctatc	ppy-mir-4791-p3	caacgagaatttcgatgg	3'	New	gp2b	..((..(((.((((.(((((......................))))).)))).)))..((((.((....))..)))).))..(((((((.((......)).).)))))).	27	39.1	-23.7	3	1	2.86182	1.49052	low
hsa-mir-4752-p5	GAGGAGAGGGAACATGCT	18	541128986	+	49769334	49769396	GGCTTTGAAGAACTTTGCcaaatactttcttcaccagtctcatGAGGAGAGGGAACATGCTga	10	hsa-mir-642a,hsa-mir-5006,mmu-mir-6981,mmu-mir-5113,cfa-mir-1249,ptr-mir-642,mml-mir-765,mml-mir-642,gga-mir-6570,efu-mir-1249,	mmu-mir-5113	tagggatgggACAGAGGAGGAGAGAGATCCTGTttaactcactgcaacaccagggtcactccctcctctctgctctccctgg	mmu-mir-5113-p3	GAGGAGAGAGATCCTGTt	3'	New	gp2b	(((.............))).....(((((((((.........)))))))))............	19	44.4	-12.5	3	0.5	2.86182	0.745258	low
hsa-mir-4754-p5	GGGAGACGTGTATGTTTG	18	541128977	-	21444593	21444709	tgtcttggggccagtggcgcaatggataacgcgtctgactacggatcagaagattccaggttcgactcctggctggctcgGGGAGACGTGTATGTTTTtgttgcatcccatgcaata	5	hsa-mir-5047,hsa-mir-4719,mmu-mir-711,oan-mir-1386,cgr-mir-1956,	hsa-mir-5047	gaagcgcttgcctagacgagacacagtgcataaaaacaacttttgggggacaggtatgttttcTTGCAGCTGCGGTTGTAAGGTcttggcaagacaagca	hsa-mir-5047-p3	gggggacaggtatgtttt	3'	New	gp2b	(((..(((((((...)))((((..((..((((((((..(..((..((((......(((((.......)))))))))..))..))))))))).....))..))))..)))).)))...	114	53	-39.3	3	1	2.86182	1.49052	low
hsa-mir-4778-p3	CGTGTAGCTCAGCGGGAGAGCA	22	541128959	+	42287028	42287106	cttatgtcagggCGTGTAGCTCAGCGGCAGAGCAcacgcttagagtgcgtgaggccctgggctcaatctctggcatctc	1	mmu-mir-5112,	mmu-mir-5112	ggctggggtgTAGCTCAGCGGGAGAGCACctgcttcatccccagctacatttccagtgcc	mmu-miR-5112	TAGCTCAGCGGGAGAGCAC	5'	Diff	gp2b	...(((((((((..((.(((((((.(((....(((.(((.....))).)))..))))))))))))..)))))))))...	73	59.5	-37.4	3	0	2.86182	0	low
hsa-mir-4794-p5	AGGGTTTGGAGCTGCGGC	18	541128969	+	10012923	10012969	aatgcgcagcgcccccaagggtgacggAGGGTTTGGAGCTGCGTCag	4	mmu-mir-5133,eca-mir-9104,ppy-mir-616,efu-mir-34b,	mmu-mir-5133	cgccgagagGCTGGAGCTGCGGCAGCGCAGgcctgggccgccgtgtctctgccgctcgcttcagttttcctcagggc	mmu-mir-5133-p3	agagGCTGGAGCTGCGGC	3'	New	gp2b	...(((((((((((((.........)).)))).....)))))))...	41	66	-18.4	3	1	2.86182	1.49052	low
hsa-miR-487a-5p	TGATTGTCCAAACGCAATTCTCG	23	541128976	-	97443605	97443693	ggggcttcgccacTGATTGTCCAAACGCAATTCTTGtacgagtctgcggccaaccgagaattgtggctggacatctgtggctgagcnnn	14	bta-mir-219-2,hsa-mir-219a-1,ggo-mir-219,mmu-mir-219a-1,rno-mir-219a-1,ssc-mir-219a,eca-mir-219-1,cfa-mir-219-1,ptr-mir-219-1,ppy-mir-219-1,mml-mir-219-1,efu-mir-219,mdo-mir-219-2,tch-mir-219,	hsa-mir-219a-1	ccgccccgggccgcggctccTGATTGTCCAAACGCAATTCTcgagtctatggctccggccgAGAGTTGAGTCTGGACGTCCCGagccgccgcccccaaacctcgagcggg	hsa-miR-219a-5p	TGATTGTCCAAACGCAATTCT	5'	Diff	gp2a	...(((..(((((.((.((((((..(((((((((((.....((.....))....)))))))))))..)))))))).)))))..)))...	83	53.9	-39.4	3	16	2.86182	23.8483	middle
hsa-mir-520b-p5	CTTCTCGGAGGCTGCAGA	18	541128957	-	7387722	7387751	catggcgtcccCTTCTCGGAGGCTGCAGAc	6	hsa-mir-8056,mmu-mir-683-1,mmu-mir-683-2,eca-mir-9164,gga-mir-3532,efu-mir-185,	mmu-mir-683-1	tgggaagtccagctgggaggctgcagtggacccaggctaaaagccaagcttttctgcactgcagtggatgCCTGCTGTAAGCTGTGTCCTCctgggctgcatggagccc	mmu-mir-683-1-p3	cagctgggaggctgcagt	3'	New	gp2b	...(((.(((.......))).)))......	21	66.7	-7.5	3	0	2.86182	0	low
hsa-mir-5580-p5	TTCGGAGGTAATGGCGGA	18	541128969	-	1006265	1006362	TTCGGAGGTAATGGCGGAcgccggcgggttggcgttgtctgtagcttaggccttcaaggcaactgaggatctgttggatatctacgccatcctccctg	1	rno-mir-6314,	rno-mir-6314	gtctttgcctgcttcggaggtgatgctgggctacgtccagAGGCACTGACAGATCTGATGGTgatttggtataaggtcgcagccttcaggcctgtcacagtgcccggggaattggccactgtggtctcaatggttgtgt	rno-mir-6314-p5	ttcggaggtgatgctggg	5'	New	gp2b	...(((((..((((((....((..((((((..((((((((...((....)).....))))))).)..))))))..)).......)))))))))))...	92	57.1	-39.8	3	0	2.86182	0	low
hsa-mir-602-p5	GGGGCGCGGCCGGAAAGG	18	541126623	-	35424	35536	cccgcagatggaaGGGGCGCGGCCGCAAAGGcgctttgagagggtgaggctctatggacccagagggtgcaaggggggtccaggtaggcccagcagagcccctgctgtttgtg	4	bta-mir-935,hsa-mir-935,hsa-mir-3178,ptr-mir-935,	bta-mir-935	ggcgggggcgcgggcggcagtggcgggagcggcccctcggccatcctccgtctgcCCAGTTACCGCTTCCGCTACCGCcgccgctcccgct	bta-mir-935-p5	ggggcgcgggcggcagtg	5'	New	gp2b	..((((((..(.((((((...(((.....)))..((((...((((...(((...(((((((..............))))))))))..))))..)))))))))).)..))))))	111	66.4	-48.1	3	1.5	2.86182	2.23577	low
hsa-mir-6735-p3	TCAGTGGCAGAGCATTTGA	19	541128973	-	75131414	75131455	TCAGTGGCAGAGCATTTCAgaatctatcttagaatcctcttc	7	hsa-mir-6832,hsa-mir-3202-1,mmu-mir-1957a,mmu-mir-6403,mmu-mir-1931,eca-mir-9136,gga-mir-6674,	hsa-mir-6832	ggtggAGTAGAGAGGAAAAGTTAGGGTCagtggcagagccaggcagatgctgACCCTTTTTCTCTTTCCCAG	hsa-mir-6832-p5	TCagtggcagagccaggca	5'	New	gp2b	........((((.((((.(((.....)))..)))).))))..	32	40.5	-4.1	3	0	2.86182	0	low
hsa-mir-6783-p5	CCCGGCGGGGAAGGTGGC	18	541128968	-	34343460	34343503	gcaccgactgcccacagCCCGGCAGGGAAGGTGGCaagaggggt	3	hsa-mir-6879,ppy-mir-203,mml-mir-203,	hsa-mir-6879	cagagCAGGGCAGGGAAGGTGGGAGAGgggcccagctgaccctccTGTCACCCGCTCCTTGCCCAG	hsa-mir-6879-p3	CAGGGCAGGGAAGGTGGG	3'	New	gp2b	((.((...((.((((..(((....)))...))))))...)).))	44	70.5	-15.7	3	4.5	2.86182	6.70732	low
hsa-mir-6832-p5	GTGAGGACAGAAGGACTGGTG	21	541128965	+	48735407	48735450	ggaccttcatctgccggtGTGAGGACAGAAGGACTGGTGtgacc	7	hsa-mir-4491,mmu-mir-6923,gga-mir-6666,gga-mir-1607,mdo-mir-2970,tgu-mir-2970,ola-mir-92a-1,	mmu-mir-6923	GTGAGGGCAGGAGGATTGGGGTGTgagggtccaccccagacgcactgtatgACACTCCCTCCTCCTCCCCAG	mmu-mir-6923-p3	GTGAGGGCAGGAGGATTGGGG	3'	New	gp2b	..((((((.((((((.......)).)))).)))..)))......	36	59.1	-10.4	3	0	2.86182	0	low
hsa-mir-6878-p5	GGGAGAAAGGGGGCGGGG	18	541128969	+	48989956	48990017	tggcctcgcccaggcagatgcgctttcctgtgggcacagagGGGAGAAAGGGGGCGGGGgga	7	mmu-mir-6975,mmu-mir-1897,mmu-mir-7578,rno-mir-7578,eca-mir-9175,ggo-mir-4488,efu-mir-9323,	mmu-mir-6975	agtcgGCTGGGGAGAAAGGGGTTTGGCAcggtgcaaaaatgTCTCTCCTTTCTCCTCCTAG	mmu-mir-6975-p3	GGGAGAAAGGGGTTTGGC	3'	New	gp2b	...((((((((..((....)).((..(((.((....)).)))..)).....))))))))...	56	69.4	-30.5	3	1	2.86182	1.49052	low
hsa-mir-6886-p3	GCAGAGACTGGAGCCCTA	18	541128959	+	27580177	27580267	gggcggggccagaactggggcgagtcctaatatagagcctgcagtgccggctggcagcagagcGCAGAGACTGGAGCCCTAgaccccggcg	2	mmu-mir-6990,eca-mir-8918,	mmu-mir-6990	gcttgCCCAGGGTGAGTCAGGGCTCTcctgtcatctgggccccctccgggctctgggaggccgccactggAGCCCTGCCTCTTCCTGGCAG	mmu-mir-6990-p3	gccgccactggAGCCCTG	3'	New	gp2b	...(((((......(((((((...(((.........((((((..((((....)))))))).)).........)))))))))).)))))...	85	68.1	-36.4	3	0	2.86182	0	low
hsa-mir-769-p5	TGGAACCGGGCACGAGGCG	19	541128966	+	61956935	61957053	gcagcctgTGGAACCGGGCACGAGGCGaggggtgctatctgtggttgaggacacggcaaatggaactgTCTCACACAGAAATCGCACCCATCtcctcggcccgccttgcaccacgcaga	15	hsa-mir-342,ppy-mir-342,mml-mir-342,hsa-mir-7150,mmu-mir-342,rno-mir-342,ssc-mir-342,eca-mir-342,cfa-mir-342,ptr-mir-342,ggo-mir-342,efu-mir-342,cgr-mir-342,xtr-mir-128-1,tch-mir-342,	xtr-mir-128-1	tgagcggctggaaccgggcccggagcgctgtctgagagggtttaagtttcTCACAGTGAACCGGTCTCTTTTtcagtctcttc	xtr-mir-128-1-p5	tggaaccgggcccggagcg	5'	New	gp2b	...((..(((.((.(((((.(((((.((.((((((..((((((..((((...((((.........))))))))))))))....)))))).)).))))))))))..)).)))...))...	113	61.3	-50.6	3	0	2.86182	0	low
hsa-mir-770-p5	CTTTGTATTCTGAGAGCA	18	541128973	-	60466439	60466479	acCTTTGTATTCTCAGAGCAgaaagctctgaaagcaagaca	2	oan-mir-1340,bfl-mir-2059,	oan-mir-1340	gtttgcacacacctatggtgtcgtCTTCCAATCCAGAGGACAGCCagagagagagaccTGCTGTCCTTTGTATTAGGAGAtaacatcacgggcagtaaagttgtgagc	oan-mir-1340-p5	CTTTGTATTAGGAGAtaa	5'	New	gp2b	...(((((....(((((((.....)))))))..)))))...	35	41.5	-12.6	3	2	2.86182	2.98103	low
hsa-mir-8059-p3	AGGCTGTGGTGCTGGTGG	18	541128966	+	51789310	51789425	ctgcgcaaccacgtgactccctcgcctccaggggctccgacgcatgcgcgccgcgctctcgaggaggAGGCTGTGGTGCTGGTGGcgactgctgtgttagtggggacggggactgt	4	eca-mir-9164,cfa-mir-8795,efu-mir-9339,pma-mir-26a-2,	cfa-mir-8795	gcggtttgtggagcggcaggctgtggtccctgtggaagatgcgccagcccggacgggggTTGGATGCGCGACCCTGCAGGTGCatttcagaggcctccagacg	cfa-mir-8795-p3	aggctgtggtccctgtgg	3'	New	gp2b	...(((.((((((..((..((((.((((..(((((..((.(((....))).)).))))).))))..))))..))..)).)))).)))........(((..((....))..)))...	84	69	-42.2	3	0	2.86182	0	low
hsa-mir-8086-p5	AGGTACGGAAGGATTCGA	18	541128958	-	25343031	25343090	tcacagaccctctgctcAAGGGTATGACCAGGGACCAGGTACAGAAGGATTCGAaggccg	3	eca-mir-9113,cfa-mir-8805,dre-mir-2191,	eca-mir-9113	aaggaaccccgaggagaggcgaggtggggaAGGATTCTCAGGACTCGCTCTGgctctagcttgctgggtgatcttgggcagcgtctttcctttctctggccgtcatttcttcacgggaa	eca-mir-9113-p3	aggtggggaAGGATTCTC	3'	New	gp2b	.........(((((.(((......))).)))))....(((...(((...)))....))).	24	56.7	-11	3	0	2.86182	0	low
hsa-miR-942-5p	TCTTCTCTGTTTTGGCCATGTGA	23						4	hsa-mir-942,ptr-mir-942,ppy-mir-942,mml-mir-942,	hsa-mir-942	attaggagagtaTCTTCTCTGTTTTGGCCATGTGtgtactcacagcccctcaCACATGGCCGAAACAGAGAAGTtactttcctaat	hsa-miR-942-5p	TCTTCTCTGTTTTGGCCATGTG	5'	Diff	gp3	((((((((((((.(((((((((((((((((((((((..............))))))))))))))))))))))).))))))))))))	86	44.2	-56.4	3	0	2.86182	0	low
mml-mir-624-p5	TGGAGGTGATGAACTGTCT	19	541128974	-	50803333	50803351	TGGAGGTGATGAACTGTCT	5	hsa-mir-1204,cfa-mir-8850,ptr-mir-1204,ppy-mir-1204,mdo-mir-7398n,	hsa-mir-1204	accTCGTGGCCTGGTCTCCATTATttgagatgagttacatcttggaggtgaggacgtgcctcgtggt	hsa-mir-1204-p3	tggaggtgaggacgtgcct	3'	New	gp2b	.(..(((.....)))..).	17	47.4	-1.2	3	0	2.86182	0	low
mml-mir-657-p3	AAGCTGGAGTCTGGAATCTGGA	22	541128972	-	49476903	49477010	ggtggttccagtcaccagccaaccctcacagcttcccccacttctacctgcctccctctccttagcctggggcccaggAAGCTGGAGTCTGGAATCTGGAgtgccccc	1	ppy-mir-1254,	ppy-mir-1254	ggtgggaggattgcttgAGTCTGGAAGCTGGAGCCTGCAGTgaactatcattgtgccactgcactccagcctaggcaacaaaatgaaatcctgtcta	ppy-mir-1254-p3	ttgcttgAGTCTGGAAGCTGGA	3'	New	gp2b	((.((((((((...((((......(((.((((((((.............(((((...((....))...)))))...))))))))))).))))...)))))..))))).	107	63	-36.1	3	1	2.86182	1.49052	low
mml-mir-6790-p5	ACGGAAGCTGAGAAGGTG	18	541128958	+	17179365	17179418	tcctctgccctcctcagcccggtcgggtACGGAAGCTGAGAAGGTGcacgaacg	5	hsa-mir-6884,hsa-mir-3200,eca-mir-3200,ptr-mir-3200,mml-mir-3200,	hsa-mir-6884	cccgcAGAGGCTGAGAAGGTGATGTTGgctcaagaaagggagatagatggtagCCCATCACCTTTCCGTCTCCCCTag	hsa-mir-6884-p3	gcAGAGGCTGAGAAGGTG	3'	New	gp2b	...((((((((.(((((((((........)))..)))))).))).))).))...	48	64.8	-22.3	3	0	2.86182	0	low
mmu-mir-1231-p5	TTTAGGCTGAGGATAAAG	18	541128961	+	19607608	19607648	aaatctcgatgtcctgatatacTTTAGGCTGAGGATAAAGa	7	efu-mir-9265,oan-let-7e,oan-mir-1407,aca-let-7e,aca-let-7e,aca-let-7e,aca-let-7e,	oan-mir-1407	gtggtcccggcccatgatgagcttgcactctacctgtcagtcggctttggacttcatggttcgtgtccttaccgcttggatatttatacgtttAAGGAGCTGACTGGGAAAAtgcgcgtctttagggtgctgataaacctt	oan-mir-1407-p3	tttagggtgctgataaac	3'	New	gp2b	...(((((..(.(((((......))))))))))).......	31	36.6	-7.4	3	0	2.86182	0	low
mmu-mir-1912-p3	ACTGAGCCCTCTGTCTGCAGCGC	23	541128976	-	100462014	100462154	ggagggccgttagagtccaagaccgcacttactcatgtACTGAGCCCTCTGTCTGCAGCGCccgccgcgcccagtgctgcgctctgacgaggactcagcgcagaggtgacgtggatgtgtcgccggagacttcggcaccct	1	bta-mir-2353,	bta-mir-2353	agtacagtgagccctctgtctgcagatgcggagcccgcgcctccgTAGCCTGCAGTACAGAGGACTGGctgtact	bta-mir-2353-p5	agtgagccctctgtctgcagatg	5'	New	gp2b	((.((((((..((..(((..(((((((((((((..((..(((((.((((.(((((((((((..((...))...))))))))....))))))).)))))..))..))))).)))..)).)))...)))..)).)))).))))	141	64.5	-57.4	3	0	2.86182	0	low
mmu-mir-298-p3	TGAACGAGAACAAAGTCC	18	541128976	+	101690647	101690765	TGAACGAGAACAAAGTCCttgtgctggacaccgactacaaaaagtacctgctcttctgcaTGGAAAACAGTGCTGAGCCcgagcaaagcctggcctgccagtgcctgggtgggtgccaa	11	hsa-mir-7706,hsa-mir-519e,hsa-mir-3148,eca-mir-9030,ptr-mir-519e,ppy-mir-519e,mml-mir-519d,ggo-mir-519e,gga-mir-6664,xtr-mir-132,csa-mir-92b,	hsa-mir-519e	tctcatgcagtcaTTCTCCAAAAGGGAGCACTTTCtgtttgaaagaaaacaAAGTGCCTCCTTTTAGAGTGTTactgtttgaga	hsa-mir-519e-p5	tgaaagaaaacaAAGTGC	5'	New	gp2b	...(((((.((...)).)))))..(((.((((.(((............((((((((.((((........)))).)))...)))))..((((((....)))).))...))).))))))).	19	54.6	-37.1	3	2.5	2.86182	3.72629	low
mmu-mir-30b-p3	CAAAGTGCTGTTCGTGCAGGTAGC	24	541128962	+	36111301	36111400	cttggaccatcgtcctgggggctcCAAAGTGCTGTTCGTGCAGGTAGTgtgatcacctgacctactgctgagccagcacttcccgagccctagggacact	3	efu-mir-93,xtr-mir-93a,xtr-mir-93b,	efu-mir-93	atcttggaccttagtcctgggggctCCAAAGTGCTGTTCGTGCAGGTAGTgtgattacctgacctactgctgagctagcacttcccgagccccagggatacctctctgccaatcg	efu-miR-93	CCAAAGTGCTGTTCGTGCAGGTAGT	5'	Diff	gp2b	...........((((..(((((((..((((((((((((.((((.(((.((.........))))))))))))).))))))))...)))))))..))))...	86	59	-44.8	3	4	2.86182	5.96206	low
mmu-mir-3101-p5	AACTAGAACTTTGAAGGC	18	541128970	-	36996354	36996393	gttaatggttTTCAAACTAGAACTTTGAAGGActatttct	4	bta-mir-2367,bta-mir-2336,hsa-mir-378c,pma-mir-152b,	bta-mir-2367	ctgtttggtacACCCTGTAACTCAGCCATCAGAGttttatgtagaactTTGAAAGGCACTTACAGGAAGcatcaggcag	bta-mir-2367-p3	atgtagaactTTGAAAGG	3'	New	gp2b	...(((((((((((((.......)))))).)))))))...	34	30	-6.9	3	6	2.86182	8.94309	low
mmu-mir-3470b-p5	TGCAGATCTTGGTTGTAG	18	541128960	-	11529175	11529203	tcctaATGCAGATCTTGGTTGTATtaaat	10	mml-mir-7185,dre-mir-3906,aca-mir-5424,aca-mir-5424,pma-mir-17b,bfl-mir-4057-2,bfl-mir-4057-1,bbe-mir-4057,aca-mir-5424,aca-mir-5424,	mml-mir-7185	TCAGGATCAGGATCTGCAGAGCaattagtatagtgcTCTGCAGATCCTGGTCCTAATA	mml-mir-7185-p3	TGCAGATCCTGGTCCTAA	3'	New	gp2b	...((((((((.......))))))))...	23	31	-4.4	3	0.5	2.86182	0.745258	low
mmu-mir-546-p3	GGGGGAGGCGTGGATGAAC	19	541128968	-	13174625	13174716	ggtcccaactctgacactttggaaaaggcaaaaccatggaggtcataaaaagatccatggttgccaggagttaGGGGGAGGGGTGGATGAAC	1	mmu-mir-714,	mmu-mir-714	CGACGAGGGCCGGTCGGTCGCcctgcggtggttgtctgtgtgtgtttgggtcttgcgctgggggaggcggggtcgaccgctcgcggggttggcgcggtcgcccggcgccg	mmu-mir-714-p3	gggggaggcggggtcgacc	3'	New	gp2b	..((((..(((((((.(((.......((((..((((((((.............))))))))))))))).)))))))...)))).........	81	50	-30.2	3	0	2.86182	0	low
mmu-mir-6365-p5	TTATCATGTCTGGACGCGG	19	541128964	+	28966644	28966680	aaggtcccttggcagctTTATCATGTCTGGACGCGGg	4	bta-mir-6531,gga-mir-1560,efu-mir-9186k,bfl-mir-4905,	bta-mir-6531	tacctacttcTAGACTTGGTGTACTTTGAGAGAcagtgttgttttttgctccttttttatacttgctatgtctggacgtggcaa	bta-mir-6531-p3	ttgctatgtctggacgtgg	3'	New	gp2b	...((((...((((.........)))).)))).....	29	56.8	-7.7	3	0	2.86182	0	low
mmu-mir-6413-p3	GTTGTCAAGACTGTGAGGGT	20	541128972	-	36344463	36344578	gcaggaataggaggttGTTGTCAAGACTGTGAGGGTatttgaatggaagctttggcttctggtatattactaactagagatgacattactcctccctcattcttttcctgtctcca	1	gga-mir-6574,	gga-mir-6574	aacatgacattgtgtcctcagagacATTCCTTGTCTTTTCTGAAGActgtgagagtgctgcgctgTGTCTGTAGAAAAGACAGGATGTctctggatatccatgtact	gga-mir-6574-p5	TTTCTGAAGActgtgagagt	5'	New	gp2b	...((((((((((.........((((..(((((((......((((....((((((....(((((...))))).))))))....))))......)))))))))))))))))).))).	112	42.2	-31.6	3	0	2.86182	0	low
mmu-mir-6916-p5	GGGAGCTGTGGGATCGGT	18	541128957	+	74416936	74416956	aGGGAGCTGTGGGTTCGGTAG	12	hsa-mir-193a,hsa-mir-920,ssc-mir-193a,eca-mir-193a,eca-mir-9010,ptr-mir-193a,ptr-mir-920,ppy-mir-193a,ppy-mir-920,mml-mir-193a,mml-mir-920,ggo-mir-193a,	hsa-mir-193a	cgaggatgggagctgagggcTGGGTCTTTGCGGGCGAGATGAgggtgtcggatcAACTGGCCTACAAAGTCCCAGTtctcggcccccg	hsa-mir-193a-p5	gggagctgagggcTGGGT	5'	New	gp2b	...((((.....)))).....	13	61.9	-3.4	3	0	2.86182	0	low
mmu-mir-6984-p5	CGGAAGTGAGGAGCTGCTGCG	21	541128966	-	55912232	55912258	tcagCGGAAGTGAGGAGCTGCTGCGcg	1	mmu-mir-7071,	mmu-mir-7071	gggggCCCGGGAGCGAGGTGCTGCAGCGcgcgtgctcactacgcgactCTGACGTCTCGGTTCCCGCAG	mmu-mir-7071-p3	CGGGAGCGAGGTGCTGCAGCG	3'	New	gp2b	...((((.(((.....))).))))...	21	66.7	-7.3	3	0	2.86182	0	low
mmu-mir-7048-p3	GGGATAAGGATGTAGAGC	18	541128972	+	27961931	27962033	agatggctacaggaagcaggaggggcagggggagggcaggcGGGATAAGGATGTAGAGCagcacctgctccttgtagaaaacctgtcgccaaggtagtcaacg	3	bta-mir-2482,hsa-mir-6503,mml-mir-6134,	bta-mir-2482	aggtggtgtgtggggagggataaggaagaaaatcaggaaatgGTAGTTTTCTTTGTCGTTTTatctaaatgaagctt	bta-mir-2482-p5	gggataaggaagaaaatc	5'	New	gp2b	...(((((((.((..(((((....(((((((((((((..((...(((....)))...)).)).))).))))))))......)))))..))...)))))))...	97	58.3	-38.7	3	0	2.86182	0	low
mmu-mir-7063-p3	GTGGTGGAATTTCCTGTGTAGC	22	541128967	-	19345981	19346023	gGTGGTGGTATTTCCTGTGTAGCtcaggaaataacaaacccaa	1	oan-mir-1421p-1,	oan-mir-1421p-1	gtgAGGGGGCCGTACCTCATGCAGAgtgttggtggaatttccTGCATAGTGTGCGGCCTCCCCAc	oan-mir-1421p-1-p5	ttggtggaatttccTGCATAGT	5'	New	gp2b	(((..((.(((((((((.......))))))))).)).)))...	40	44.2	-15.1	3	0	2.86182	0	low
mmu-mir-7088-p5	TTAGGAACCGAAAGATGGT	19	541128963	+	41688383	41688482	gTTAGGAAACGAAAGATGGTaagctgtgaatcctcatgctgttcgcactttggaagataaatgaagaaaaggacccccaccccccactttttgagtccaa	1	mmu-mir-7233,	mmu-mir-7233	AGTTAGGGACAGATAGATGgcaagcaagtcttgatctaTATTGTCTGCCTTTAGGTCTAC	mmu-mir-7233-p5	TTAGGGACAGATAGATGgc	5'	New	gp2b	....(((..(((((..(((..(((.((((....)))))))((((...((((...........))))....)))).........)))..)))))..)))..	94	45	-18	3	0	2.86182	0	low
mmu-mir-7094-2-p3	TAAGGTGCATCTAGTGCAGAAGA	23					ataatgtgtctcttgtgtTAAGGTGCATCTAGTGCAGttagtgaagcagcttataatcTACTGCCCTAAATGCTCCTTCTggcacaggctgcct	1	chi-mir-18b,	chi-mir-18b	ataatgtgtctcttgtgtTAAGGTGCATCTAGTGCAGttagtgaagcagcttataatcTACTGCCCTAAATGCTCCTTCTggcacaggctgcct	chi-miR-18b-5p	TAAGGTGCATCTAGTGCAG	5'	Diff	gp1a	.......((..(((((((.((((.((((.(((.(((((..((.............))..))))).))).)))).))))...)))))))..))..	85	44.7	-27.9	3	28.5	2.86182	42.4797	middle
mmu-mir-7a-1-p5	TCAGCACTACAGAACTTTGT	20	541128985	+	55688102	55688197	atggggtttTCAGCACTACAGAACTTTGGtctttctattactttttatatccatctttaccatttctgtgattatttcttgcaaagaaaacccaaa	26	chi-mir-148a,bta-mir-148a,ssc-mir-148a,eca-mir-148a,oar-mir-148a,hsa-mir-148a,ppy-mir-148a,mml-mir-148a,hsa-mir-625,mmu-mir-148a,rno-mir-148a,cfa-mir-148a,ptr-mir-148a,mml-mir-625,ggo-mir-148a,gga-mir-148a,mdo-mir-148,oan-mir-148,aca-mir-148a,aca-mir-148a,tgu-mir-148,oha-mir-148a,xtr-mir-148a,tch-mir-148a,aca-mir-148a,aca-mir-148a,	chi-mir-148a	cagtttggtcttttgaggcAAAGTTCTGAGACACTCCGACTctgaatatgatagaagTCAGTGCACTACAGAACTTTGTctctag	chi-miR-148a-3p	TCAGTGCACTACAGAACTTTGT	5'	Diff	gp1a	...((((((((.(((..((((((...((((............................)))).))))))((.....)).)))...))))))))...	90	32.3	-18.2	3	0	2.86182	0	low
mmu-mir-878-p3	CAGTGCAATAGTATTGTCAAAGCATT	26	541128968	-	9563198	9563287	ttactgctaacgaatgctctgactttattgcactactgtactttacagctagCAGTGCAATAGTATTGTCAAAGCATCtgaaagcagaac	2	dre-mir-301a,xtr-mir-301-2,	dre-mir-301a	gctgttaacaggtgctctgacttcattgcactactgtattggacagctagCAGTGCAATAGTATTGTCAAAGcgtctgagagcagc	dre-miR-301a	CAGTGCAATAGTATTGTCAAAG	3'	Diff	gp2b	...(((((..(..(((((.((((.((((((((((.(((((...))))).....))))))))))....)))).)))))..)..)))))...	84	38.9	-30.6	3	3	2.86182	4.47155	low
oan-mir-1347-p5	AGGAAGAGGCTGTGCTGTTTG	21	541128958	+	41464967	41465067	tgaattgagaggAGGAAGAGGCTGTGCTGTTTGccaatctttcgtttgcctcagacaggtttttcttcattatcagaagagttGCTTCATTTCATCTGGGA	12	mmu-mir-6981,ssc-mir-9832,eca-mir-9078,cfa-mir-8799b,cfa-mir-8812,ptr-mir-661,gga-mir-1609,gga-mir-1464,gga-mir-7450,mdo-mir-7297,cin-mir-4001a-2,cgr-mir-6092,	gga-mir-1609	tgacctgggcagccagtgAGGCTGAGGCTGTGCTGGTTGTctttgtgtcaggtacaagctgcgcagacccacaggcactggctgccttaaatca	gga-mir-1609-p5	AGGCTGAGGCTGTGCTGGTTG	5'	New	gp2b	((((.(((((((..((((((..((.((.....))))..))))..))..)))).....(((..((((((.......))))))..)))))).)))).......	44	42.6	-24.8	3	0	2.86182	0	low
oan-mir-135b-1-p5	CAAAGAATTCTCCTTTTGGAAA	22	541128980	+	56879435	56879465	CAAAGAATTCTCCATTTGGAAAagaattaca	17	chi-mir-186,bta-mir-186,hsa-mir-186,ptr-mir-186,ppy-mir-186,ggo-mir-186,ppa-mir-186,mmu-mir-186,rno-mir-186,ssc-mir-186,eca-mir-186,cfa-mir-186,mml-mir-186,mdo-mir-186,oan-mir-186,cgr-mir-186,tch-mir-186,	chi-mir-186	tgcttataactttcCAAAGAATTCTCCTTTTGGGCTttctgattttattttaagCCCAAAGGTGAATTTTTTGGgaagtttgagct	chi-mir-186-p5	CAAAGAATTCTCCTTTTGGGCT	5'	New	gp1a	.....((((((((....)))...)))))...	23	29	-4.1	3	8	2.86182	11.9241	middle
oan-mir-7427-p3	ATGCGGGACGGGATGGGG	18	541128963	-	4042033	4042115	ttagtcccttcctgtgtcttgagttaATGCGGGACGGGATGGGGcgctcataacTGGAGGAACCTTTTGTAGGcgtcactgga	3	eca-mir-9010,mml-mir-7202,efu-mir-9296,	eca-mir-9010	ctcgggagctgggggacgggatgggactgccttgtttgtcttgccgtaggtgctgtggccctggcTTCAGCCGGTCTCTTAAACAGGAGTctttatagtcagacctccggtcctc	eca-mir-9010-p5	ctgggggacgggatggga	5'	New	gp2b	...(((((.(((((..(.........)..))))).)))))..(((((..((((..((.....))..))))..)))))......	37	53	-29.4	3	0	2.86182	0	low
odi-mir-1472-p5	TGACTGAGGATCGGTGAAAGG	21	541128984	-	6161546	6161648	ttaaatttctcaggcataaatctgaaggtcatatacaatagggaatagatatgttctgaatgttttcaaagggtTGACTGAGGATCGGTGAAAGGaaattaca	1	gga-mir-1755,	gga-mir-1755	tctgtgggactttggaTCGGTGAATGGCTTGGCATGtgctgtagcctccagcactgctcagctgcgtatgaaaaacgatgaggtcctttga	gga-mir-1755-p3	ggactttggaTCGGTGAATGG	3'	New	gp2b	...(((((((....(((..((((...(((((..........((((((....))))))(((....))).......)))))..))))..)))...)))))))...	97	34	-21	3	0	2.86182	0	low
oha-mir-144-p5	ACTGGACTTGGAGTCAGAAGATG	23	541128985	+	46539714	46539816	ttcttccagcacattcaagacaaattcattaggactgacaagttcctcatttcaagggctgaagccaaaataggatgagcACTGGACTGGGAGTCAGAAGATG	1	ssc-mir-378b,	ssc-mir-378b	ttgagctacatttgcttgcgttctctaagtgtctggctgaaaacgcACTGGACTTGGAGTCAGAAGTtgaggttcct	ssc-miR-378b-3p	ACTGGACTTGGAGTCAGAAGT	3'	Diff	gp2b	..(((((((..((..................(((((....)))))((((((.....(((....))).......))))))...))..)))))))..........	91	43.7	-23.7	3	0	2.86182	0	low
oha-miR-1a-3p	ACCCTGTAGAATCGAATTTGTGA	23						1	xtr-mir-10c,	xtr-mir-10c	tatatgCACCCTGTAGAATCGAATTTGTgtgagttctgaaccacagattcgtctctaggggggtatatggg	xtr-miR-10c	CACCCTGTAGAATCGAATTTGT	5'	Diff	gp3	(((((((.(((..((((..((((((((((............))))))))))..))))..))))))))))..	69	45.1	-29	3	3	2.86182	4.47155	low
ola-miR-24c	TGTCATCTTACTACTGAGA	19	541128958	-	39073689	39073807	tatgcctgaactcaaaaatgaTGTCATCTTACTACTGAGAagtgggcctggaatgctccagggtcttttaatggtagttctcgagtactaaaaaataatggctcatttttctgtttcca	4	eca-mir-9155,cin-mir-281,ola-mir-204,tni-mir-204b,	cin-mir-281	ttggaaaatatataactgtccagtgcgtgtCGGAGAGTAATTTCATGTTagtgacatcatactacTGTCATGGAGTTGCTCTCTTATTagcgctgaggcca	cin-mir-281-p5	tgacatcatactacTGTCA	5'	New	gp2b	.......((((..((((((((.(((((....(((((....))))).((((((....)))))).........(((((.((...)).))))).......)))))))))))))..))))...	109	38.7	-29.7	3	2	2.86182	2.98103	low
rno-mir-301b-p3	TAAAAGATAAGGAAGTGGA	19	541128971	+	51192254	51192278	tcactTAAAAGATAAGGAAGTGGAg	27	hsa-mir-520d,hsa-mir-527,hsa-mir-3156-2,hsa-mir-3156-1,hsa-mir-3156-3,hsa-mir-518f,ppy-mir-518f,hsa-mir-518e,ptr-mir-527,ptr-mir-520d,ptr-mir-518f,ptr-mir-518e,ptr-mir-518a,ppy-mir-527,ppy-mir-518a-3,ppy-mir-526a-1,ppy-mir-518e,ppy-mir-1283b,ppy-mir-520i,ppy-mir-518a-2,ppy-mir-518a-1,mml-mir-516a-1,mml-mir-516a-2,mml-mir-524,ggo-mir-1283-2,ggo-mir-518e,ggo-mir-518f,	hsa-mir-520d	tctcaagctgtgagtCTACAAAGGGAAGCCCTTTCtgttgtctaaaagaaaagAAAGTGCTTCTCTTTGGTGGGTtacggtttgaga	hsa-mir-520d-p3	taaaagaaaagAAAGTGCT	3'	New	gp2b	((((((...........))))))..	23	36	-3.1	3	0	2.86182	0	low
rno-mir-3560-p3	CAAGAGAGCAGGAAGAAC	18	541128959	-	24292502	24292555	ctgtcctgagagcctaggttgtttgaaccctggcaCAAGAGAGCAGGAAGAAAt	7	hsa-mir-3976,ppy-mir-1270,mml-mir-3122,aca-mir-5444b,aca-mir-5444b,aca-mir-5444b,aca-mir-5444b,	hsa-mir-3976	tgagggaTATAGAGAGCAGGAAGATTAATGTcatattggagttggactgcagggcttcctttacacaataaatattgtatgaagtgctgatgtaacctttactgcagcatgacatgggatttggctgtttttatggctc	hsa-mir-3976-p3	ATAGAGAGCAGGAAGATT	3'	New	gp2b	(((..((....(((..((((.....))))..))).....))..)))........	46	50	-13.9	3	2.5	2.86182	3.72629	low
rno-mir-3566-p5	TGGATGTGATTGCAAGGC	18	541128968	-	47840854	47840884	TGGATGTGATTGCAAGGCagaacttcactga	1	cin-mir-4000i,	cin-mir-4000i	TGAAACTTGCAAGGAACAGGcctacgatttcggGATGTTATTGCAAGTTTTAA	cin-mir-4000i-p5	ggGATGTTATTGCAAGTT	5'	New	gp2b	.....((((((((...))))....))))...	23	45.2	-3.7	3	0	2.86182	0	low
rno-mir-3585-p3	TGGTAAGTGGTTGATGTAG	19	541128981	-	43192422	43192557	caaatccacactccaaccaaggtaaatacataagtgcctgggtctttcaggtaaatatataagtgcctgggtcttttacaTGGTAAGTGGTTGATGTAGcttaaacttaaagcaaggcactgaaaatgcctagatg	2	mmu-mir-6481,cin-mir-4020b,	cin-mir-4020b	GTGTGGTTGGTTGGTGGTTGatggcgttctataagttacaattcACCCATTCATTCCCCGCACA	cin-mir-4020b-p3	TGGTTGGTGGTTGatggcg	3'	New	gp2b	(((..((((...((((((.(((((..((.(((..(((((((.....)))))))..))).))..))))).)))........)))...))))))).....((((.......)))).(((((.......))))).....	93	39.7	-34	3	1	2.86182	1.49052	low
rno-mir-3585-p5	GAAAAGAACTTTGCAGAG	18	541128963	-	11418906	11418940	GAAAAGAACTTTGGAGAGgaaactctctgaaggga	1	cin-mir-4025,	cin-mir-4025	GTATGTGTTTGGTGAAAAGAatttttcaaaaaatctagttctttttaaaccatctac	cin-mir-4025-p5	GAAAAGAatttttcaaaa	5'	New	gp2b	........(((..(((((....)))))..)))...	24	42.9	-16.9	3	0	2.86182	0	low
ssa-mir-301d-p5	TAAAAGATAAGGAAGTGGA	19	541128974	-	66523303	66523397	TAAAAGATAAGGAAGAGGAaagcccatgaaaacagagcaaaggaaggtcagaggaccggagtgagaacctcaagtaaaacaaacaacactcctgg	6	hsa-mir-520d,hsa-mir-527,ptr-mir-527,ptr-mir-520d,ppy-mir-527,ggo-mir-1283-2,	hsa-mir-520d	tctcaagctgtgagtCTACAAAGGGAAGCCCTTTCtgttgtctaaaagaaaagAAAGTGCTTCTCTTTGGTGGGTtacggtttgaga	hsa-mir-520d-p5	taaaagaaaagAAAGTGCT	5'	New	gp2b	.........((((.((((...((...((....))..)).......((((....))))..........))))..((.......)).....))))..	84	44.2	-15	3	0	2.86182	0	low
ssa-miR-30d-5p	CTGGCTGCTGTGTTTTCTCTG	21	541128959	+	25259386	25259450	gctgtgggtCTGGCTGCTGTGTTTTCTCTGtacgttcctctgtatttcccagggatggatacctt	2	eca-mir-9157,ccr-mir-93,	ccr-mir-93	cgggtgttAAAAGTGCTGTTTGTGCAGGTAGctgtgttttctctactgtagaagcagcacttcacgacacac	ccr-mir-93-p5	CAGGTAGctgtgttttctcta	5'	New	gp2b	(((........)))....((((..((((((((((......)))).....))))))...))))...	44	50.8	-9.7	3	0	2.86182	0	low
ssa-mir-8163-p3	GTAGGTTTCTCTTTTTCAGGC	21	541128958	+	41462845	41462937	TGTGTACTTAAGCATAAAGGGGattttattacggggatgtaggccggttttcgggtgtcGTAGGTTTCTCTTTTTCAGGCctattttctcatg	5	cfa-mir-8843,gga-mir-1757,efu-mir-9193-2,cin-mir-4189,dre-mir-15a-1,	gga-mir-1757	gctgttttgccgtggatgaacaaaactcttctggtccgctgtttagttcaattagcgctTCAGAGGCGGAACAGTAGGTTtctgttcttccagccaagattctgt	gga-mir-1757-p3	GTAGGTTtctgttcttccagc	3'	New	gp2b	(((((......)))))................(((((..((((((((.....(((...........))).....)).))))))..)))))...	16	43	-20	3	0	2.86182	0	low
ssa-mir-96-1-p3	TGAGGTAGTAGTTTTCTGT	19	541128980	-	27330617	27330685	attctcatgtgttggcctcctgtgaacctctatagagtagggtcagaaatTGAGGTAGTAGTTTTCAGT	73	chi-let-7g,chi-let-7i,ggo-let-7i,bta-let-7g,ptr-let-7g,gga-let-7g,mdo-let-7g,oar-let-7g,bta-let-7i,hsa-let-7i,ppy-let-7i,gga-let-7i,mdo-let-7i,oar-let-7i,hsa-mir-4500,hsa-let-7g,ppy-let-7g,mml-let-7g,mmu-let-7g,rno-let-7g,eca-let-7g,mmu-let-7i,rno-let-7i,ssc-let-7i,mml-let-7i,aja-let-7i,mmu-mir-1961,ssc-let-7g,cfa-let-7g,tch-let-7g,cfa-let-7j,ptr-let-7i,ggo-let-7g,oan-let-7g,ssa-let-7g-2,ssa-let-…	chi-let-7i	cccgacaccatggccctggcTGAGGTAGTAGTTTGTGCTGTTggtcgggttgtgacattgcccgctgtggagataaCTGCGCAAGCTACTGCCTTGCTagtgctggtg	chi-let-7i-p3	TGAGGTAGTAGTTTGTGCT	3'	Diff	gp1a	..(((((....(((((((.(((((......)))))....)))))))....)))))..............	53	42	-15.2	3	0	2.86182	0	low
ssc-miR-339-3p	GCGCTCCTCGAGGCCAGAGCC	21						12	bta-mir-339a,bta-mir-339b,hsa-mir-339,mmu-mir-339,rno-mir-339,ssc-mir-339-1,ssc-mir-339-2,ssc-mir-4334,cfa-mir-339-1,ppy-mir-339,mml-mir-339,cgr-mir-339,	ssc-mir-339-1	gcagccgccgTCCCTGTCCTCCAGGAGCTCActtaccttgggccgtgAGCTCCTCGAGGCCAGAGCCCgtgtctgcctct	ssc-miR-339-3p	AGCTCCTCGAGGCCAGAGCCC	3'	Diff	gp3	...((((.(((.((..(((.((((.((((((.(((..((.....))))).)))))).)))).))).))..))).))))	75	71.8	-34.1	3	9	2.86182	13.4146	middle
ssc-mir-664-p3	GATCCCACCGCTGCCACCA	19	541128959	-	11762795	11762826	GATCCCACCGCTGACACCAtggtatgtcaatt	7	bta-mir-1260b,hsa-mir-1260b,ptr-mir-1260b,ppy-mir-1260b,mml-mir-1260b,ggo-mir-1260b,cgr-mir-1260,	cgr-mir-1260	acttgggaaATCCCACCGCTGCCACCAaataaagtgaaacacagtaaatggggatcgctatggagtcaaagcaagtttga	cgr-miR-1260	ATCCCACCGCTGCCACCA	5'	Diff	gp2b	(((...((((.((....))))))..)))....	28	50	-4.3	3	4	2.86182	5.96206	low
ssc-mir-9805-p3	CCTCCCCCCGCCGCCCCTCG	20	541128972	+	54782026	54782054	tcaCCTCCCCCCGCCGCCCCTGGaggttt	3	ssc-mir-9819,oan-mir-1421t,fru-mir-30d,	ssc-mir-9819	tctttagaggGAGCTCGATCGTCCGGATGCTCagcctgggacgtccccccgccgccccggggccagagcagagctgggggctgcagcctagcagggaa	ssc-mir-9819-p5	cgtccccccgccgccccggg	5'	New	gp2b	..((((((.............))))))..	25	72.4	-7.4	3	1	2.86182	1.49052	low
tgu-mir-2961-p3	CGGTCGGGCCCGCGGGGAGTCG	22	541093208	+	20	182	cttggggtcggggCGGTCGGGCCCGCGGGGAGTCGggaggcccctcccgtctcccccggactccgccgtcccccgagggGCCGGGGTGGCGCGCGGCGTGGcgcgccgcggtcacggccgccgcggccgtcgggagggggctacccggcggtcgtcgcgtggg	10	bta-mir-2389,bta-mir-2389,hsa-mir-6089-1,hsa-mir-6089-2,hsa-mir-3181,eca-mir-8933-2,eca-mir-8933-1,mml-mir-1235,efu-mir-9193-2,efu-mir-92b,	hsa-mir-3181	cggcgaccATCGGGCCCTCGGCGCCGGcccgttagttgcccgggcccgagccggccgggcccgcgggttgccg	hsa-mir-3181-p5	cggccgggcccgcgggttgccg	5'	New	gp2b	(((((((....(((((.((((.(((.((((((.((((((....)))))).))))))))).).))))))))))))))).((((...(((((((((......)))))))))))))....(((((((((((((((((((....)).))))))))))).)).)))).	77	84.7	-113.5	3	1	2.86182	1.49052	low
tgu-mir-2974-p3	TGAAGAGACATGAGAGGT	18	541128984	-	90474302	90474464	gccaagggaatgggcttggcagaatcagcggggaaagaagaccctattgaacttgactctagtgtgggaaggTGAAGAGACATGAGAGGTGTAGAATAAGtgggaggcccccggctcactaaggcatgagccctaatgattcctttacttgacataactgaaa	108	chi-mir-2411,chi-mir-202,chi-mir-25,chi-mir-1224,bta-mir-2411,bta-mir-202,bta-mir-25,oar-mir-25,bta-mir-1224,hsa-mir-6780b,hsa-mir-3714,hsa-mir-4300,hsa-mir-3659,hsa-mir-3201,hsa-mir-4299,hsa-mir-325,hsa-mir-6824,hsa-mir-6507,hsa-mir-25,mmu-mir-25,eca-mir-25,ppy-mir-25,mml-mir-25,ggo-mir-25,ppa-mir-25,mne-mir-25,lla-mir-25,aja-mir-25,hsa-mir-6825,hsa-mir-6738,hsa-mir-6738,hsa-mir-1224,ptr-mir-122…	hsa-mir-3201	GGGATATGAAGAAAAATaagaggctaggattgcctcttatttttacatgccc	hsa-mir-3201-p5	TGAAGAAAAATaagaggc	5'	New	gp2b	((((((........))))))....((((..(((........)))..)))).........(((((((...((((((((..((((.((.(((........((((((.(.....)..)))))).........))))).))).)..))))))))..)))).)))...	101	49.1	-44.9	3	5	2.86182	7.45258	middle
xtr-mir-130c-p5	TTTGCAAGGCTGATGGAG	18	541128978	+	63447694	63447743	tgaggtttgccatTTTGCAAGGCTGATGGAGctttctgaggccaactatt	4	mmu-mir-367,gga-mir-367,tgu-mir-19a,tgu-mir-367,	mmu-mir-367	aggccgtcACTGTTGCTAACATGCAACTCtgttgaatagaaattggAATTGCACTTTAGCAATGGTGAtggacct	mmu-mir-367-p5	TTAGCAATGGTGAtggac	5'	New	gp2b	...((((.(((.((....((((((.....))))))..))))).))))...	44	46	-11.4	3	0	2.86182	0	low
dre-mir-7a-3-p3	TGGAAGACTAGTGATTTGTTGTT	23					ttatacagagcctgtagaaaatgtagaagattcagtggatgttggtctagttctgtgTGGAAGACTAGTGATTTTGTTGTTtttagataactgaatcgacAACAAATCACAGTCTGCCATAtggcacaggccatgcctctacaggac	1	chi-mir-7,	chi-mir-7	ttatacagagcctgtagaaaatgtagaagattcagtggatgttggtctagttctgtgTGGAAGACTAGTGATTTTGTTGTTtttagataactgaatcgacAACAAATCACAGTCTGCCATAtggcacaggccatgcctctacaggac	chi-miR-7-5p	TGGAAGACTAGTGATTTTGTTGTT	5'	Diff	gp1a	..........((((((((.......((....))...((....((((((.((.(..(((((.(((((.((((.((((((((((((((....)))))..)))))))))))))))))).)))))..).))))))))..))))))))))..	101	40.8	-54.1	3.17488	6.13071	3.02864	9.13793	low
bta-mir-2284p-p5	CAGAAAAGGAGAATAGCC	18	316926505	+	15333	15360	CAGAAAAGGAGAATAGCCaatctcccta	1	bta-mir-2464,	bta-mir-2464	aagaatgACTTCTGCTGCAGACCTGGAAGACatggagaatagtCTCCAGAGCTGAGCAGAACTGatactt	bta-mir-2464-p5	AAGACatggagaatagtC	5'	New	gp2b	.......(((((........)))))...	18	42.9	-5.9	3.5	1	3.33879	1.49052	low
bta-mir-2365-p3	CTGGGCTGTGGAGGGAGGGCA	21	541128976	-	103467844	103467941	caccccccacacaccaccaagtccaccatcctccccgctcaggagcctcgagggctggctgtcggcctgactcaggaCTGGGCTGTGGAGGGACGGCA	1	tgu-mir-2982,	tgu-mir-2982	cctggtaggtggcTGTGGAGGGAGGGCTTGGGAtgccgggaccatcccaggaccccgttccatggccctgcttgtccccatttcccacggcagccacctacgtgaagg	tgu-mir-2982-p3	ggtggcTGTGGAGGGAGGGCT	3'	New	gp2b	...((((((((..((....(((((.((((((((...(((....)))...))))).)))..(((.....)))...)))))))..))))).)))......	89	68.4	-35.9	3.5	0.5	3.33879	0.745258	low
bta-mir-2366-p5	CTGGGCTGTGGAGGGAGGGCA	21	541128985	+	106922119	106922187	CTGGGCTGTGGAGGGAGGGCAggcgggcaggcatctgggggtttttgtccctgcctccttctttcccac	2	oan-mir-92a-1,tgu-mir-2982,	tgu-mir-2982	cctggtaggtggcTGTGGAGGGAGGGCTTGGGAtgccgggaccatcccaggaccccgttccatggccctgcttgtccccatttcccacggcagccacctacgtgaagg	tgu-mir-2982-p5	ggtggcTGTGGAGGGAGGGCT	5'	New	gp2b	.((((....(((((((((.((((..(((((..(((....)))..))))))))))))))))))..)))).	67	65.2	-32	3.5	0.5	3.33879	0.745258	low
bta-mir-378d-p3	TGAGTGTGTGTGTGTGAGTAGA	22	541128981	-	101265127	101265173	ggtgtgtgtgcgcatgactgtgtgTGAGTGTGTGTGTGTGAGTACAt	27	bta-mir-574,bta-mir-574,hsa-mir-574,hsa-mir-574,hsa-mir-8485,mmu-mir-574,mmu-mir-574,mmu-mir-466k,mmu-mir-466q,mmu-mir-466q,mmu-mir-466q,mmu-mir-466d,mmu-mir-466n,mmu-mir-466i,ssc-mir-574,ssc-mir-574,cfa-mir-574,cfa-mir-574,cfa-mir-8852,ggo-mir-574,ggo-mir-574,efu-mir-574-2,efu-mir-574-2,efu-mir-9256a-2,efu-mir-9256a-2,efu-mir-9256a-2,efu-mir-574-1,	bta-mir-574	ttcttttgagcttacttcccagtctcgaatccgtgTGAGTGTGTGTGTGTGAGTGTGTGtgagagtg	bta-mir-574-p3	TGAGTGTGTGTGTGTGAGTGTG	3'	New	gp2b	.(((..(..((((((.((...........))))))))..)..)))..	44	51.1	-9	3.5	3	3.33879	4.47155	low
chi-mir-130b-p5	CTAAACGAACTTTTTGGCCAGC	22	541128984	-	15067110	15067197	aaaattgggttggccaAAATGTTCGCTTGAGTTTTTCTgtaacattgtgtggaaaaacCTAAACGAACTTTTTGGCCAGCccaatata	39	chi-mir-2284a,chi-mir-2284c,chi-mir-2284d,bta-mir-2285d,bta-mir-2285f-1,bta-mir-2285h,bta-mir-2284z-6,bta-mir-2284ac,bta-mir-2284w,bta-mir-2285i,bta-mir-2285v,bta-mir-2285e-2,bta-mir-2285j-1,bta-mir-2284y-3,bta-mir-2284aa-3,bta-mir-2285o-3,bta-mir-2285k-3,bta-mir-2285y,bta-mir-2284y-4,bta-mir-2285j-2,bta-mir-2285ab,bta-mir-2285o-2,bta-mir-2285k-5,bta-mir-2285g-1,bta-mir-2285g-3,bta-mir-2284c,bta-…	chi-mir-2284c	ctggggtagccaaaaagttcatttggtttttcctgtaagatgttacagaAAAATCTAAGTGAACTTTTTGGccaactct	chi-mir-2284c-p3	CTAAGTGAACTTTTTGGccaac	3'	New	gp1a	...((((((((((((((((.(((((.((..(((((((..((......))..)))))))..)).))))).))))))))))))))))...	82	37.5	-44.6	3.5	0	3.33879	0	low
cin-mir-4009c-p3	TTGGAAGTTGGCAGGTGG	18	541128968	+	43954583	43954667	gcagTTGGAAGTTGGCAGGTGGagaggcaggttgggaggggaagttgggggaggaggcggaagaggaGCTGTCGGAAGGGGGAGG	18	chi-mir-424,bta-mir-2436,hsa-mir-4301,hsa-mir-7150,hsa-mir-6850,mmu-mir-3971,mmu-mir-337,rno-mir-337,cfa-mir-8843,ptr-mir-1233-1,ppy-mir-2861,efu-mir-9344,oan-mir-153-1,dre-mir-92a-1,ola-mir-92a-1,ccr-mir-18c,tni-mir-92-1,fru-mir-92-1,	hsa-mir-4301	accagccaccTCCCACTACTTCACTTGTGAacattgcattcgtggagggtggcaggtgcagctctg	hsa-mir-4301-p5	gtggagggtggcaggtgc	5'	New	gp2b	...........(..((..((......))..))..)....................(((((........)))))............	24	64.7	-8.7	3.5	8	3.33879	11.9241	middle
cin-mir-4205-p5	TCTTTGGTCTAGGGGTATGA	20	541128964	-	28667763	28667809	cTCGTTGGTCTAGGGGTATGAttctcgctTCGGGTGCGAGAGGTCCC	6	hsa-mir-4448,eca-mir-211,cfa-mir-2387,cfa-mir-211,mml-mir-211,ssa-mir-128-2,	hsa-mir-4448	aggagtgaccaaaagacaagagtgcgagccttctattatgcccagacagggccaccagagGGCTCCTTGGTCTAGGGGTAatgcca	hsa-mir-4448-p5	TCCTTGGTCTAGGGGTAatg	5'	New	gp2b	.............(((.....(((((((.......)))))))..)))	34	59.6	-13.4	3.5	1	3.33879	1.49052	low
cin-mir-4206-p3	TCTTTGGTCTAGGGGTATGA	20	541111127	-	1155	1262	tgacaactgagctacagcggcgagcttcccgggagtcacctgcagagggacggggggaggggtgggaggcgcgtgtcggcTCGTTGGTCTAGGGGTATGAttctcgct	2	hsa-mir-4448,ssa-mir-128-2,	hsa-mir-4448	aggagtgaccaaaagacaagagtgcgagccttctattatgcccagacagggccaccagagGGCTCCTTGGTCTAGGGGTAatgcca	hsa-mir-4448-p3	TCCTTGGTCTAGGGGTAatg	3'	New	gp2b	.((((((.(((((...((.(((.((((((((....((.((((........))))..))....)))))))).))))).))))))))).))..((((......))))...	88	64.8	-38.6	3.5	1	3.33879	1.49052	low
eca-mir-9048-p3	TGAGAACTTTGAAGACTGA	19	541060285	-	551	591	aTGAGAACTTTGAAGATTGAatctcagcaactttcaaatat	1	rno-mir-336,	rno-mir-336	atgtgaccgtgcctcTCACCCTTCCATATCTAGTCTctgagaaaaatgaagACTGGATTCCATGAAGGGATGTGAggcctggaaactggagcttta	rno-mir-336-p5	tgagaaaaatgaagACTGG	5'	New	gp2b	........((((((..(((........)))..))))))...	30	29.3	-5.1	3.5	0	3.33879	0	low
eca-mir-9126-p5	CGGATATGGGACTGAGAC	18	541128985	+	124035692	124035748	acaccaaatctgagtggacatctgtggatgataaatgCGGATATGGGACTGAGACca	3	hsa-mir-3188,eca-mir-9154,cfa-mir-8799f,	eca-mir-9154	actcaagagtgcagttgctgtaatgagctgccactTTTGCAGTGTCAGCTATGGGCCtgagaaatggcctcaggctcatagttgacactgcatcgcccaagttcacatgcttccagcatagtcgtcctg	eca-mir-9154-p3	CAGCTATGGGCCtgagaa	3'	New	gp2b	...(((.(((((......((((....)))).......))))).)))...........	43	45.6	-11.9	3.5	1	3.33879	1.49052	low
efu-mir-9235a-p5	ACTCTGGACTCTGAATCC	18	541128975	+	59550651	59550693	aatggtgagcACTCTGGACTCTGAATCCagagatctgagttca	6	chi-mir-1388,bta-mir-1388,mmu-mir-6900,mmu-mir-188,mml-mir-503,efu-mir-9251,	efu-mir-9251	cacttcctctacctctgtgactttgtaaataaacttttgcttgtatttgagtcttcactctgaattctttcttagCCAGAACTCAAGTACTGAGGttttgggcgggggggcgagggtgattgggagaaaaccagc	efu-mir-9251-p5	agtcttcactctgaattc	5'	New	gp2b	.....(((..((((.((((((((....))))).))))))))))	38	46.5	-12.2	3.5	3	3.33879	4.47155	low
efu-mir-9337-p5	TTCTATTTTGTTGGTTTTC	19	541128957	-	106270236	106270264	atgtctataaTTCTATTTTGTGGGTTTTC	6	efu-mir-9358,mdo-mir-7386a-3,mdo-mir-7386a-2,mdo-mir-7386a-1,mdo-mir-7386d,cin-mir-4154,	efu-mir-9358	tttgtcttttgattttgttggttcttctagaccaagcatgtcaaacttgtggctggcgggccgcaagTTTGACATGCTTGTTCTAGATTgatgatcataaaatgatagtttttatctct	efu-mir-9358-p3	tttgattttgttggttctt	3'	New	gp2b	...(((((((.......))))))).....	21	27.6	-3.2	3.5	2.5	3.33879	3.72629	low
efu-mir-9339-p3	TTCTATTTTGTTGGTTTTC	19	541128984	-	75200037	75200104	TTCTATTTTATTGGTTTTCagttttaaacatacagtgtttctcttaggtgtgtttttatgggaacggc	6	efu-mir-9358,mdo-mir-7386a-3,mdo-mir-7386d,mdo-mir-7386a-2,mdo-mir-7386a-1,cin-mir-4154,	efu-mir-9358	tttgtcttttgattttgttggttcttctagaccaagcatgtcaaacttgtggctggcgggccgcaagTTTGACATGCTTGTTCTAGATTgatgatcataaaatgatagtttttatctct	efu-mir-9358-p5	tttgattttgttggttctt	5'	New	gp2b	.............(((..((.....((((((((..((.......)).))))))))...))..)))...	52	32.4	-12.8	3.5	2.5	3.33879	3.72629	low
hsa-mir-1183-p3	TGGTTGGACTGGAAAATCTA	20	541128975	-	44527499	44527590	gttaTGGCTGGACTGGAAAATCTAgtgttagttgttttttgccctggggcattgtttgtaccaaactccacttttcatttaattttccaata	5	oan-mir-1389,aca-mir-5408c,aca-mir-5408c,aca-mir-5408c,aca-mir-5408c,	oan-mir-1389	cggaattggccgatcccggcttgttCCTCGGCGTTTCCGGCACGGCCAagtgatgcgtttctgACTGGGCTGGAAAATCGAGTGAactggccagggagctccaggtcagccg	oan-mir-1389-p5	tgACTGGGCTGGAAAATCGA	5'	New	gp2b	.............((((((((..((((..(((.......((((....))))..(((((...)))))...)))...))))..))))))))...	76	37	-20.9	3.5	1.5	3.33879	2.23577	middle
hsa-miR-1287-5p	TATGAAACGGCTGAACAGA	19	541128978	-	82219116	82219202	atgcttaTGGGATAGATGAGAACTGCCgtgatctgaagagggagggtttgctcatgtcctcctcctaTATGAAACGGCTGAACAGAg	5	hsa-mir-1288,ptr-mir-1288,mdo-mir-1545c,cin-mir-4002,tgu-mir-7644,	cin-mir-4002	TTTGAACTTGTACGAATTGGctgaacagcacagCCTGTTCGTATAAGTTCCAA	cin-mir-4002-p3	TACGAATTGGctgaacagc	3'	New	gp2b	...(((((.......)))))....(((((..((...((..((((((..........))))))..))....)).))))).........	17	48.3	-23.7	3.5	2.5	3.33879	3.72629	low
hsa-mir-378e-p5	CACGCTCATGCACACACCCACAA	23	541128959	+	28629786	28629853	ttatgtgcactggcaaggtatggtaggcagaatacacacacactCACACTCATGCACACACCCACAAa	6	hsa-mir-574,mmu-mir-574,ssc-mir-574,ggo-mir-574,efu-mir-574-2,efu-mir-574-1,	hsa-mir-574	gggacctgcgtgggtgcgggcgtgTGAGTGTGTGTGTGTGAGTGTGTgtcgctccgggtcCACGCTCATGCACACACCCACAcgcccacactcagg	hsa-miR-574-3p	CACGCTCATGCACACACCCACA	3'	Diff	gp2b	...((((((..((..((((.(((((.......))).)).)).))....))..))))))..........	55	47.1	-10.6	3.5	46	3.33879	68.5637	middle
hsa-mir-630-p5	TGGACGTGGGCCAGGACGAC	20	541116409	-	617	721	acagcctcatgatcacaggaacgcccGAGGTCACGTGTGTGGTGGTGGACGTGGGCCAGGACGACcccgaggtgcagttctcctggttcgtggacaacgtggagg	11	bta-mir-6120,hsa-mir-1228,hsa-mir-1268b,hsa-mir-6880,hsa-mir-4470,mmu-mir-7044,mmu-mir-7044,mmu-mir-7002,ggo-mir-1228,oan-mir-1418,sha-mir-200b,	oan-mir-1418	cttccTAACTTCAGCGCCGAGGGTGGACgtggccctggccgaaggccgcctctgccgcggttagccaccgcctccccgctgccccTCCGGTCCGGGGTCCGAGCCcttggccatcagtgaccag	oan-mir-1418-p3	TGGACgtggccctggccgaa	3'	New	gp2b	....((((...(((((....((((.((......)).)))).)))))(..(..(..((((((..((..(.....)..))..))))))..)..)..)......))))	49	62.9	-31	3.5	0	3.33879	0	low
hsa-mir-7152-p3	TAAGGATATTGGGAGTGAA	19	541128978	+	40437880	40437959	gtagTAAGGATATTGGGAGTTAAagagtggagatgtaaaaaaatagagagttaaatccccatttattgaatttccaacaa	2	gga-mir-6676,mdo-mir-7300,	mdo-mir-7300	GACTCCAATATCCTAAGGATAttgggattatacatataTCATAGGATATTGGAGTCTT	mdo-mir-7300-p5	TAAGGATAttgggattata	5'	New	gp2b	............(((((((((...((((((.(((....................))).))))))....)))))))))...	65	31.2	-15.2	3.5	3	3.33879	4.47155	low
mml-mir-1235-p3	TGGACGTGGGCCAGGACGAC	20	541128129	+	112502	112573	gaggtcacgtgtgtggtggTGGACGTGGGCCAGGACGACcccgaggtgcagttctcctggttcatggacaac	7	hsa-mir-1228,hsa-mir-1268b,hsa-mir-6880,mmu-mir-7044,mmu-mir-7044,ggo-mir-1228,oan-mir-1418,	oan-mir-1418	cttccTAACTTCAGCGCCGAGGGTGGACgtggccctggccgaaggccgcctctgccgcggttagccaccgcctccccgctgccccTCCGGTCCGGGGTCCGAGCCcttggccatcagtgaccag	oan-mir-1418-p5	TGGACgtggccctggccgaa	5'	New	gp2b	....((((....))))...((..((((..((((((..((..(.....)..))..))))))..))))..))..	51	62.5	-25	3.5	0	3.33879	0	low
mmu-mir-1187-p3	TGGTTGGACTGGAAAATCTA	20	541128979	-	11485586	11485645	cttggggttcctccaggaccagttagTGGTTGGTCTGGAAAATCTAcatggagccctcgg	1	oan-mir-1389,	oan-mir-1389	cggaattggccgatcccggcttgttCCTCGGCGTTTCCGGCACGGCCAagtgatgcgtttctgACTGGGCTGGAAAATCGAGTGAactggccagggagctccaggtcagccg	oan-mir-1389-p3	tgACTGGGCTGGAAAATCGA	3'	New	gp2b	(..(((((((((((((.(((((.......))))))))))..........))))))))..)	60	55	-23.3	3.5	1.5	3.33879	2.23577	middle
mmu-mir-6353-p5	GAGCCTGTGATGAATTGC	18	541128974	-	18352852	18352911	gcagtcacttagcttgcccagattcaacagtaggggacataGAGCCTGTGATCAATTGCa	1	bta-mir-6523a,	bta-mir-6523a	actctgaactTCTGGGGTAACTTTGAGCAGGGgatgaattgtatttcataccctgctctagtgtccccagtggggcagagta	bta-mir-6523a-p3	GAGCAGGGgatgaattgt	3'	New	gp2b	((((((((...((((((((..((......))..))).))...)))..)))))....))).	59	48.3	-15.3	3.5	1	3.33879	1.49052	low
mmu-mir-6407-p3	GGTAAAGTTGTTTGGATATA	20	541128958	+	41464145	41464235	GGTAAAGTTGTTTGGATATAgtagtgtgtggttctctcttggaatttttttcaggtgatttaataaaacttaatactactataggagcttc	14	bta-mir-2355,hsa-mir-6849,hsa-mir-2355,mmu-mir-669c,eca-mir-9044,gga-mir-6571,gga-mir-2131,mdo-mir-1541,ssa-mir-19c-2,aca-mir-29a-1,aca-mir-29a-1,oha-mir-29a-1,aca-mir-29a-1,aca-mir-29a-1,	gga-mir-6571	tcatttgttggcttgaggttGTAAAGCTGTTTGGATCTTCAGggaaattggcaacacTGAGAGACCACATACAGCTTTGAAAacctaattgctgaaatattctgcc	gga-mir-6571-p5	tGTAAAGCTGTTTGGATCTT	5'	New	gp2b	.........((((...(((((((((((..((((.((.(((((((....))))))).))........))))..))))))))))).))))...	79	31.9	-19.9	3.5	1	3.33879	1.49052	low
mmu-mir-6407-p5	GGTAAAGTTGTTTGGATATA	20	541128968	+	21244377	21244413	tccctgctaccattctgGGTACAGTTGTTTGGATATA	1	gga-mir-6571,	gga-mir-6571	tcatttgttggcttgaggttGTAAAGCTGTTTGGATCTTCAGggaaattggcaacacTGAGAGACCACATACAGCTTTGAAAacctaattgctgaaatattctgcc	gga-mir-6571-p3	tGTAAAGCTGTTTGGATCTT	3'	New	gp2b	((((((.((((......)))))))......)))....	33	43.2	-6.8	3.5	1	3.33879	1.49052	low
oan-mir-1386-p3	TGTGCTTGGCTGAGGAGC	18	541128357	-	204076	204146	TGTGCTTGGCTGAGGAGCcaatggggcaaagctactatctgtggGATTATGACTGAACGCCTctaagtcag	12	bta-mir-2410,hsa-mir-4478,hsa-mir-5002,rno-mir-6331,cfa-mir-8813-2,cfa-mir-8813-1,ggo-let-7b,gga-mir-1743,gga-mir-6613,efu-mir-9256b-6,tgu-mir-1743,bbe-mir-34h,	bta-mir-2410	gggcggggtgCTGAGCTGAGGAGGACCTGTGAgagtcgagctgtccctgtgcttccctgtggtccaggctgtgctt	bta-mir-2410-p5	ggtgCTGAGCTGAGGAGG	5'	New	gp2b	......(((((((((.(((.....)))....((((.....))))...............))))..))))).	64	50.7	-17	3.5	3.5	3.33879	5.21681	low
oan-mir-15b-p5	TGGCTGTGAGTTGGATGGA	19	541128966	-	18419579	18419718	gatagccccttggagacgcaatatgtgagactggtgcccatcatctgccgccggggctgcaccctccgctttgagctcctTGGCTGTGAGTTGGATGGTgagtgccagtggctctgccgtccttgaagatggctgttcct	31	bta-mir-216a,hsa-mir-216a,ggo-mir-216,ppa-mir-216,lca-mir-216,hsa-mir-4793,ssc-mir-216-1,cfa-mir-216a,ptr-mir-216a,ppy-mir-216a,mml-mir-216a,gga-mir-1716,gga-mir-216a,gga-mir-1733,gga-mir-7476,gga-mir-7476,mdo-mir-216,ssa-mir-30e-2,ssa-mir-30e-1,cin-mir-4077d,aca-mir-216a,aca-mir-216a,aca-mir-2970,aca-mir-2970,oha-mir-216,xtr-mir-216,sha-mir-216a,aca-mir-216a,aca-mir-216a,aca-mir-2970,aca-mir-297…	bta-mir-216a	gatggctgtgagttggctTAATCTCAGCTGGCAACTGTGAgatgttcatacagtcctccacagtggtctctgggattatgctaaacagagcaatctccttgccctcatg	bta-mir-216a-p3	tggctgtgagttggctTAA	3'	New	gp2b	(((((((.(((..(((((((......((((((((..(.((((((((((.(((((((((((.......))....))))))..))).)).....)))))))).)..)))))..)))))).))).)..)))..)))))))...	137	59.3	-51.2	3.5	0	3.33879	0	low
tgu-mir-2971-p3	GGTGGGGTCGGGGCGGGGCG	20	541128968	+	41979531	41979595	gagcctggttcaaggtcgcactgtcgatacgtgtgtgtgggggtGGTGGGGTCGGGGCGGGGGGg	18	bta-mir-1777a,bta-mir-2888-1,bta-mir-2888-2,hsa-mir-3196,hsa-mir-3196,hsa-mir-6089-1,hsa-mir-6089-2,hsa-mir-6089-1,hsa-mir-6089-2,hsa-mir-4785,hsa-mir-6800,hsa-mir-662,hsa-mir-3907,hsa-mir-6786,rno-mir-347,ssc-mir-4332,cfa-mir-207,mml-mir-1235,	hsa-mir-3196	gggtgggggCGGGGCGGCAGGGGCCTCccccagtgccaggccccattctgcttctctcccagct	hsa-mir-3196-p3	ggtgggggCGGGGCGGCAGG	3'	New	gp2b	...((..(..(..(..(.(((..((..((((....))))..))..))).)..).)..)..))...	59	69.2	-21.8	3.5	1.5	3.33879	2.23577	low
chi-mir-217-p3	AAAAGTTCGTTCGGGTTTTT	20	541128976	+	72076666	72076790	aataaccccatgttaaggcctgcagaacttgcttgatctattgggttggccaAAAAGTTCGTTAGGGTTTTTCcttagtcccaaacgaactttttggccaatccaatacaatctgttgggcttcc	1	bta-mir-2284y-1,	bta-mir-2284y-1	aataacccctgttaaggcctgcagaacttgcttgatctattgggttggccaAAAAGTTCGTTCGGGTTTTTCcttagtcccaaactaagtttttggccaacccaatacaatctgttgggcttcc	bta-mir-2284y-1-p5	AAAAGTTCGTTCGGGTTTTT	5'	New	gp1b	..............(((.((..((((..(((.......(((((((((((((((((((((((((.(((............))).))))))))))))))))))))))))))))))))..)).)))..	109	43.2	-53.8	3.53333	2	3.37059	2.98103	low
chi-miR-100-5p	GTAGAGGAGATGGCGCAGGGAAAT	24					ctgccgagaggctcgagaagGTAGAGGAGATGGCGCAGGGGacacgagctaaaatggggggctcctgggaccccccaacatgtgTCCTCTTCTCCCTCCTCCCAGGtgtacg	1	chi-mir-877,	chi-mir-877	ctgccgagaggctcgagaagGTAGAGGAGATGGCGCAGGGGacacgagctaaaatggggggctcctgggaccccccaacatgtgTCCTCTTCTCCCTCCTCCCAGGtgtacg	chi-miR-877-5p	GTAGAGGAGATGGCGCAGGGG	5'	Diff	gp1a	..(((....))).......((..((((((..((...((((((((((........(((((((.((....)))))))))...))))))))))...)))))))))).........	84	62.5	-48.3	3.64286	1.5	3.47506	2.23577	low
chi-mir-323a-p5	AAAACCTGAATGAACTTATTGG	22	541128975	+	48743964	48744022	gaaagtttgttctgatctttctgtaagatcgtttggaAAAACCTGAATGAACTTCTTGG	1	bta-mir-2285ab,	bta-mir-2285ab	gaaagtttgttctggtctttctataagatcgtttggaAAAACCTGAATGAACTTCTTGG	bta-miR-2285ab	AAAACCTGAATGAACTTCTTGG	3'	Diff	gp1b	..(((((..(((.((((((.....))))))((((....))))..)))..))))).....	52	35.6	-14.9	3.83333	0.5	3.65677	0.745258	low
aca-mir-5408c-p5	CAATCAGAACGTGAAGACC	19	541112168	+	209	376	ccgtggtgtgtctcatcagcgacttctacccgggtagcgtgaccgtggtctggaaggcagatggcagcaccatCAATCAGAACGTGAAGACCacccaggcctccaaacagagcaacagcaagtacgcggccagcagctacctgaccCTGACGGGCAGCGAGTGGaagt	31	bta-mir-6517,hsa-mir-5701-2,hsa-mir-5701-1,hsa-mir-5701-3,hsa-mir-564,hsa-mir-205,ptr-mir-205,ggo-mir-205,ppa-mir-205,ssc-mir-205,eca-mir-205,ppy-mir-205,mml-mir-205,mne-mir-205,efu-mir-9250-2,mdo-mir-205a,oan-mir-7431,oan-mir-138-2,aca-mir-205a,aca-mir-205a,oha-mir-205a,xtr-mir-205a,bfl-mir-135a-2,bfl-mir-135a-1,bbe-mir-135a,sha-mir-205,age-mir-205,lla-mir-205,xla-mir-205,aca-mir-205a,aca-mir-20…	hsa-mir-5701-2	gattggactTTATTGTCACGTTCTGATTggttagcctaagacttgttctgatccaatcagaacatgaaaataacgtccaatc	hsa-mir-5701-2-p5	caatcagaacatgaaaata	5'	New	gp2b	.(((((((.....))))).)).(((((((.((((((((((..(((((((.((((.(((.(((((.....))))).........(((.....)))....))))))).))...((....)).....)))))...)).)))))))).(((....)))......))))))).	11	59.5	-57.9	4	1	3.81576	1.49052	low
bta-mir-2285k-2-p5	TAACACACTCTGGTAAAGATGG	22	541128985	+	51512451	51512507	gaagccatccaatgagaatggataccctcgtTAACACACTCTGGAAAAGATGGccta	54	chi-mir-141,bta-mir-141,chi-mir-200a,bta-mir-200a,oar-mir-200a,hsa-mir-141,hsa-mir-200a,mmu-mir-141,mmu-mir-200a,cfa-mir-200a,rno-mir-141,rno-mir-200a,eca-mir-141,eca-mir-200a,cfa-mir-141,ptr-mir-141,ptr-mir-200a,ppy-mir-141,ppy-mir-200a,mml-mir-141,mml-mir-200a,ggo-mir-141,ggo-mir-200a,gga-mir-200a,efu-mir-141,efu-mir-200a,mdo-mir-141,mdo-mir-200a,oan-mir-200a,ssa-mir-200b-2,ssa-mir-200b-1,cin-m…	chi-mir-141	gaccggctctgggtccatcttccagcacagtgttggatggtctaatggtgaagctccTAACACTGTCTGGTAAAGATGGcccccggctgg	chi-miR-141	TAACACTGTCTGGTAAAGATGG	3'	Diff	gp1a	...((((((.((((((..........))))))..((.....)).....))))))...	51	45.6	-11.4	4	4	3.81576	5.96206	low
bta-mir-2285m-2-p3	CTGTACAGGCCACTGCCTTGC	21	541128965	+	48418548	48418654	ccttttgcctgattccaggcTGAGGTAGTAGTTTGTACAGTTtgagggtctatgataccacccggtacaggagataaCTGTACAGGCCACTGCCTTGCcgggaacag	26	chi-let-7g,bta-let-7g,ptr-let-7g,gga-let-7g,mdo-let-7g,oar-let-7g,hsa-let-7g,ppy-let-7g,mml-let-7g,mmu-let-7g,rno-let-7g,eca-let-7g,ssc-let-7g,cfa-let-7g,tch-let-7g,ggo-let-7g,oan-let-7g,aca-let-7g,aca-let-7g,tgu-let-7g-2,tgu-let-7g-1,cgr-let-7g,oha-let-7g,xtr-let-7g,aca-let-7g,aca-let-7g,	chi-let-7g	ccttttgcctgattccaggcTGAGGTAGTAGTTTGTACAGTTtgagggtctatgataccacccggtacaggagataaCTGTACAGGCCACTGCCTTGCCgggaacag	chi-let-7g-3p	CTGTACAGGCCACTGCCTTGCC	3'	Diff	gp1a	........(((.((((.(((.((((((((.(..(((((((((.....((((.((.((((....))))))..)))))))))))))..).))))))))))).)))))))	99	51.4	-46.6	4	8	3.81576	11.9241	middle
bta-mir-2285x-p5	TGTAGTGTTTCCTTATGGA	19	541128957	+	104138075	104138168	ctggcattgaaggctttttgtttgttatcttgtttgcttatttgtttgtgaatccttataggacaaggaaaaagcTGTTGTGTTTCCTTATGGA	39	bta-mir-142,hsa-mir-142,rno-mir-142,ppy-mir-142,mml-mir-142,aja-mir-142,mmu-mir-142a,eca-mir-142,ssc-mir-142,cfa-mir-142,ptr-mir-142,ggo-mir-142,gga-mir-142,efu-mir-142,mdo-mir-142,oan-mir-142,ssa-mir-142a-2,ssa-mir-142b,ssa-mir-142a-1,dre-mir-142a,dre-mir-142b,aca-mir-142,aca-mir-142,tgu-mir-142,cgr-mir-142,oha-mir-142,xtr-mir-142-1,xtr-mir-142-2,xla-mir-142,tch-mir-142,ola-mir-142,ccr-mir-142-1…	bta-mir-142	gacagtgcagtcaccCATAAAGTAGAAAGCACTACtaacagcactggagggtgtAGTGTTTCCTACTTTATGGATGagtgtactgtg	bta-mir-142-p3	tgtAGTGTTTCCTACTTTA	3'	New	gp2b	...((((....((((((((..(((((.....(((..(..........)..)))........)))))..))))))))...)))).(((....)))	80	35.1	-19	4	1	3.81576	1.49052	low
bta-miR-2312	AAAACCTGAACAAACTTTTCGG	22						1	bta-mir-2312,	bta-mir-2312	ttgggctggccaaacagtttgtctgggttattctgtaacttggAAAACCTGAACGAACTTTTCggcccaccaa	bta-miR-2312	AAAACCTGAACGAACTTTTC	3'	Diff	gp3	((((...((((.((.(((((((..(((((.(((........))).)))))..))))))).)).))))..))))	73	46.6	-28	4	0	3.81576	0	low
bta-mir-320b-p3	TTTGAATGATGACTTAAG	18	541128978	+	57588373	57588422	gaacgtttgattcttgaagtaaaactacagtgTTTGAATGATGACTTAAG	1	mmu-mir-434,	mmu-mir-434	tcgactctgggtttgaaccaaaGCTCGACTCATGGTTTGAACCAttacttaattcgtggTTTGAACCATCACTCGACTCCTggttcgaaccatc	mmu-mir-434-p3	TTTGAACCAttacttaat	3'	New	gp2b	...((((..(...(((.((.....)).)))...)..))))..........	37	32	-5	4	0	3.81576	0	low
bta-miR-486	GGGGCGGGGCGGACTGTC	18	541127426	+	48101	48155	cgcgccgggggcggcggGGGGCGGGGCGGACTGTCCCCAGTGCGCcctgggcagg	22	bta-mir-2893,hsa-mir-639,hsa-mir-6786,hsa-mir-3196,hsa-mir-3196,hsa-mir-4285,mmu-mir-8107,eca-mir-9175,ppy-mir-639,mml-mir-639,ggo-mir-3615,ggo-mir-339,ggo-mir-339,ggo-mir-339,gga-mir-1790,gga-mir-6660,gga-mir-6620,gga-mir-6708,efu-mir-9287,efu-mir-9234c,oan-mir-1413,pma-mir-1b,	hsa-mir-639	tggccgacggggcgcgcgcggcctggaggggcggggcggacgcagagccgcgtttagtctATCGCTGCGGTTGCGAGCGCTGTagggagcctgtgctg	hsa-mir-639-p5	ggggcggggcggacgcag	5'	New	gp2b	...(((..(((((((.((((((((......)))))))).)).)))))..)))...	49	87.3	-35.7	4	6.5	3.81576	9.68835	low
cfa-mir-8799b-p3	CTGGACTTTGAGAGGCTACG	20	541099099	+	34	124	ggccctttgataggccctctcatcccggaacttccgggcctcgcgagtgcagatggcatcgcCTGGACTTTGAGAGGCTACGcgagggtgt	1	efu-mir-9257,	efu-mir-9257	gctggttcccactaatgctggactttgagctgcttagtaagaggttcagggcacactgaggccagatgctgcttgtTTGGTGTTTGTGAACCTTTGAgagatttttaggaaagtccacagcaagagccaagacaggg	efu-mir-9257-p3	ctggactttgagctgcttag	3'	New	gp2b	.((((((((...((.(((((((.(((((.....)))))((..((((.(((.....)))))))..))....)))))))))...)))))).))	90	62.6	-40.2	4	1	3.81576	1.49052	low
cfa-mir-8875-p3	CTCTGGACGCGAGCCGGG	18	541128967	-	64955189	64955279	ctcgcctgagCTCTGGACGGGAGCCGGGtgggccctcacttcagtctggggtggtgctccccatcgtctctggcctccagacgtaggcact	1	eca-mir-8920,	eca-mir-8920	ctgcccccgccgtcaccttctcgctacgcgagccgggctcccggggacccggcgggcctccgTTTCCCCGCGGGCCCGGGCTCTtggcgcggaagcggcgccccgagcg	eca-mir-8920-p5	ctcgctacgcgagccggg	5'	New	gp2b	...(((((...(((((((((..((.(((.((((.(.(((..(.....)..)))).)))))))...))..)))...))))))..)))))...	85	67	-38.6	4	7	3.81576	10.4336	middle
cfa-mir-8876-p3	TGAGATGACACTGTAGCT	18	541128958	-	1893355	1893385	TGAGATGACACTGTAGCTgcagaacagcagg	1	hsa-mir-4770,	hsa-mir-4770	gagttatggggtcatctatccttcccttggaaaatgatcTGAGATGACACTGTAGCTc	hsa-miR-4770	TGAGATGACACTGTAGCT	5'	Yes	gp2b	................((((......)))).	14	51.6	-5.1	4	2	3.81576	2.98103	low
cfa-mir-8887-p3	TGAGAGCCTCTGGAGCATAG	20	541128961	-	31107714	31107755	agaaTGAGAGCCTCTGGAGCATAGcaagaggcgttatcagaa	4	chi-mir-28,bta-mir-28,eca-mir-8941-1,eca-mir-8941-2,	eca-mir-8941-1	ctggagcctgagtagctgcagagggaggtgatgacactgcagaggactctgctggggaaggctggcagcacagtcTCTGAGAGCCTCTGCATCATgcctgcctggagggcgcgcatcctgcaggcctcagtgaca	eca-mir-8941-1-p5	TGAGAGCCTCTGCATCATgc	5'	New	gp2b	....(((..((((((...........))))))....)))...	35	47.6	-11.4	4	0	3.81576	0	low
cgr-miR-1973-	AAAGTGGGCATGTGTGTGA	19	541128985	+	93770623	93770688	AAAGAAACTGTCACACAACTCaacacctctttctcagcacaacagAAAGTGGGCATGTGTGTGAca	3	mmu-mir-669k,mmu-mir-466k,oha-mir-10a,	mmu-mir-669k	tcttatgcccaccaaaaaTGTGCATGTGTGTATAGTTGTGTGCatattcacttctctatatgaaTATGCATATACACGCATGCAAacacattcataggaatggccagagctatatctcagttaggag	mmu-mir-669k-p3	aaaaTGTGCATGTGTGTAT	3'	New	gp2b	........(((((((((........((.((((((.........)))))).)).....)))))))))	58	43.9	-19.9	4	3	3.81576	4.47155	low
chi-let-7g-p5	TGGGAACTGGAGGAGCCG	18	541128963	-	32030110	32030143	cTGGGAACTGGAGGAGCCCctaatgccctcctac	17	chi-mir-410,bta-mir-761,hsa-mir-132,ppy-mir-132,mml-mir-132,hsa-mir-4669,mmu-mir-351,mmu-mir-761,mmu-mir-8101,rno-mir-761,cfa-mir-761,mml-mir-761,ptr-mir-761,gga-mir-6629,efu-mir-9290,tgu-mir-2962,oar-mir-410,	chi-mir-410	cacctgcggtctgtggagtaggCGCCACTTTGGGTACTTGAGGAGaggttgtctgtgatgagttcgctttattaatgacgAATATAACACAGATGGCCTGTtttcagtaccacccacccctcgtg	chi-mir-410-p5	TGGGTACTTGAGGAGagg	5'	New	gp1a	.........(((((.((.......)))))))...	22	61.8	-10.1	4	1	3.81576	1.49052	low
chi-miR-1306-3p	GCAGGCCTGGGGGAAGAG	18	541128980	+	9686220	9686279	nnggggcttctcttcctcccagcgccggagccctGCAGGCCTGGGGGAAGAGtgcctgtt	3	bta-mir-2395,mmu-mir-6927,gga-mir-6588,	bta-mir-2395	agagtgacCTGTTGGCAGCTCTCTCAGACcctgacgcaggcctgagggctgagggagaggctgacacgccacct	bta-mir-2395-p3	gcaggcctgagggctgag	3'	New	gp2a	...((((..(((((((.(((((.(((...........))))))))))))))).))))...	54	66.7	-33.2	4	0	3.81576	0	low
chi-miR-181b-3p	GAACGAAATCCAAGCGCAGCTG	22	541128965	-	50735132	50735237	caggacgctgctcaggcaggagagcaggGAACGAAATCCAAGCGCAGCTGgaatgctctggagacaacagctgcttttgggattccgttgcccgctgtccagccat	2	rno-mir-191b,eca-mir-191b,	rno-mir-191b	cagggcgctgctcaggcaggagagcaggGAACGAAATCCAAGTGCAGCTggaatgctctggagacaacagctgcttttgggattccgttgcccgctgtccagccattggaggagggctct	rno-miR-191b	GAACGAAATCCAAGTGCAGCT	5'	Diff	gp1b	(((....)))....(((.(((.(((.((.((((.(((((....(((((((.....((....))....))))))).....))))).)))).)).))).))).)))..	90	58.5	-45.7	4	3	3.81576	4.47155	low
chi-miR-181c-5p	AACATTCATTGCTGTCGGTGGGAAG	25	541128971	-	75345762	75345871	cttgggcagaggttctttcttaaaaggtcacaatcAACATTCATTGCTGTCGGTGGGTTGaactgtgtggacaagCTCACTGAACAATGAGTGCAACtgtggccccgcat	24	bta-mir-181b-1,hsa-mir-181b-1,ggo-mir-181b,ppa-mir-181b,lla-mir-181b,mmu-mir-181b-1,ssc-mir-181b-1,cfa-mir-181b-1,ptr-mir-181b-1,ppy-mir-181b,mml-mir-181b-1,mne-mir-181b,gga-mir-181b-1,mdo-mir-181b-1,aca-mir-181b-2,aca-mir-181b-2,tgu-mir-181b-1,cgr-mir-181b,xtr-mir-181b-1,tch-mir-181b,tni-mir-181b-1,fru-mir-181b,aca-mir-181b-2,aca-mir-181b-2,	bta-mir-181b-1	cttgggcagaggttctttcttaaaaggtcacaatcAACATTCATTGCTGTCGGTGGGTTgaactgtgtggacaagctcactgaacaatgagtgcaactgtggccccgcat	bta-miR-181b	AACATTCATTGCTGTCGGTGGGTT	5'	Diff	gp1b	.....((.((((.....))))....(((((((.....(((((((((...((((((((((...((....))...)))))))))).)))))))))....)))))))..))..	79	48.2	-35.7	4	1	3.81576	1.49052	low
chi-mir-195-p3	GCGACCCATACTTGGTTTCAG	21	541128986	-	97002940	97003046	agatctgccagagaagctctcctggcctaagaaatcaagcgtgggtgagacctggtgcagaacaggaagGCGACCCATACTTGGTTTCAGaggctgtgagaatacct	10	bta-mir-551b,hsa-mir-551b,eca-mir-551b,cfa-mir-551b,ptr-mir-551b,ppy-mir-551b,mml-mir-551b,ggo-mir-551b,mdo-mir-551b,tgu-mir-551,	bta-mir-551b	agagaagttctcctggcctaagaaatcaagcgtgggtgagacctggtgcagaacaggaaGGCGACCCATACTTGGTTTCAGaggctgtgagaata	bta-miR-551b	GGCGACCCATACTTGGTTTCAG	3'	Diff	gp1b	.................((((..(((((..(((((((((..((((((...((((........))))....).)))))..)))))))))..)))))..))))......	84	52.3	-40.4	4	15	3.81576	22.3577	middle
chi-miR-202-5p	TACGTAGATATATATGTATTTT	22	541128957	-	22058363	22058440	acctcccaaaTATATATATATATGTACGTATGtgtatatgaatgtaTACGTAGATATATATGTATTTTtggtgggttt	5	bta-mir-1277,hsa-mir-1277,ppy-mir-1277,ssc-mir-1277,tch-mir-1277,	bta-mir-1277	acctcccaaatatatatatatatgtacgtatgtgtatatgaatgtaTACGTAGATATATATGTATTTTtggtgggttt	bta-miR-1277	TACGTAGATATATATGTATTTT	3'	Yes	gp1b	(((..(((((.((((((((((((.((((((((..(......)..)))))))).)))))))))))).)))))..)))..	76	26.9	-34.6	4	5	3.81576	7.45258	low
chi-miR-204-3p	GTACATGATGACTGAAATTTCTT	23	541128980	+	16465275	16465344	accttGTACATGATGACTGAAATTTCTTcactttgacctgatgGCTACTGAAGAAATCTAAGGTCTGAGg	1	bta-mir-1434,	bta-mir-1434	caccttGTACATGATGACTAAAATTTCTtcactttgacctgatggctattGAAGAAATCTAAGGTCTGAGGtg	bta-miR-1434-5p	GTACATGATGACTAAAATTTCT	5'	Diff	gp1b	..............((((...(((((((((......((....))....)))))))))....)))).....	51	40	-13.2	4	2	3.81576	2.98103	low
chi-mir-20b-p5	ACCCTATCGATATTGTCTCTG	21	541128968	-	9553590	9553703	ctgtttattaccagatcctagaACCCTATCGATATTGTCTCTGctgtgtaaatagctctgagTAGTGCAATATTGCTTATAGGGTtttggtgtttgggaagaacaatgggcagg	10	chi-mir-454,bta-mir-454,hsa-mir-454,eca-mir-454,cfa-mir-454,ptr-mir-454,ppy-mir-454,mml-mir-454,ggo-mir-454,oan-mir-454,	chi-mir-454	ctgtttattaccagatcctagaACCCTATCGATATTGTCTCTGctgtgtaaatagctctgagTAGTGCAATATTGCTTATAGGGTtttggtgtttgggaagaacaatgggcagg	chi-miR-454-5p	ACCCTATCGATATTGTCTCTG	5'	Yes	gp1a	((((..(((.(((((..((((((((((((((((((((((((.(((((....)))))...)))....)))))))))...))))))))))))..))))).......)))..)))).	113	41.2	-42	4	0	3.81576	0	low
chi-mir-2331-p5	GAGACAGGACGGACTGGG	18	541128964	-	28860554	28860706	tgtgatgggtcgtgaggccttcacctcagggagacattactgggaggtggaggtggGAGACAGGACGGACTGGGCAATTGGGGTGTGTAGGGAgaatgtgatgaagaaaggatttgaccccatgactcccgagaatgggttctgggctgtgga	29	chi-mir-345,bta-mir-769,bta-mir-345,hsa-mir-769,hsa-mir-4514,hsa-mir-639,hsa-mir-3662,rno-mir-3065,rno-mir-3544,ssc-mir-769,ssc-mir-345-1,ssc-mir-345-2,eca-mir-769a,eca-mir-769b,eca-mir-9006,cfa-mir-769,cfa-mir-8799b,cfa-mir-8874,mml-mir-769,ggo-mir-769,gga-mir-15c,oan-mir-15c,oan-mir-1419a,ssa-mir-219b-1,ssa-mir-219b-2,tgu-mir-15c,pma-mir-4616,csa-let-7b,xbo-mir-2012,	hsa-mir-4514	gttgagACAGGCAGGATTGGGGAAacatcttttacctcgtctcttgcctgttttaga	hsa-mir-4514-p5	gagACAGGCAGGATTGGG	5'	New	gp2a	.......((((.....(((((((((((..((........))..)))))))))))(((((.(((......)))......((((((................................))))))...))))).((((....)))).)))).....	44	55.6	-42.831	4	4	3.81576	5.96206	low
chi-mir-24-p3	CCATGGATCTCCAGGTGGGT	20	541128983	+	97748163	97748291	tggagaccttgctggtttggaaagttcattgttcgacaCCATGGATCTCCAGGTGGGTcacgtttagagatacacCAACCTGGAGGACTCCATGCTGttgagctgttcacaagcagcggacacttctaa	17	chi-mir-490,bta-mir-490,hsa-mir-490,mml-mir-490,mmu-mir-490,rno-mir-490,ssc-mir-490-2,ssc-mir-490-1,eca-mir-490,cfa-mir-490,ptr-mir-490,ppy-mir-490,ggo-mir-490,gga-mir-490,efu-mir-490,tgu-mir-490-1,tgu-mir-490-2,	hsa-mir-490	tggaggccttgctggtttggaaagttcattgttcgacaCCATGGATCTCCAGGTGGGTcaagtttagagatgcacCAACCTGGAGGACTCCATGCTGttgagctgttcacaagcagcggacacttcca	hsa-miR-490-5p	CCATGGATCTCCAGGTGGGT	5'	Yes	gp1a	.((((....((((.((((((((........((((((((.(((((((((((((((.(((...(((....)))..))).)))))))))..)))))).))))))))..))).)))))))))....))))...	125	49.6	-48.8	4	1	3.81576	1.49052	low
chi-miR-301b-	GAAAACCAAAACGAACTTTATGA	23	541128975	+	13554412	13554500	agtattgggttggccaaAAAGTTCATTCAGGTTTTTCCGtaagatgttaatggGAAAACCAAAACGAACTTTATGGccaacctaattaa	1	bta-mir-2285h,	bta-mir-2285h	agtattgggttggccaaaaagttcattcaggtttttccgtaagatgttaatggGAAAACCGAAACGAACTTTATGgccaacctaattaa	bta-miR-2285h	GAAAACCGAAACGAACTTTATG	3'	Diff	gp1b	...(((((((((((((.(((((((.((..(((((((((((.........)))))))))))..)).))))))).)))))))))))))...	83	36	-42.8	4	1	3.81576	1.49052	low
chi-mir-365-p3	GTGGGATCTAGTTCCCTGACCAGGGA	26	541128149	-	38026	38122	ctttgatcttcgttgcggcaTTCGGGATCTTCAGTTGTGGCAtgcgacctcttagttgcggcatGTGGGATCTAGTTCCCTGTCCAGGGAtcaaacc	1	bta-mir-3432b,	bta-mir-3432b	ctttgatctttgttgcggcaTTCGGGATCTTTAGTTGTGGTatgcgaactcttagttgcagcatgtgggatctagttccctgtccagggatcaaacc	bta-mir-3432b-p3	gtgggatctagttccctgtccaggga	3'	New	gp1b	.((((((((...(((.((((...((((.((((.......((.((((((......))))))))......))...)).)))))))))))))))))))..	94	52.6	-26.7	4	1	3.81576	1.49052	low
chi-mir-376b-p3	AATGTGGAAGTGGTCTGAGGCAT	23	541128983	+	74218231	74218283	AATGTGGAAGTGGTCTGAGGCATatagagtatatgccaagaacactaccatat	2	bta-mir-4657,hsa-mir-4657,	bta-mir-4657	AATGTGGAAGTGGTCTGAGGCATatagagtatatgccaagaacactaccatat	bta-miR-4657	AATGTGGAAGTGGTCTGAGGCAT	5'	Yes	gp1b	.((((((.((((.(((..((((((((...)))))))).))).)))).))))))	52	39.6	-23	4	0	3.81576	0	low
chi-mir-376c-p5	TTTGCAGTAACAGGTGTGAAC	21	541128968	+	53628683	53628757	tgggttttgaaTTTGCAGTAACAGGTGTGAACattctagcagcagtttgatgATCATGTATGATACTGCAAACAG	2	bta-mir-6516,hsa-mir-6516,	bta-mir-6516	TTTGCAGTAACAGGTGTGAACattctagcagcagtttgatgatcatgtatgatactgcaaac	bta-miR-6516	TTTGCAGTAACAGGTGTGAAC	5'	Yes	gp1b	...........(((((((((.((...((((.((((..(((....))).)))).))))...)).)))))))))...	61	38.7	-19.3	4	30	3.81576	44.7155	middle
chi-mir-383-p5	CTGACTGCCGCCCCCCGCAGA	21	541128969	+	58358584	58358643	CAGGGAGGGCAGGGGAGGGaggctgtgtgcaggcctgccCTGACTGCCGCCCCCCGCAGG	1	bta-mir-7865,	bta-mir-7865	CAGGGAGGGCAGGGGAGGGaggctgtgtgcaggcctgccctgactgccgccccccgcagg	bta-mir-7865-p3	ctgactgccgccccccgcagg	3'	New	gp1b	..(((.((((.((..(((((((((.......))))).))))..))...))))))).....	53	76.7	-30.1	4	3	3.81576	4.47155	low
chi-miR-497-3p	GCGACCCATACTTGGTTTCAGT	22	541128986	-	97002902	97002989	gctctcctggcctaagaaatcaagcgtgggtgagacctggtgcagaacaggaagGCGACCCATACTTGGTTTCAGAggctgtgagaat	2	mmu-mir-551b,rno-mir-551b,	mmu-mir-551b	gtgctcttgtggcccatGAAATCAAGCTTGGGTGAGACCTggtgcagaacaggaagGCGACCCATACTTGGTTTCAGtggctgcaagaatgactgcat	mmu-miR-551b-3p	GCGACCCATACTTGGTTTCAG	3'	Diff	gp2a	..((((..(((((..(((((((((..((((((...((((........))))....).)))))..)))))))))..)))))..))))..	84	53.4	-40.4	4	21	3.81576	31.3008	middle
chi-miR-655-	GAGGAACGCTGGACGGTG	18	541128966	-	20974557	20974679	ttgtgatactgtaggaggtatgttctccgctgggtagtacagaccGAGGAACGCTGGACGGTGggttgttgctgggtccacggccgtggggagaagcctgggagccattgcgcggggtttggg	8	hsa-mir-4800,cfa-mir-1841,dre-mir-217,ola-mir-15a,ccr-mir-217,tni-mir-15a,hhi-mir-15a,fru-mir-15a,	cfa-mir-1841	AGAGGAAAGCTGGACGGCAAGCctgaagggaagaaggtggctccgtcctctttccaagcc	cfa-mir-1841-p5	GAGGAAAGCTGGACGGCA	5'	New	gp2a	((((..((((...(((((.....)))))....))))..)))).((((...((.(((..(..(((.((....(..(((((((....))))......)))..))).)))..)..))).)))))).	79	61	-35.4	4	4	3.81576	5.96206	low
chi-mir-708-p3	GTCAAAAAATTCGTTTGGGTT	21	541128957	-	116492110	116492207	ttggtaatactgggttaGTCAAAAAGTTCGTTTGGGTTtttctgtaagatgtcacagaaaaacccaaacgaactttttggtcaactcaatattatacc	1	bta-mir-2284y-3,	bta-mir-2284y-3	gggttggtcaAAAAGTTCGTTCGGGTTTTTCatcagatggtatggaaaatcccaaacgaactctttgggcaaccta	bta-mir-2284y-3-p5	gtcaAAAAGTTCGTTCGGGTT	5'	New	gp2a	...((((((.((((((..(((((((((((((((((((((((((((........)))))))))))))))))))))))))))..)))))).))))))...	92	34.7	-52.6	4	0.5	3.81576	0.745258	low
chi-miR-874-5p	AAAAAACAAATGAACTTTTTAG	22	541071001	+	366	455	atttattgaattggccaTAAAGTTCATTTGGGTTCTTCTGcaccatcttacggaAAAAAACAAATGAACTTTTTAGccaacccaatgcat	29	chi-mir-2284e,bta-mir-2285s,bta-mir-2285b-2,bta-mir-2285k-3,bta-mir-2285v,bta-mir-2285e-2,bta-mir-2285ae,bta-mir-2285o-1,bta-mir-2285m-2,bta-mir-2285ad,bta-mir-2284aa-1,bta-mir-2285m-4,bta-mir-2285r,bta-mir-2285m-3,bta-mir-2285m-1,bta-mir-2285m-5,bta-mir-2284z-1,bta-mir-2285p,bta-mir-2284z-4,bta-mir-2285n-6,bta-mir-2285n-4,bta-mir-2285n-3,bta-mir-2285n-7,bta-mir-2284y-6,bta-mir-2285n-1,bta-mir-22…	bta-mir-2285m-2	actggctaggcccaaaagttcatttgggttttcaatagtatcttacaggAAAACGCAAATGAACTTTTTGGccaatccaat	bta-mir-2285m-2-p3	AAAACGCAAATGAACTTTTTGG	3'	New	gp2a	...(((((..(((((...((((((((((((..((.(((((..........))))).))..))))))))))))...)))))..)))))...	84	34.4	-29.6	4	2	3.81576	2.98103	low
chi-mir-874-p5	AAAACTGGAACGAATTTTTTGG	22	541128957	-	14158354	14158443	aaatattgggttggccaaaacgttcattcaagttttcctatacgatcttatggaAAAACTGGAATGAATTTTTTGGctaactcaatagtt	6	bta-mir-2284t,bta-mir-2435,bta-mir-2285aa,bta-mir-2285v,bta-mir-2285ae,bta-mir-2285af-2,	bta-mir-2285aa	caaaaagttcgtccagatttttccataagatgttacagaAAAACTGGAACGAACTTTTGGGC	bta-miR-2285aa	AAAACTGGAACGAACTTTTGGGC	3'	Diff	gp2a	...(((((((((((((((((..(((((((.((((((.(((((......))))).)))))).)))))))..)))))))))))))))))...	84	32.2	-40.9	4	0	3.81576	0	low
chi-mir-876-p5	AAAAACCCGAACGAGCTCTTTGA	23	541128957	-	21832880	21832990	aagacattttagttactgggttggccaggagtttgttcaggtttctccataagctgtatagAAAAACCCGAACGAGCTCTTTGGccaacccaatattttgctgcttgtatc	16	bta-mir-2285u,bta-mir-2284aa-3,bta-mir-2285o-3,bta-mir-2285o-2,bta-mir-2285o-1,bta-mir-2285n-6,bta-mir-2285n-3,bta-mir-2285l,bta-mir-2285n-5,bta-mir-2284c,bta-mir-2284h,bta-mir-2285n-4,bta-mir-2285n-7,bta-mir-2285n-1,bta-mir-2285n-2,bta-mir-2285y,	bta-mir-2285u	ggagtatgctggcgttggccaaaatgttcattccaatttttctgtaccatcttacaGAAAAACCCGAACGAACTTTttggctaacccaatagtaaataccc	bta-mir-2285u-p3	AAAAACCCGAACGAACTTTttgg	3'	New	gp2a	...(((...((((((.((((((((((((((((((((((.(((((.((.(((.....))).)).))))).)))))))))).)))))))))))).))....))))..)))...	105	42.3	-46.8	4	1	3.81576	1.49052	low
chi-miR-98-5p	CCTTGGATGTCTGAGCGA	18	541128972	-	31971516	31971641	ctctatttaaacagcagttgggaggcctaagctaaattTCGCTGTGATGAATGATTtttaaacattcgtagtttccaccaaaagcttcagctaatgatggcaaaacttCCTTGGATGTCTGAGCGA	26	chi-mir-767,bta-mir-767,hsa-mir-3678,hsa-mir-767,hsa-mir-410,ppy-mir-410,mmu-mir-7090,mmu-mir-767,mmu-mir-6905,mmu-mir-96,rno-mir-465,eca-mir-767,cfa-mir-8821,ptr-mir-767,ggo-mir-767,ptr-mir-410,ppy-mir-767,mml-mir-767,mml-mir-410,ggo-mir-127,ggo-mir-410,mdo-mir-7334,aca-mir-193,aca-mir-193,aca-mir-193,aca-mir-193,	chi-mir-767	tttgtattataggtttttgctcgTGCACCATGGTTGTCTGAGCATgcagcctgcttgtctgctcataccccatggttcccgagcaggaaccgtcactgcttactg	chi-mir-767-p3	CCATGGTTGTCTGAGCAT	3'	New	gp1a	...((((((.((((((((((((...))).)))).......)))))..))))))...((((.(((((((.((((((((.((..(((....)))..)).)))..)))))....))))))).))))...	50	39.7	-24.4	4	3	3.81576	4.47155	low
cin-mir-4127-p5	CAGAGCCGGAGGACTGTG	18	541128964	-	45174250	45174313	cagctggttctggaaacatcccgaggcagagtgcagggtggagCAGAGCCGGAGGCCTGTGgag	7	hsa-mir-4656,hsa-mir-4663,mmu-mir-3104,ssc-mir-4339,efu-mir-411,oan-mir-7407-2,oan-mir-7407-1,	ssc-mir-4339	ctgtgctccgGCTCTGAGCTGCCCCTCCTCGTCCgtcccctccagctggagaggagccgcgacagagccggagcagtggc	ssc-mir-4339-p3	cagagccggagcagtggc	3'	New	gp2b	...(((((((((....(((((....((.....)).)))))...)))))))))............	49	64.1	-20.8	4	2	3.81576	2.98103	low
dre-mir-457b-p5	ATGATTGGAGGGTTTGGC	18	316926505	+	5547	5587	tATGATTGGAGGGTTTGGCaactgactagtccctctaataa	5	hsa-mir-616,hsa-mir-3678,mmu-mir-8093,ptr-mir-616,ppy-mir-616,	hsa-mir-616	ttaggtaattcctccACTCAAAACCCTTCAGTGACTTccatgacatgaaataggaAGTCATTGGAGGGTTTGAGCAGaggaatgacctgttttaaaa	hsa-mir-616-p5	GTCATTGGAGGGTTTGAG	5'	New	gp2b	....(((((((((..(((.......)))..)))))))))..	35	41.5	-13.6	4	1	3.81576	1.49052	low
eca-mir-147b-p5	TTGGAGAGGTAGTAAGAC	18	541128957	+	72833815	72833887	ggcgtctgaggcctgcgggTTGGAGAGGTAGTAAGACaacttttacagtgctgtgggccaggactcaggcacg	13	bta-mir-411a,mmu-mir-411,eca-mir-411,mml-mir-411,hsa-mir-411,ppy-mir-411,rno-mir-411,ssc-mir-411,ptr-mir-411,ggo-mir-411,dre-let-7h,tni-let-7h,fru-let-7h,	bta-mir-411a	tggtacttggagagATAGTAGACCGTATAGCGTACGctttatctgtgacgtatgtaacacggtccactaaccctcagtatca	bta-mir-411a-p5	ttggagagATAGTAGACC	5'	New	gp2b	...((((((((((..(((..((.((((((.(.....).)))))).))...)))..)))).....))))))...	67	58.9	-25.7	4	0	3.81576	0	low
eca-mir-8963-p3	CAGGGACTGAGGACACAGCCAAGG	24	541128979	+	108706443	108706481	agccagctctgcccgCAGGGACTGAGGACACAGCCAAGG	1	eca-mir-8999,	eca-mir-8999	gcactcgaattgccatttctcggtcttcaaggcctcctccTGCCGCTGGCCCTGCAGTTCCTGAAcctgaacagaggaggcgggtaaagactgcagggttggaagaaggggcagggactgagtacaaagtgaaggggcggggcta	eca-mir-8999-p3	cagggactgagtacaaagtgaagg	3'	New	gp2b	...((((((((....))))).))).((......))....	21	66.7	-10.8	4	0	3.81576	0	low
eca-mir-9044-p5	CAGAAGTGTTTAGAAAGG	18	541128981	+	82681966	82682004	ttcccttgtagccttttcCAGAAGTGTTTAGAAAGGtaa	3	hsa-mir-5009,hsa-mir-644a,eca-mir-9081,	eca-mir-9081	gtttcaattcagtgcgtactttcaaatatcttgggagcttTTAGACAATACTGATGCCTGGGCtccatttgctagaaatgtccagtaattggccttgggtaaggcccaggtatcagtattgtttagaaattccccagacaa	eca-mir-9081-p3	cagtattgtttagaaatt	3'	New	gp2b	...((((..(((((((....)))).)))....))))...	33	38.5	-6.6	4	1	3.81576	1.49052	low
efu-mir-1842-p5	TACTGAAACTGGGCTCGTAGTGT	23	541128985	+	124035002	124035062	gtagTACTGAAACTGGGCTCGTAGTGTgtgctgtatagcatgtgggctagtttcagacaag	1	bta-mir-2311,	bta-mir-2311	gTACTGAAACTGTGCTCGTGGTGTgtgctgtacagcacgtgggctagtttcagac	bta-miR-2311	TACTGAAACTGTGCTCGTGGTGT	5'	Diff	gp2b	...((.((((((((((.((......(..((((....))))..))).))))))))))))...	55	47.5	-21.4	4	0	3.81576	0	low
efu-mir-9258-p3	TTTGTCTGGTTAATTCCGA	19	541128981	-	17804004	17804087	tgggtggtggtgcatggctgttcttagttgGTGGAGCGATTTGTCTGGTTAATTCCGAtaacgaacgagattctggcatgctaa	29	bta-mir-2312,hsa-mir-147b,ppy-mir-147b,hsa-mir-3115,hsa-mir-5699,hsa-mir-4678,mmu-mir-690,mmu-mir-690,mmu-mir-6916,mmu-mir-6339,mmu-mir-551b,mmu-mir-683-1,mmu-mir-683-2,rno-mir-551b,eca-mir-2483,eca-mir-9095,eca-mir-544b,eca-mir-9124,eca-mir-9007,ptr-mir-147b,mml-mir-147b,efu-mir-9334,efu-mir-9284,efu-mir-9361,ssa-mir-129-1,cin-mir-4205,oha-mir-22b,sha-mir-125a,xbo-mir-2013,	bta-mir-2312	ttgggctggccaaacagtttgtctgggttattctgtaacttggAAAACCTGAACGAACTTTTCggcccaccaa	bta-mir-2312-p3	tttgtctgggttattctgt	3'	New	gp2b	...........(((((..((((((........))))))..(((((.((......)))))))...............)))))...	21	47.6	-15.3	4	4	3.81576	5.96206	low
efu-mir-9365-p3	CAGGTACGAGAGGACACG	18	541128958	+	25412340	25412450	aagggtatgactagggacCAGGTACGAGAGGACACGaaggctgaccagtttgccaacgaatggggccagagcggcaaagaccccaaccacttcggacctgctgacctgcct	14	hsa-mir-1289-2,hsa-mir-1234,mmu-mir-3102,rno-mir-3102,ssc-mir-9797,cfa-mir-8805,ptr-mir-1289-2,ptr-mir-1260b,ptr-mir-1260b,mml-mir-1260b,mml-mir-1260b,ggo-mir-1260b,ggo-mir-1260b,gga-mir-6551,	ssc-mir-9797	tcatcccaaagggtcaccctctcagaggctgctggttggaccgaaaggaaactgcaggtcgggacaCAGTAGGGATGAGAGGACACTcaggggacag	ssc-mir-9797-p5	TAGGGATGAGAGGACACT	5'	New	gp2b	..((((......(((...(((((.((((.((...((..(((..(....)..)))..))..(((((((.....)))......)))).)).).))).)))))....)))))))	109	58.6	-29.8	4	0	3.81576	0	low
gga-mir-1600-p3	ATGGAGGCTGAGGATGAG	18	541128986	-	62792530	62792583	ccacgtctgctcagctccccggtaATGGAGGCTGAGGATGAGtgctgacggggc	16	bta-mir-2338,hsa-mir-193a,mmu-mir-1896,rno-mir-1896,eca-mir-9039,eca-mir-9148,ptr-mir-193a,ppy-mir-193a,ggo-mir-193a,gga-mir-7450,gga-mir-3537,gga-mir-1622,aca-mir-215,aca-mir-215,aca-mir-215,aca-mir-215,	mmu-mir-1896	aaggctttcccacactcattacagtgatgtcttttggaacgaccatggaCTCTCTGATGGTGGGTGAGGAGgagggcccga	mmu-mir-1896-p3	ATGGTGGGTGAGGAGgag	3'	New	gp2b	((.((((.(((((..(((.((((.......)))).))))))))...))))))..	52	64.8	-19.1	4	1	3.81576	1.49052	low
gga-mir-1752-p3	ATCCTTCTGACCTTTGGGG	19	541128980	+	34068760	34068906	cctcccatggagaagaagggcaagagctcgcTTGATCTTGATTTTCAGTAggaataaagaccctgaaagcagagcttcacATCCTTCTGACCTTTGGGGttttaagcaggaagtgtcagaaaagttaacacagggataactggcttg	11	bta-mir-2284p,hsa-mir-1253,mmu-mir-6352,mmu-mir-7652,mmu-mir-6351,eca-mir-8950,ptr-mir-1253,gga-mir-1708,gga-mir-6694,efu-mir-9356,efu-mir-9328,	mmu-mir-6352	tcatttcattttgaccTTTGGGAAAAGGACCCCAGCTCtggtgaatcctgagacttgtccttagtgacagctccagtgtggaatcttgctgttccttctgaggtgggaggagatgg	mmu-mir-6352-p3	ttcattttgaccTTTGGGA	3'	New	gp2b	..(((((.((...(((((((...((((((((((..((((...((((....))))..))))......)))).))))))....)))))))..))..)))))...(((((.....((((...........)))).((.....)).)))))	97	45.6	-38	4	3.5	3.81576	5.21681	low
gga-mir-202-p3	ATGGAACAAAAAATGAAAC	19	541128980	-	26656963	26657079	ttcttagacatacgaactATGGAACAAAATATGAAACttcaccaaagaaagaaaaaattgagttcatttttttaaattacctgtttctatttttttttattaatgttatttttaaac	1	mmu-mir-471,	mmu-mir-471	gtgcttTACGTAGTATAGTGCTTTTCACattaaacaaaaagTGAAAGGTGCCATACTATGTATagga	mmu-mir-471-p5	attaaacaaaaagTGAAAG	5'	New	gp2b	...(((((.(((......((..((.((((((.(((((.((......))...((((((.((....)).)))))).........))))))))))).))..))......))).)))))..	112	21.4	-11.5	4	2.5	3.81576	3.72629	low
gga-mir-6565-p3	TGGGCGGCTGTGGGCGGTG	19	541128962	+	2597093	2597190	gcgggccccgcgcgaacttccggcgcccggagcaggcggcggaaactgggatcgTGGGCGGCTGTGGGCGGTGtgtgtctagagaggggcgggaccgg	3	eca-mir-8978,gga-mir-6660,efu-mir-9295,	gga-mir-6660	gaggagagtgtgctgaaaggtgggcggcggtgtgtggtgcggggcaggcggtgtggggccaccgggcTCTGACATGGCTCTGCTCCGCAGTctgctcctgcgcgctgcag	gga-mir-6660-p3	tgggcggcggtgtgtggtg	3'	New	gp2b	.((((((((.(((((.((((((.((((.......)))).)))).....)).))))).....((.((((((.....)))))).)).)))))....))).	23	75.5	-41.3	4	1	3.81576	1.49052	low
gga-mir-6634-p5	CTCTGGGCTGGGGATTACTGG	21	541128972	+	52265487	52265531	ttCTCTGGGCTGGGGATTACTGGtctccctttgtagttcagaaag	1	hsa-mir-6721,	hsa-mir-6721	ccctcatctcTGGGCAGGGGCTTATTGTAGGAGtctctgaagagagctgtggactgacctgctttaacccttccccaggttcccatt	hsa-mir-6721-p5	ctcTGGGCAGGGGCTTATTGT	5'	New	gp2b	...((((..((((((((.....))))))......))..))))...	39	48.9	-14.5	4	0	3.81576	0	low
hsa-mir-1272-p3	TTTGTCCGGAATTCAGAGC	19	541128968	+	33979570	33979688	ataagggcggtgctggacgcgcagagccagagctTTTGTCCGGAATTCAGAGCcccgctgaacccaagcccgagccggccgagccgaactctgccctgcgctcgtctcacggccctgcg	7	hsa-mir-296,mml-mir-296,ptr-mir-296,ppy-mir-296,mml-mir-7165,ggo-mir-296,odi-mir-1491,	odi-mir-1491	tggctcgtttctgcgACCCTGAGTGCAGAATCTTGGTctggtggaactaaatagaaccaacgccggaccaggaatttgtccgggaaacagaacgggccact	odi-mir-1491-p5	tttgtccgggaaacagaac	5'	New	gp2b	...(((((.(((..((((((((((.((.((((.((..(..(((..(((((.......))))).......(((...))))))..)..)))))))).))))))..))))))).)))))...	113	67.2	-46.9	4	0	3.81576	0	low
hsa-miR-141-5p	CGTCAACCATCCAGCTGTTTGA	22	541128957	-	32963247	32963326	gagtgaaaagttcCGTCAACCATCCAGCTGTTTGAggtgatgcaaacAAACATCTGGTTGGTTGAGAGAatttttcactt	3	chi-mir-2483,bta-mir-2483,ssc-mir-2483,	chi-mir-2483	gagtgaaaagttcCGTCAACCATCCAGCTGTTTGAggtgatgcaaacAAACATCTGGTTGGTTGAGAGAatttttcactt	chi-miR-2483-5p	CGTCAACCATCCAGCTGTTTGA	5'	Yes	gp1a	(((((((((((((..(((((((.((((.((((((..(.....)...)))))).)))).)))))))..)))))))))))))	80	41.2	-38.4	4	7	3.81576	10.4336	middle
hsa-mir-3127-p5	ACGAGCTGGAGGATTCTG	18	541128968	-	33293534	33293577	ACGAGCTGGAGGATTCTGgggcctgtgtgggggtggcagagcag	1	rno-mir-3566,	rno-mir-3566	agccgctgcgcggggcctgctgggaaatgtagttcaaagttcggcacgagctgcaggtctCTGCCTAACAATGAACTACCactcccagtagtcaacgctgctcagggct	rno-mir-3566-p5	acgagctgcaggtctCTG	5'	New	gp2b	.............(((((..((((......))))..)))))...	28	65.9	-9	4	7	3.81576	10.4336	middle
hsa-miR-3158-3p	AAGGGCTTCCTCTCTGCAGGAC	22						2	hsa-mir-3158-2,hsa-mir-3158-1,	hsa-mir-3158-1	attcaggccggtCCTGCAGAGAGGAAGCCCTTCtgcttacaggtattggAAGGGCTTCCTCTCTGCAGGACcggcctgaat	hsa-miR-3158-3p	AAGGGCTTCCTCTCTGCAGGAC	3'	Yes	gp3	(((((((((((((((((((((((((((((((((...............)))))))))))))))))))))))))))))))))	81	56.8	-70.7	4	0	3.81576	0	low
hsa-miR-320d	TTTCTATGATGAATCAAACTAG	22	541128958	-	39072676	39072753	aggcagTTTCTATGATGAATCAAACTAGctcactatgacttaaacagtgaaaagaCATGAACATCTGAGAAACtggga	8	hsa-mir-539,ppy-mir-539,mml-mir-539,mmu-mir-677,eca-mir-1271b,eca-mir-539,ptr-mir-539,tch-mir-539,	hsa-mir-539	atacttgaGGAGAAATTATCCTTGGTGTGTtcgctttatttatgatgaATCATACAAGGACAATTTCTTTttgagtat	hsa-mir-539-p5	tatttatgatgaATCATACAAG	5'	New	gp2b	...((((((((..((((..(((.......(((((...........))))).......))).))))..))))))))...	72	37.2	-17.3	4	4	3.81576	5.96206	low
hsa-mir-3691-p3	ATGTGAGATTCTGTAACCA	19	541128978	-	69738321	69738438	ctagaattagaatttaggaccccaaaactcacattgtctcatataagccacattgctttgccagATGTGAGATTCTGTAACCAgttgctttgggggccattagagttaatgattccat	1	cin-mir-4201,	cin-mir-4201	GGCATTGATATGTGGGTTGGaatatgtgagaatctggaagaagcgtaacaaacc	cin-mir-4201-p3	atgtgagaatctggaagaa	3'	New	gp2b	...((((((...((((((.((((((((((.(((..(((((((((((((......))))......)))))))))..)))....))))...)))))).))..)))).....))))))...	112	39.8	-30.2	4	0	3.81576	0	low
hsa-mir-4428-p3	ATGGATAAGGCTTCTGATTC	20	541128982	-	38099381	38099460	tctcctgattttgttaagtagcattctttaagttactgattggctgtgtggcctaATGGATAAGGCTTCTGATTCtggat	11	hsa-mir-4531,hsa-mir-1261,hsa-mir-934,ppy-mir-1261,mml-mir-934,mdo-mir-7386h,mdo-mir-7386a-3,mdo-mir-7386d,mdo-mir-7386a-2,mdo-mir-7386a-1,odi-mir-1469,	hsa-mir-4531	gcctaggagtccttggtcagtggggacATGGAGAAGGCTTCTGAgga	hsa-miR-4531	ATGGAGAAGGCTTCTGA	3'	Diff	gp2b	..(((.((........((((((.........))))))............(((((........)))))......)).))).	18	38.8	-13.9	4	0	3.81576	0	low
hsa-mir-4428-p5	GCCTGGACATGGAGAAGA	18	541128964	-	16736195	16736293	ctcttggtgtcatcagctgagaggggcaggcaggaaggaaatggtgtctctcagaccagtagcaaagaactgcctccgcaGCCTGGACATGGAGAAGAc	2	hsa-mir-4531,efu-mir-9259,	hsa-mir-4531	gcctaggagtccttggtcagtggggacATGGAGAAGGCTTCTGAgga	hsa-mir-4531-p3	gtggggacATGGAGAAGG	3'	New	gp2b	.(((..(((((....((((...(((((((............((((.........))))...........)))))))..))))...)))))..)))....	94	55.6	-31.6	4	0	3.81576	0	low
hsa-miR-4517	AAATATGATGAAACTCACAGCTGAGG	26						1	hsa-mir-4517,	hsa-mir-4517	aggtAAATATGATGAAACTCACAGCTGAGgagcttagcaagtagctaaggccagagcttgtgtttgggtggtgtggctg	hsa-miR-4517	AAATATGATGAAACTCACAGCTGAG	5'	Diff	gp3	.(((..(((..((..((..(((((((..((..((((((.....)))))).))..)))).))).))..))..))).))).	77	48.1	-19.4	4	0	3.81576	0	low
hsa-mir-4749-p3	TGGGGCGGGGTGAACATG	18	541128957	-	67726667	67726772	TGGGGCGGGATGAACATGgtggcgcctcggggccaggggtccccagttgtgctctcagggctcgccattgcagctGGGAATGCTCGTTTCGTGggctcctgggtcc	3	bta-mir-584-7,hsa-mir-5003,hsa-mir-4453,	hsa-mir-5003	atgagtttgctttgtgtcatccTCACAACAACCTTGCAGGGTAGAgatgatttttccTACTTTTCTAGGTTGTTGGGGgctggggcagggggaacagag	hsa-mir-5003-p5	tggggcagggggaacaga	5'	New	gp2b	.((((((..((.......))..)))))).(((((((((((((.....((.((((((((.((........))..))))))..)).))......)))))))))).)))	27	67	-42.2	4	0	3.81576	0	low
hsa-mir-5693-p3	GTTAGAGTTCTGATGGCA	18	541128958	-	39073304	39073401	GTTAGAGTTCTGATGGCAgtttctgttaatgaaaaaattttatttcatcttagtattttagagtaaccattttctccccttttgtagattgtcacagc	1	mmu-mir-6336,	mmu-mir-6336	ttccttctcatgaaagacacttgtgtaagcattTCTCGGATTTAGTAAGAGATCttttatgtatgagtctgagtatcttttataggtctgatggaaaatgtaaaattgagggcttacatggattaaggat	mmu-mir-6336-p5	tttataggtctgatggaa	5'	New	gp2b	.........(((.((((((((((((...((((((........))))))..)))......((((........))))..........)))))))))))).	88	31.6	-13.7	4	0	3.81576	0	low
hsa-miR-585-3p	TGGGCGTATCTGTATGCTAGGG	22						1	hsa-mir-585,	hsa-mir-585	tggggtgtctgtgctatggcagccCTAGCACACAGATACGCCCAGAgaaagcctgaacgtTGGGCGTATCTGTATGCTAgggctgctgtaacaa	hsa-miR-585-3p	TGGGCGTATCTGTATGCTA	3'	Diff	gp3	...........((.((..((((((((((((.((((((((((((((..............)))))))))))))).))))))))))))..)).)).	82	54.3	-54.5	4	0	3.81576	0	low
hsa-miR-627-5p	GTGAGTCTCTAAGAAAAGAGGA	22						3	hsa-mir-627,ptr-mir-627,mml-mir-627,	hsa-mir-627	tacttattactggtaGTGAGTCTCTAAGAAAAGAGGAggtggttgttttcctccTCTTTTCTTTGAGACTCACTaccaataataagaaatactacta	hsa-miR-627-5p	GTGAGTCTCTAAGAAAAGAGGA	5'	Yes	gp3	..(((((((.((((((((((((((.((((((((((((((..(....)..)))))))))))))).)))))))))))))).)))))))...........	84	35.1	-56	4	0	3.81576	0	low
hsa-mir-629-p5	CGGAGTGGCGGAGACGGG	18	541128970	+	71840670	71840779	gaagagccgggtggaCGGAGTGGCAGAGACGGGtgggcgggtatcctgagccgctgggctggccgcccgctggagccgtcacccagttgctccctcctggacccctcggc	5	hsa-mir-1208,ptr-mir-1208,ppy-mir-1208,mml-mir-7176,dre-mir-7a-3,	hsa-mir-1208	caccggcagaaTCACTGTTCAGACAGGCGGAgacgggtctttctcgccctctgatgagtcaccactgtggtgg	hsa-mir-1208-p5	CAGACAGGCGGAgacggg	5'	New	gp2b	.....((((((((((.((((..((...(((((((((((((....((..((((....)))))))))))))).....))))).....))..)))).)))...))))...)))	105	72.7	-51.4	4	6	3.81576	8.94309	low
hsa-mir-6865-p3	ATGGAACAAAAAATGAAAC	19	541128981	-	82704934	82705040	ctattccacAGAATTGACTGCGACTGGAaatatggcaacttttcaatccttgcatcatgctactaagataatttttaaatgagtatacATGGAACAAAAAATGAAAC	70	chi-mir-421,chi-mir-192,chi-mir-215,bta-mir-421,hsa-mir-421,bta-mir-192,hsa-mir-5197,hsa-mir-548ai,hsa-mir-3910-1,hsa-mir-192,ppy-mir-192,hsa-mir-6128,ptr-mir-6128,hsa-mir-1302-1,hsa-mir-1302-8,mmu-mir-297a-2,mmu-mir-297a-4,mmu-mir-471,mmu-mir-421,rno-mir-421,ssc-mir-192,ssc-mir-421,eca-mir-421,mml-mir-421,eca-mir-192,cfa-mir-192,cfa-mir-421,ptr-mir-421,ptr-mir-192,ptr-mir-1302-1,ptr-mir-1302-8,p…	mmu-mir-471	gtgcttTACGTAGTATAGTGCTTTTCACattaaacaaaaagTGAAAGGTGCCATACTATGTATagga	mmu-mir-471-p3	attaaacaaaaagTGAAAG	3'	New	gp2b	...(((((..........(((((.((((((.........))))))....)))))..(((((..(((((....)))))....)))))...))))).............	36	32.7	-12	4	2.5	3.81576	3.72629	middle
mmu-mir-1907-p3	AGAGGAACAATTCTGAGTC	19	541128984	+	97626925	97626998	ctggtttctcttcagatcgtataaatctttcgccttttactaaagatttccgtggAGAGGAACAATTCTGAGTC	7	bta-mir-2347,mmu-mir-496b,mmu-mir-1903,aca-mir-5449,aca-mir-5449,aca-mir-5449,aca-mir-5449,	bta-mir-2347	cTGCAGAGGAACAAGGCTGAACccccaacacgaggatgacagccctgtgctctccacag	bta-mir-2347-p3	AGAGGAACAAGGCTGAACc	3'	New	gp2b	...(((((((((((...((...((((((((...........)))))))).)))))))))))))...........	60	39.2	-17	4	0	3.81576	0	middle
mmu-miR-205-3p	TGGAGTGGGCGGATGGGG	18	541128979	-	15959066	15959145	gagttttttactggctcaaactactctgctcagcactactttggggcctgggtggtgTGGAGTGGGCGGGTGGGGaagca	3	hsa-mir-8071-1,hsa-mir-8071-2,mmu-mir-6911,	hsa-mir-8071-1	cggccacatggcccaggctcttctccgagtgatctCGGTGGACTGGAGTGGGTGGtaggtggcag	hsa-mir-8071-1-p3	TGGAGTGGGTGGtaggtg	3'	New	gp2a	...(((..(((..(((((..((((.(..(((((..((......))..)))))..).))))..)))))..)))..)))...	74	56.2	-31	4	0	3.81576	0	low
mmu-mir-3070-2-p5	ATTAAAAGATGGTTGTAG	18	541128961	+	19610010	19610090	ttgaTGGAGGGTAGAAGGAATTTTgaatgtatttgatttattattattattattattttagATTAAAAGATGGTTGTAGca	13	chi-mir-224,bta-mir-224,bta-mir-2406,hsa-mir-508,hsa-mir-2115,hsa-mir-6739,eca-mir-9044,ptr-mir-508,ppy-mir-508,ggo-mir-508,gga-mir-6659,oan-mir-92a-1,cin-mir-4145,	chi-mir-224	gggctttCAAGTCACTAGTGGTTCCGTTTagtagatggttgtacattgtttcaAAATGGTACCCTAGTGACTACAaagccc	chi-mir-224-p3	TTTagtagatggttgtac	3'	New	gp1a	(((((..(..((((((..(((..(((((.......)))))..)))....)).))))..)..)))))...............	66	23.5	-4.8	4	0	3.81576	0	low
mmu-mir-3088-p3	CAGAGGAGGATGAGGAAGCTGGG	23	541128965	+	52676458	52676496	CAGAGGAGGATGAGGAAGCTGGGtgctccctctatcacc	21	chi-mir-671,bta-mir-671,bta-mir-3141,hsa-mir-1913,hsa-mir-671,ppy-mir-671,mml-mir-671,mmu-mir-671,mmu-mir-7011,rno-mir-3542-2,rno-mir-3542-1,rno-mir-671,ssc-mir-671,eca-mir-671,cfa-mir-671,ptr-mir-671,ggo-mir-671,gga-let-7b,tgu-let-7b,cgr-mir-671,aja-mir-671,	rno-mir-3542-2	cctgaagaaatcgagaactatggtagggagagtggggcattggagctgcacagaggagggtcaggcctctgggtggtagaaccAAGGCTCTTCTTTCCTTGCAGtgcaccgaatcgg	rno-mir-3542-2-p5	cagaggagggtcaggcctctggg	5'	New	gp2b	....((..(((((((.(((.....))).)))).))).))	35	59	-12.8	4	0	3.81576	0	low
mmu-mir-5625-p3	CACTGTGAAGCTCAAGGAGGG	21	541128985	-	123907841	123907873	taatcccCACTGTGAAGCTCAAGGAGGGgaggg	1	cfa-mir-8895,	cfa-mir-8895	tgattttcaggtgtgggcacttgggggagctgctcagccccctgcctggtgccgggctcagtgagtgatgtttatcctgtTTATCTGGTGAGGGCACTGTGAGGCtcagtgggggttgtttaccccgtgaggcccagggaggaac	cfa-mir-8895-p3	CACTGTGAGGCtcagtggggg	3'	New	gp2b	...(((((.(..((.....))..).)))))...	27	57.6	-10.9	4	0	3.81576	0	low
mmu-mir-6344-p3	CGGGATGAACGCTGAGAG	18	541127708	-	94174	94292	gcgtcctaaaaatcaccgttgctctgttgttgagctcgcataccCGGGATGAACGCTGAGAGcgcttgcccgtctccgTTCTGTAAGACTCTGGCAgaatcggggagcaagagttcaga	10	hsa-mir-4304,hsa-mir-6512,mmu-mir-7030,mmu-mir-6539,ssc-mir-378b,efu-mir-495,cin-mir-4061,ccr-mir-125b,odi-mir-1c,sha-mir-92a,	hsa-mir-6512	tatgctctTACCATTAGAAGAGCTGGAAGAaggctgagggagatgccttcTTCCAGCCCTTCTAATGGTAGGagcat	hsa-mir-6512-p5	CTGGAAGAaggctgaggg	5'	New	gp2b	.((((((.........((..((((.......)))).)).......))))))........((((.(((((...((((((((((((.........)))))).))))))))))).))))...	50	54.6	-38.8	4	9	3.81576	13.4146	middle
mmu-mir-6419-p5	TCTCTTGAAGAAAACTCTGC	20	541128969	-	1001070	1001202	ctgaagtgatgatttacattcatgtctcttctctgataaaTCTCTTGAAGAAAACTCTGCatatctgatcaggcttccagagggcaaccttctgtgaccagttgcaaaattattagatctaattcagagaaca	6	hsa-mir-573,ppy-mir-573,mml-mir-573,gga-mir-6582,oan-mir-1420d,oan-mir-1420b,	gga-mir-6582	tcagtgttgttgcatcctgTTAGAGAGACACTCATAGAGagtcttttcacagtaactCACTCTGGGTGTTTCTCTTGCAGaaaactgaggtaatagaagaagctt	gga-mir-6582-p5	TCTCTTGCAGaaaactgagg	5'	New	gp2b	.((((((((....)))).))))......((((((((...((((..(((.((....)).(((...(((.(((......((((((....)).))))))).))).)))....)))..)))).....))))))))..	103	37.6	-29.3	4	1	3.81576	1.49052	low
mmu-mir-6982-p5	GAGGGGAGTTAAGGTAGA	18	541128980	+	98502317	98502380	agatcagggcatGAGGGGAGTTAAGGTAGAtagaaatagagcaggcgtttttagcagatgacaa	3	mmu-mir-7070,mdo-mir-7398j,mdo-mir-7398i,	mmu-mir-7070	GTGAGGGGAGCTGAGGCAGGAggccaagcaggctaggaggtgaggaacctcaaggataactaactcCAGGCTCTCCTTCCCTCCAG	mmu-mir-7070-p5	GAGGGGAGCTGAGGCAGG	5'	New	gp2b	...(((..((.(((..(..((....((...((....))..))..)).)..)))))...)))...	58	43.8	-6.3	4	0	3.81576	0	low
mmu-mir-7014-p5	CCTCAAGCGCCGGGACACAG	20	541128958	+	38914688	38914794	ACGGAGGTAGAGGGAACGGgctctggccccctcggcgtcatgtcttcggtaccggcggcctgcagtccgccggttctatCCTCAAGCGCCGGGACACAGagctccaa	4	mmu-mir-7118,cfa-mir-8808,efu-mir-9334,bfl-mir-31,	efu-mir-9334	cccgaagatgtcgatgcggtcgggcggggacgaggcgcgctcccggtcccgctcgcgccgggacaccgccgtgttggTGGAGCGAGAGCGGGACCGCGActcccgccgccggttccgtttactctcccgggacttggag	efu-mir-9334-p3	ccgctcgcgccgggacaccg	3'	New	gp2b	..((((...........((((....)))).((((((((..((.....((.(((((((((.....).)))))))).)).....)).))))))))........))))..	103	66.4	-44.6	4	2	3.81576	2.98103	low
mmu-mir-7036b-p5	GTCTGGTCGTGGGAAGGG	18	541128964	-	29112940	29112976	ttattgcgacagcagtcatGTCTGGTCGTGGGAAGGG	2	hsa-mir-7152,mmu-mir-1953,	hsa-mir-7152	TTTCCTGTCCTCCAACCAGACCatgccacatccgTCTGGTCCTGGACAGGAGGC	hsa-mir-7152-p3	gTCTGGTCCTGGACAGGA	3'	New	gp2b	...(..((((((((....)).)).))))..)......	28	54.1	-8.8	4	2	3.81576	2.98103	low
oha-mir-133a-2-p3	CTATTTTGTTGTTTTTCG	18	541128078	-	211915	212000	cattctatttctccaccatcttgggactgcttctcattgttCTATTTTGTTGTTTTTCTagttcatataggggtaagattagactt	39	chi-mir-7,bta-mir-7-2,bta-mir-2444,hsa-mir-7-1,ppy-mir-7-1,ggo-mir-7-1,ppa-mir-7-1,lla-mir-7,hsa-mir-4483,mmu-mir-7057,mmu-mir-7a-1,rno-mir-7a-1,ssc-mir-7-2,aja-mir-7,cfa-mir-7-1,tch-mir-7-4,tch-mir-7-3,ptr-mir-7-1,mml-mir-7-1,mne-mir-7-1,gga-mir-7-1,gga-mir-7b,efu-mir-7b,mdo-mir-7,mdo-mir-7386a-3,mdo-mir-7386d,ssa-mir-7a-3,aca-mir-7-2,aca-mir-7-2,tgu-mir-7-1,oha-mir-7-1,xtr-mir-7-1,xtr-mir-7-3,b…	chi-mir-7	ttatacagagcctgtagaaaatgtagaagattcagtggatgttggtctagttctgtgTGGAAGACTAGTGATTTTGTTGTTtttagataactgaatcgacAACAAATCACAGTCTGCCATAtggcacaggccatgcctctacaggac	chi-mir-7-p3	TGATTTTGTTGTTtttag	3'	New	gp1a	...((((..(((..(((.(((..((((((.....((..............))......))))))....)))))).))).))))...	80	34.9	-11.4	4	0	3.81576	0	low
pma-mir-4561-p3	GCCGGACAGGACAGGAGGG	19	541128964	+	17183775	17183821	GCCGGACAGGACAGGAAGGgaacagcggctgacccgagtcccccagg	6	hsa-mir-4743,ptr-mir-4743,ggo-mir-4743,ppy-mir-4743,mml-mir-4743,oan-mir-1362,	hsa-mir-4743	gcTGGCCGGATGGGACAGGAGGCATgaatgagccatctttccaatgccTTTCTGTCTTTTCTGGTCCAG	hsa-mir-4743-p5	GCCGGATGGGACAGGAGGC	5'	New	gp2b	.((.....))...((..((((....(((.....)))..))))))...	31	70.2	-11.7	4	0	3.81576	0	low
pma-mir-4622-p3	TGCGGAGCTGGGTAGGTG	18	541128968	+	47527022	47527163	tccgatctgcttctttaagtagaaatcaggccagtttcctttcctttcagcagcTGCGGAGCTGGGTAGGTGaggtggtgtctgctttgttctggggcaggtctgtaccaggtctcgagggcctGGGAGTCGGGCGGAGGGC	16	chi-mir-1343,bta-mir-486,bta-mir-1343,hsa-mir-6861,hsa-mir-4754,mmu-mir-7053,mmu-mir-207,ssc-mir-1343,cfa-mir-207,cfa-mir-1343,cfa-mir-8848,gga-mir-1800,efu-mir-1343,pma-mir-146,ola-mir-125b-2,sha-mir-150,	hsa-mir-4754	acgcgcctgATGCGGACCTGGGTTAGCGGAGTgaggcccagtggtcaccgccgccctccgcaggtccaggttgccgtgcgcatgtgcct	hsa-mir-4754-p5	TGCGGACCTGGGTTAGCG	5'	New	gp2b	((((.(((((..(...(((((((.((((.........(((..(((..(..(((((....))))))..)))..))))))).)))))))......)..))))).(((..(((((((.....)))))))....))).))))....	96	57.7	-51	4	2	3.81576	2.98103	low
ppy-mir-1268-p5	GTGGAGCCGGGCGTGGAA	18	541128977	-	98512609	98512706	GGCGTGGAGCCGGGCGTAGggccgggcgtggcgtggggcgtggcgtcaggcgtggagccgggtatggggtgctggtGTGGAGCCGGGCGTGGAGcgag	26	chi-mir-1307,chi-mir-1307,bta-mir-1307,bta-mir-1307,bta-mir-2305,hsa-mir-1307,ppy-mir-1307,hsa-mir-1307,ppy-mir-1307,hsa-mir-1471,ssc-mir-1307,ssc-mir-1307,eca-mir-1307,eca-mir-1307,eca-mir-8962,eca-mir-8962,eca-mir-8962,eca-mir-8962,eca-mir-9069,ptr-mir-1307,ptr-mir-1307,ppy-mir-1471,ppy-mir-1471,efu-mir-1307,efu-mir-1307,efu-mir-9355,	hsa-mir-1471	GCCCGCGTGTGGAGCCAGGTGTagaggcggagcacagctggctctaatttgaggggc	hsa-mir-1471-p3	GTGGAGCCAGGTGTagag	3'	New	gp2b	.((((...(((.(((.....))).)))...))))...((...(((((.(((.....(((.(((((...)))))))).....))).)))))...))...	33	77.6	-38.8	4	6.5	3.81576	9.68835	middle
ptr-mir-3192-p3	TTCTGTAGAAGATTCTTTGA	20	541128971	-	2839273	2839347	ccttTTCTGTAGAAGATGCTTTGAgggtgtcagaaaggcgggagcagaaattaatcccaggagctacagggaaag	4	hsa-mir-3675,mdo-mir-7371c,mdo-mir-7371b-1,mdo-mir-7371b-2,	hsa-mir-3675	ggatgataagtTATGGGGCTTCTGTAGAGATTTCtatgagaaCATCTCTAAGGAACTCCCCCAAactgaattc	hsa-mir-3675-p5	TTCTGTAGAGATTTCtatga	5'	New	gp2b	..((..((((((..((..((.....))..))........((((...........)))).....))))))..))..	71	48	-21.3	4	0	3.81576	0	low
ssc-miR-885-5p	CTCCATTACACTACCCTGCCTC	22						10	ssc-mir-885,hsa-mir-885,ppy-mir-885,mml-mir-885,eca-mir-885,cfa-mir-885,ptr-mir-885,ggo-mir-885,mdo-mir-885,tch-mir-885,	ssc-mir-885	cactcggcccgcgctctcTCCATTACACTACCCTGCCTCTtctccacgagAGGCAGCGGGGTGTAGTGGATagagcacgg	ssc-miR-885-5p	TCCATTACACTACCCTGCCTCT	5'	Diff	gp3	........(((.(((((.(((((((((((.(((((((((((......))))))))).))))))))))))).))))).)))	72	62.5	-48.4	4	25	3.81576	37.2629	middle
aca-mir-5418-p3	TATTTTGTTTGTTTTCGG	18	541128975	-	80059672	80059783	acctagggcgtgtaaaaaaaagggagacacacatgaccatctgctctcaccctccttttttaaatagcttttttgggggtTATTTTGTTTGTTTTCGGctgcactgggtctt	34	chi-mir-7,bta-mir-7-2,hsa-mir-6077,hsa-mir-7-1,ppy-mir-7-1,ggo-mir-7-1,ppa-mir-7-1,lla-mir-7,mmu-mir-7a-1,rno-mir-7a-1,ssc-mir-7-2,aja-mir-7,cfa-mir-7-1,tch-mir-7-4,tch-mir-7-3,ptr-mir-7-1,mml-mir-7-1,mne-mir-7-1,gga-mir-7-1,efu-mir-7b,mdo-mir-7,ssa-mir-7a-3,cin-mir-4154,aca-mir-7-2,aca-mir-7-2,tgu-mir-7-1,tgu-mir-7-1,oha-mir-7-1,xtr-mir-7-1,fru-mir-7,sha-mir-7,sla-mir-7,aca-mir-7-2,aca-mir-7-2,	hsa-mir-6077	cctgcgtagaaaGGGAAGAGCTGTACGGCCTTCgcgctagtttgtttgtgttaaggctgacgctccctatttctcctcagtg	hsa-mir-6077-p3	tagtttgtttgtgttaag	3'	New	gp2b	((((((.(((.((..((((..(((((.((............)))))))..(((((...................)))))............))))..))))).))))))...	109	42.9	-23.6	4.5	2.5	4.29273	3.72629	low
bta-miR-2285o	TGTTTGACTGACTGTGTTA	19	541128983	+	108488729	108488811	gcccacAGTTGGTCCGAAAGCTGTgggttatcatatttgtctcccccacaaccccacaaccaTGTTTGACTGACTGTGTTTtg	13	bta-mir-2345,hsa-mir-8073,mdo-mir-7384,dre-mir-735,dre-mir-223,aca-mir-215,aca-mir-215,pma-mir-17b,oha-mir-215,oha-mir-1388,bbe-mir-2060c-3,aca-mir-215,aca-mir-215,	hsa-mir-8073	gatttcagtgACCTGGCAGCAGGGAGCGTCGTcagtgtttgactgtttatggtatgtcagggagctggttcc	hsa-mir-8073-p3	tgtttgactgtttatggta	3'	New	gp2b	...((((((..(((.......((((((....((....)).....)))))).....(((....)))..)))..)))))).....	75	49.4	-24	4.5	0.5	4.29273	0.745258	low
bta-mir-2305-p3	CTGGGCGGGGCGGGAGGCG	19	541128960	-	1358538	1358608	ggggctccaaaccccgagagggctctgagctgtgggtgcagggaggtggcCTGGGCGGGGCGGGGGGCGga	12	bta-mir-2893,bta-mir-2373,bta-mir-615,hsa-mir-6850,hsa-mir-615,mmu-mir-615,rno-mir-615,eca-mir-615,cfa-mir-615,ptr-mir-615,ppy-mir-615,gga-mir-6642,	bta-mir-2893	cGTGGAGGAGAATGCCCGGGGcgtgctgggcggtgcgggctgggctggcagctcctccctc	bta-mir-2893-p3	ctgggcggtgcgggctggg	3'	New	gp2b	...(((((...(((((...(((((((...((((....))))...)).)))))...)))))...)))))...	65	76.1	-33.8	4.5	4.5	4.29273	6.70732	low
bta-mir-2351-p3	TCTGAAATGGAAGAGAGGCAC	21	541128971	+	44672616	44672670	ttctttttccattgcaggtttcaaagcagagacTCTGAAATGGAAGAGAGGCACc	1	tgu-mir-2972,	tgu-mir-2972	ccagacctgcaaaggtaaTCAGGTGCTCAACTCCTATTTaggcaccagcctcccactgaagtctgaaatagaagttaggcccctaaatatctctgtgggtctgg	tgu-mir-2972-p3	tctgaaatagaagttaggccc	3'	New	gp2b	(((.(((((((((.((((((((......))))).))).)))))))))))).....	50	43.6	-19.4	4.5	0	4.29273	0	low
cfa-mir-8833-p5	TCAAGTCCCTGTTCGGGCGCCA	22	541128971	+	1589419	1589494	gcccGGATAGCTCAGTCGGTAGAGcatcagacttttaatctgagggtccagggtTCAAGTCCCTGTTCGGGCGCCT	9	hsa-mir-760,mml-mir-760,mmu-mir-760,rno-mir-760,cfa-mir-8890,ptr-mir-760,ppy-mir-760,ggo-mir-760,efu-mir-9226,	efu-mir-9226	gcgcacttctcggagcgacccgctcgcctgacttttgagagtacccctgtacTCAAGTCCCTGTTCGGGCGCCGaatgtggatatttct	efu-miR-9226	TCAAGTCCCTGTTCGGGCGCCG	3'	Diff	gp2b	(((((((..((((........)))).(((((.......))))).....(((((.......))))))))))))....	16	56.6	-27.7	4.5	20	4.29273	29.8103	middle
chi-mir-1248-p3	AAGAACTTAAATGAACTTTTTG	22	541128982	+	62018683	62018772	agatactgggttgaccaaaaagttcatttgggtttatctgtaacaccttatggAAGAACTTAAATGAACTTTTTGaccaactcggtaaat	15	chi-mir-2284e,bta-mir-2284x,bta-mir-2285m-4,bta-mir-2285m-1,bta-mir-2285m-3,bta-mir-2285f-2,bta-mir-2285m-2,bta-mir-2285ad,bta-mir-2285f-1,bta-mir-2285m-5,bta-mir-2285z,bta-mir-2285q,bta-mir-2435,bta-mir-2284w,bta-mir-2285ab,	bta-mir-2285m-4	aattgagatggccaaaaatttcgttcaggttttcttgcatggtagtgtcaAAAACGCAAATGAACTTTTTGGccaacccaat	bta-mir-2285m-4-p3	aAAAACGCAAATGAACTTTTTG	3'	New	gp2a	...((((((((((..((((((((((((((..(((..((..(((....)))..))..)))..))))))))))))))..))))))))))...	84	34.4	-40.1	4.5	3	4.29273	4.47155	low
dre-miR-301a	TTCTCTTGGCTGTCTGAGC	19	541128976	-	69797706	69797804	ttaaaccaggacttgctgtgatgattttcattgggtttcgcatgttgctgagttccaatgatgccttTTCTCTTGGCTGTCTGAGCattcctggttggt	12	bta-mir-2378,hsa-mir-520g,hsa-mir-520h,cfa-mir-8894,ptr-mir-520h,ptr-mir-520g,mml-mir-519d,mml-mir-520g,ggo-mir-520g,dre-mir-21-1,ola-mir-21-2,fru-mir-21,	hsa-mir-520g	tcccatgctgtgacccTCTAGAGGAAGCACTTTCTGTTTgttgtctgagaaaaaACAAAGTGCTTCCCTTTAGAGTGTtaccgtttggga	hsa-mir-520g-p3	TTCTGTTTgttgtctgaga	3'	New	gp2b	...((((((((..((((..(((.....(((((((..(((((.....)).)))..))))))).(((.........))).)))..)))).))))))))...	93	44.4	-36.4	4.5	1.5	4.29273	2.23577	low
dre-mir-30d-p3	AGCTGGGTTTAGACCGTCGT	20	541110272	-	2	103	caagcgttggattgttcacccaatattagggaacatgAGCTGGGTTTAGACCGTCGTgagatgggttagttttacCCTACTGATGATGTGTTGTTGCcatgg	28	bta-mir-320b,bta-mir-584-6,hsa-mir-509-3,hsa-mir-320c-1,ssc-mir-7857,eca-mir-2114,eca-mir-9100,eca-mir-9137,ptr-mir-509b,ptr-mir-320c-1,ptr-mir-320e,ppy-mir-320c-1,ppy-mir-320e,ggo-mir-509,gga-mir-1708,gga-mir-1719,gga-mir-1354,gga-mir-6549,efu-mir-9322,efu-mir-9267,ssa-mir-737,xtr-mir-33b,bfl-mir-4868c,bfl-mir-183,bbe-mir-2062,bbe-mir-183,odi-mir-1477,age-mir-514,	bta-mir-320b	agagcatcaccggccctccacagagcttcctgggccccttagAGCTGGGTTGAGAGGGTGGTcctcggttct	bta-mir-320b-p5	AGCTGGGTTGAGAGGGTGGT	5'	New	gp2b	..(((.......(((((.((........)))))))...))).(((...(((((((((.((..((((.......))))..)).)))))).)))...)))....	56	46.1	-30.2	4.5	4.5	4.29273	6.70732	low
eca-mir-7667-p5	TGTTTGACTGACTGTGTTA	19	541128981	-	37496789	37496845	atgtctcccctgcaaccaTGTTTGACTGACTGTGTTGtgttgcgtggacggagaggt	6	hsa-mir-8073,mdo-mir-7384,dre-mir-223,oha-mir-1388,tni-mir-223,bbe-mir-2060c-3,	hsa-mir-8073	gatttcagtgACCTGGCAGCAGGGAGCGTCGTcagtgtttgactgtttatggtatgtcagggagctggttcc	hsa-mir-8073-p5	tgtttgactgtttatggta	5'	New	gp2b	...(((((((((((((((((((.....))).)))....)))))).))..)))))...	51	52.6	-15.5	4.5	0.5	4.29273	0.745258	low
eca-mir-9058b-p5	CACTGGTGCTCTGTGGGA	18	541128957	-	84905670	84905809	ccaagtagactgaagatgaaCACTGGTGCTCTGTGGGAtgaggtagtagattgtatagttttagggtcataccccatcttggagataaCTATACAGTCTACTGTCTTTCCcacggtggtgcacttccccttcaacatact	4	oan-let-7f-1,tgu-mir-200a,pma-let-7c,ola-let-7g,	tgu-mir-200a	ggacttgctggtcctctgtgggCATCTTACTAGACAGTGCTGGatttgctgcctctactcTAACACTGTCTGGTAACGATGTTtaaagggtga	tgu-mir-200a-p5	tgctggtcctctgtgggC	5'	New	gp2b	...((((...(((((..(((.....(..((((((((((.(((..((((((((((((((((...(((.....))).(((.....)))))))))))))))))))..))))))))))).))..)..)))..)))))...))))	137	45	-56.7	4.5	2	4.29273	2.98103	low
gga-mir-1816-p5	CGGGGCCGGGGGCCGGGCGC	20	541128969	-	48742986	48743021	gaagcctggcatggcCGGGGCCGGGGGTCGGGCGCc	8	bta-mir-2305,hsa-mir-3195,hsa-mir-1199,ptr-mir-1199,mmu-mir-5126,ssc-mir-4332,ppy-mir-1199,efu-mir-99b,	bta-mir-2305	gctCGGGGGTGGCGGGGAGGGGGgcggggcacggttccctgggtttttctgcacatctgttgcagc	bta-mir-2305-p3	CGGGGAGGGGGgcggggcac	3'	New	gp2b	...(((((((..(((....)))....)))))))...	30	83.3	-18	4.5	3	4.29273	4.47155	low
hsa-mir-2053-p3	GATTATGACTGAACGCCT	18	541128357	-	204076	204146	TGTGCTTGGCTGAGGAGCcaatggggcaaagctactatctgtggGATTATGACTGAACGCCTctaagtcag	12	bta-mir-2410,hsa-mir-4478,hsa-mir-5002,rno-mir-6331,cfa-mir-8813-2,cfa-mir-8813-1,ggo-let-7b,gga-mir-1743,gga-mir-6613,efu-mir-9256b-6,tgu-mir-1743,bbe-mir-34h,	efu-mir-9256b-6	ttggattgtcaggtaaatctacactgagtggccagatgatgatgatctctgaacgcaTAATAATCAGGCCACTCAGTGTatatcctatagaataaaagg	efu-mir-9256b-6-p3	gatgatctctgaacgcaT	3'	New	gp2b	......(((((((((.(((.....)))....((((.....))))...............))))..))))).	64	50.7	-17	4.5	0	4.29273	0	low
hsa-mir-4447-p3	CTATCACCCTTGACTGATGGCT	22	541128964	+	26173669	26173724	aaagtgagcgctttgcgcagtgacgaccgtaaatCTATCACCCTTGACTGATGGCT	1	pma-mir-4555,	pma-mir-4555	agcagcaggaGCCACATGATGAGAGAGATGAGttgcggatcgctgagcgaatgtcgacccaacatctatcacccctttctgatggctcctcaacctc	pma-mir-4555-p3	ctatcacccctttctgatggct	3'	New	gp2b	.......((((...))))................((((((........))))))..	20	50	-9	4.5	10	4.29273	14.9052	middle
hsa-mir-4488-p5	AGGTAGAATAAGTGGGAG	18	541128972	-	36111657	36111768	ttttcaatggccaacatactactaagaaatcttttctgctctctctccaggaagatggagaaccagttcctgtggtgatgAGGTAGAATAAGTGGGACgttgttgagaaaga	2	mml-mir-4650,oan-mir-1369,	mml-mir-4650	ttttcctgcagatattgtcaggcctcattctaccttccaagtctcaaagccttggaaggtagaatgatTGGAAGGTAGAATGAGGCCTGATaatctctacagaaaggcaa	mml-mir-4650-p3	aggtagaatgatTGGAAG	3'	New	gp2b	(((((((..((.......((((((((....)))((((((.(((((((((((((..(((....))).)))))).)).)).)))))))))..)))))...))..)))))))...	109	42	-34.1	4.5	0	4.29273	0	low
mdo-mir-7386d-p3	CAAGCCTCTGTAGCATAGC	19	541128462	-	111647	111743	gCAAGCCTCTGTAGCGTAGCggttaggcaggctggtaagtcaggagttcaagtcccgggtttaccccttttgcttttAGGGAGCGGGGGACCACAAG	8	hsa-mir-6085,ppy-mir-1304,gga-mir-6653,efu-mir-9344,pma-mir-456,bfl-mir-133,bbe-mir-133,hhi-mir-199a,	bfl-mir-133	agtatcagggatgctgtgctaaagctggtacattggaaccaaatcaactcctcaatggattTGGTCCCCTTCAACCAGCTGTAgcattgcacttttcaagc	bfl-mir-133-p5	CAACCAGCTGTAgcattgc	5'	New	gp2b	((..((((((((......))))..))))..)).(((((..(.((..(....)..)).)..))))).((..(((((.....)))))..))........	32	56.7	-27.9	4.5	3	4.29273	4.47155	low
mmu-mir-674-p5	TCCCAGCTACTCGGGAGGCTGAG	23	541128963	+	15458871	15458934	gcctgtagTCCCAGCTACTCGGGAGGCTGAGactGGAGGATCGCTTGAGCTCAGGagttctagg	23	hsa-mir-4419a,hsa-mir-4419b,hsa-mir-5689,hsa-mir-1268a,hsa-mir-5585,hsa-mir-1254-1,hsa-mir-1273f,hsa-mir-8052,hsa-mir-7851,hsa-mir-1273d,hsa-mir-1285-2,hsa-mir-1273h,hsa-mir-1268b,hsa-mir-566,mmu-mir-6982,eca-mir-8913,ptr-mir-1254,ptr-mir-566,ppy-mir-1268,ppy-mir-566,ppy-mir-1273e,ppy-mir-1285b,efu-mir-9233,	ppy-mir-1268	tagcCGGGCGTGGTGGTGGGCGcctgtggtcccagctacttgggaggctgag	ppy-mir-1268-p5	tcccagctacttgggaggctgag	5'	New	gp2b	.(((..((((.(((((........))))).))))..)))....((.(((((....))))).)).	38	59.4	-21.7	4.5	2.5	4.29273	3.72629	middle
mmu-mir-7003-p5	AGGATATTGGGAGTGAATC	19	541128975	+	2599180	2599283	catttgagagagcttgttatttctctataaaaatcagagaaagcccAGGATATTGGGAGTGATTCtgaatatgatagaagtaataacaaaggtattcacaggta	1	hsa-mir-7106,	hsa-mir-7106	gcttcTGGGAGGAGGGGATCTTGGGagtgatcccaacagctgAGCTCCCTGAATCCCTGTCCCAG	hsa-mir-7106-p3	GGGATCTTGGGagtgatcc	3'	New	gp2b	.(..((.(((..(((((((((.((((((.....((((((....(((((....))))).....)))))).....)))).)).)))))))..))..))).))..).	102	33.7	-25.9	4.5	2.5	4.29273	3.72629	low
tgu-mir-425-p5	TTGAAACACGGACCAAGGA	19	541128982	+	42739185	42739227	TTGAAACATGGACCAAGGAgtctaaCACGTGCGTGAGTCAGGG	5	bta-mir-2284u,hsa-mir-4261,mmu-mir-1194,oan-mir-590,pma-mir-1b,	oan-mir-590	tttagaaacaagcctaagccaatcagaaatGAGCTTATCCATAAAAGTACAGtatcgtcagtaaacctgTACTTTTATGGATAAGCTAGTctctgattgaaacacgcaacaagtctcctcaa	oan-mir-590-p5	ttgaaacacgcaacaagtc	5'	New	gp2b	((((..((((.((...............)).))))..))))..	41	51.2	-6.6	4.5	0.5	4.29273	0.745258	middle
chi-mir-222-p5	GAAAGTTTGTTTGGGTTTTTCT	22	541128976	-	21097045	21097115	gttggcaaAAAAGTTTGTTTGGGTTTTTCTgtaacatcttACAAACCCAAATGAACCTTTTGgctaaccca	1	bta-mir-2284z-2,	bta-mir-2284z-2	ttgagttggcAAAAAAGTTTGTTTGGGTTTTtctgtaatatcttaaaaacccagatgaactttttggccaacccagt	bta-mir-2284z-2-p5	AAAAGTTTGTTTGGGTTTTtct	5'	New	gp1b	((((((.((((.(((..((((((((....(((((....)))))))))))))..))).)))).))))))...	68	36.6	-26.6	4.76786	7.28571	4.54825	10.8595	middle
chi-mir-224-p5	GAAAGTTTGTTTGGGTTTTTCT	22	541128984	+	17239318	17239396	tgggttggcaaAAAAGTTTGTTTGGGTTTTTCTgtaacatcctatggaATAATCCAAATGAACTTTTTGAccaaaccaa	1	bta-mir-2284z-4,	bta-mir-2284z-4	ctgggttggcAAAAAAGTTTGTTTGGGTTTTtctgtaacatcctatgtaataatccaaatgaactttttgaccaaaccaa	bta-mir-2284z-4-p5	AAAAGTTTGTTTGGGTTTTtct	5'	New	gp1b	(((.((((..((((((((..((((((((.(((..((......))..))).))))))))..))))))))..)))).))).	78	34.2	-33.7	4.76786	7.28571	4.54825	10.8595	middle
aca-mir-129b-p5	GTTGAAAAGAACTTTGAAG	19	541128974	-	8864828	8864893	gtcagttttgtaggtgacattgacatgaccatactcaGTTGAAAAGAACTTTGAATcaagactgga	1	mmu-mir-367,	mmu-mir-367	aggccgtcACTGTTGCTAACATGCAACTCtgttgaatagaaattggAATTGCACTTTAGCAATGGTGAtggacct	mmu-mir-367-p3	gttgaatagaaattggAAT	3'	New	gp2b	.(((((((((.((((....(..((.(((......)))))..).....)))).....))))))))).	64	37.9	-12.8	5	5	4.7697	7.45258	middle
bta-mir-132-p3	CATGCACCGCTCTGAGACC	19	541128969	+	54370898	54370997	tgagctcacaggtcagtgatgagcaaaaatcacCATCTTTCGTTTGAGTCTCACGaccatgagatcaacccCATGCACCGCTCTGAGACCtgccagcatc	5	hsa-mir-1257,mmu-mir-7660,rno-mir-146a,ggo-mir-542,oar-mir-377,	hsa-mir-1257	gccctgggcttgtgcttggggAGTGAATGATGGGTTCTGACCcccatgcacccctgtgggcccctggcatcactggccccatccttcacccctgccaaccacgcttgccctgtgcct	hsa-mir-1257-p3	catgcacccctgtgggccc	3'	New	gp2b	...(((..((((((.(((((........)))))..........((((.(((((......)))))))))..................))))))..)))...	25	51	-25.5	5	1	4.7697	1.49052	low
cfa-mir-8859a-p3	TAGAATTTGTGTAATTGGGA	20	541128986	-	126813327	126813401	ttttacacatgtcagtagtttgatcctttttattgctgccatttctattttctttTAGAATTTGTGTAATTGGTA	1	eca-mir-8908c-3,	eca-mir-8908c-3	ggactgggcagatcctccaccctgagccatgtcatgtgcagtgccctgccgggaaggtactgatcacttagcatatgtgtAATTAGTACCTGTCCGGGTAGAGTAatgctcaagaagaccatcatttttggagaccttctgcctg	eca-mir-8908c-3-p3	tagcatatgtgtAATTAGTA	3'	New	gp2b	..(((((((.(.(((((((..((....))..))))))).)..(((((........)))))..)))))))......	67	28	-16	5	6	4.7697	8.94309	middle
cgr-miR-300	TATGCAAGGGCAAGCTCTCTGC	22						3	cgr-mir-300,mmu-mir-300,rno-mir-300,	cgr-mir-300	tatcgtttgctacttgaagagaggttatcctttgtgtgtttgctttacgcgaaatgaaTATGCAAGGGCAAGCTCTCTTCgaggagcaaa	cgr-miR-300	TATGCAAGGGCAAGCTCTCTTC	3'	Diff	gp3	.....((((((.(((((((((((.((..((((((..(((((..(((....)))..)))))..)))))).)).))))))))))).))))))	85	42.2	-39	5	1.5	4.7697	2.23577	low
chi-miR-103-5p	ACCTTCTTGTATAAGCACTGTG	22	541128986	-	78845879	78845983	tttACCTTCTTGTATAAGCACTGTGctaaaattacagaaaccaagataactttggtttttgtgataatgctagcagagtattaAACAAGAAGAAGAGGAACTGCA	4	chi-mir-1248,bta-mir-1248-1,bta-mir-1248-2,eca-mir-1248,	chi-mir-1248	tttACCTTCTTGTATAAGCACTGtgctaaaattacagaaaccaagataactttggtttttgtgataatgctagcagagtattaaacaagaagaagaggaactgca	chi-miR-1248-5p	ACCTTCTTGTATAAGCACTG	5'	Diff	gp1a	.....((((((((.(((..(((.(((((..(((((((((((((((.....))))))))))))))).....))))).))).))).)))))))).............	87	33.3	-36.5	5	1	4.7697	1.49052	low
chi-miR-130a-5p	AAAACTTGAGCGAACTTTTTGG	22	541128971	-	17779610	17779719	aaagagcatcaagtattgggttggccaaaaagttcatttgggtttttccatgtgatcttaacagaAAAACTTGAGCGAACTTTTTGGctaacccagtatataggcttacc	5	chi-mir-2284e,bta-mir-2285ae,bta-mir-2285p,bta-mir-2285af-2,bta-mir-2285aa,	chi-mir-2284e	gctatattgggttagccaaaaagatcatttgggtttttctgatgatgttatggAAAACTTGAATGAACTCTTTGGtcaactcagtattat	chi-mir-2284e-p3	AAAACTTGAATGAACTCTTTGG	3'	New	gp1a	...((((.....(((((((((((((((((((((((..(..((((((((..(((.......)))))))))))..)..)))))))))))))))))))))))....))))...	104	38.2	-53.2	5	0	4.7697	0	low
chi-miR-148b-5p	CCTATTCTTGATTACTTGTTTC	22	541128982	+	54100764	54100863	gaggctgtggctggATTCAAGTAATCCAGGATAGGCTgtttccatccgtgaggCCTATTCTTGATTACTTGTTTCtggaggcagctgatggttcgccgct	13	bta-mir-26a-2,hsa-mir-26a-2,ssc-mir-26a,eca-mir-26a,ppy-mir-26a-2,mml-mir-26a-2,mmu-mir-26a-2,cfa-mir-26a-2,ptr-mir-26a-2,efu-mir-26c,cgr-mir-26a,tch-mir-26a-1,oar-mir-26a,	mmu-mir-26a-2	ggctgcggctggaTTCAAGTAATCCAGGATAGGCTgtgtccgtccatgaggCCTGTTCTTGATTACTTGTTTCtggaggcagcg	mmu-miR-26a-2-3p	CCTGTTCTTGATTACTTGTTTC	3'	Diff	gp1b	..((((((..(..((..(((((((((.((((((((((..............)))))))))).)))))))))..))..)..))))))...((....))...	84	51	-44.5	5	6	4.7697	8.94309	low
chi-mir-1839-p5	CCCGGCGGCGGGGGCGGTC	19	541128963	-	61112583	61112641	ccatggagaccaagCCCGGCGGCGGGGGCGGGCagctcgcctccgcccccgctccaggg	9	hsa-mir-3195,hsa-mir-1915,hsa-mir-1915,hsa-mir-1237,hsa-mir-203a,ptr-mir-1237,ppy-mir-1915,ppy-mir-1915,pma-mir-4569,	hsa-mir-3195	ccgcagccgcCGCGCCGGGCCCGGGTTggccgctgacccccgcggggcccccggcggccggggcgggggcgggggctgccccgg	hsa-mir-3195-p5	cccggcggccggggcgggg	5'	New	gp2a	((.(((((........(((.((((((((((((...)))))))))))).)))))))))).	58	81.4	-36.3	5	5	4.7697	7.45258	low
chi-miR-187-	CAGGTCACGTCTCTGCAGTTA	21	541128966	+	62718789	62718894	gtctggggcacaaggcagagaagcCAGGTCACGTCTCTGCAGTTAcaccgctctcgagtGCCTGCTGGGGTGGAACCTGGTctgtctgtctgtctagcaccacagc	11	bta-mir-370,hsa-mir-370,ppy-mir-370,mmu-mir-370,rno-mir-370,ssc-mir-370,eca-mir-370,cfa-mir-370,ptr-mir-370,mml-mir-370,oar-mir-370,	hsa-mir-370	agacagagaagcCAGGTCACGTCTCTGCAGTTACacagctcacgagtGCCTGCTGGGGTGGAACCTGGTctgtct	hsa-miR-370-5p	CAGGTCACGTCTCTGCAGTTAC	5'	Diff	gp1b	..(((((((...(((((((..((((((((..(..(((.((((...(((((....)).))).)))).)))..)..)))))).)).))))))).....)).)).))).	103	60.4	-44.5	5	3	4.7697	4.47155	low
chi-miR-223-5p	TAAAAGTTTGGTTGGGTTTTTC	22	541128981	+	99131425	99131484	TAAAAGTTTGGTTGGGTTTTTCtgtagcatctgatggaAAAATCTGAACAAACTTTCCGG	1	bta-mir-2284ab,	bta-mir-2284ab	TAAAAGTTTGGTTGGGTTTTTctgtaacatctgatggaaaaatctgaacaaactttccgg	bta-miR-2284ab	TAAAAGTTTGGTTGGGTTTTT	5'	Diff	gp1b	..((((((((.(..((((((((..(........)..))))))))..).))))))))....	54	36.7	-19.6	5	7	4.7697	10.4336	middle
chi-mir-2284c-p5	GGGCGGGCCGGGGCCGGGGGC	21	541128976	+	104264585	104264658	tggcccgttgctggccccggtctttgctcccccgcGGGCGGGCCCGGGCCGGGGGCcgagcccccagcgggaca	5	hsa-mir-762,mmu-mir-5126,ssc-mir-4332,ptr-mir-1234,efu-mir-9268,	ssc-mir-4332	cggcggggggtgtcgcgggggtgggcgggctggggccgggggtggggccggcgggggcacgacccccggtcggcgtcCACGGCCGCCGCCGGGCGCCtttccaccgc	ssc-mir-4332-p3	gggcgggctggggccgggggt	3'	New	gp2a	.(.((((((((((((((((((((..(((((((...))).))))..))))))))).)).)))....)))))).).	72	82.4	-43	5	3	4.7697	4.47155	low
chi-miR-362-5p	TCAGCACCAGGATATTGTTGGA	22	541128968	-	50499768	50499866	ggaggctggcagctgccctcttcaacaaaatcactgatgctggagttgcgtgtgtcatcacTCAGCACCAGGATATTGTTGGGgaggacggcccgtgcg	4	hsa-mir-3065,mmu-mir-3065,rno-mir-3065,eca-mir-3065,	hsa-mir-3065	ctgccctctTCAACAAAATCACTGATGCTGGAgtcgcctgagtcatcacTCAGCACCAGGATATTGTTGGAGaggacag	hsa-miR-3065-3p	TCAGCACCAGGATATTGTTGGAG	3'	Diff	gp1b	....(((((..((((.((((..((((((.(((.(((.((((((......(((......))))))))).)))))).))))))..)))).))))))).)).	94	57.6	-43	5	0	4.7697	0	low
chi-miR-369-3p	GGCAGTAGGTTGTATAGTT	19	541128982	+	107025814	107025892	aggaaGGCAGTAGGTTGTATAGTTatcttccgagggggcaacatcactaccctgaaaccacacaacctactacctcacc	1	bta-mir-3596,	bta-mir-3596	ctcgaggaaggcagtaggttgtatagttatcttccgagggggcaacatcactaccctgaAACCACACAACCTACTACCTCAcc	bta-mir-3596-p5	ggcagtaggttgtatagtt	5'	New	gp1b	.((.(((.((((((((((...(((.((.....((((.............)))))))))...)))))))))).)))..))	78	49.4	-23	5	8	4.7697	11.9241	middle
chi-mir-628-p5	GTGGGGCCGGCGGGGGACC	19	541128981	+	114038065	114038159	aaacgtggcccccgccctcgatgctgtcaatgtcgccctgaggccaggggcccggggctgcagcgggcacGTGGGGCCGGCTGGGGACCacgctc	5	bta-mir-1777a,hsa-mir-6786,ssc-mir-4332,cfa-mir-8815-1,cfa-mir-8815-2,	bta-mir-1777a	gcatggggttccgagTGGGGGCGGTGGGGGGCGGGtctgagccggcctctgggcccagccagggtcgctccggggt	bta-mir-1777a-p3	gTGGGGGCGGTGGGGGGCG	3'	New	gp2a	...(((((((((.((((((.(((.((((..((..((((((.((((...))))))))))..))...))))))).)))..))).)))).)))))...	89	74.7	-55.3	5	3	4.7697	4.47155	low
eca-mir-7667-p3	GATGTCGGCTCTTCCTATC	19	541128977	-	71965224	71965335	agtgacattgctttttgatcctttGATGTCGGCTCTTTCTATCattttgaagcagaattccccaagcgttggggtgttcacccactaattgggaACGTGAGCTGGGACTAGA	30	bta-mir-216a,hsa-mir-8075,hsa-mir-216a,ggo-mir-216,ppa-mir-216,lca-mir-216,hsa-mir-1244-3,hsa-mir-1244-2,hsa-mir-1244-4,hsa-mir-1244-1,ppy-mir-1244,mmu-mir-8111,rno-mir-216a,rno-mir-6331,ssc-mir-216-1,ssc-mir-216-2,cfa-mir-216a,ptr-mir-1244-4,ptr-mir-1244-5,ptr-mir-1244-2,ptr-mir-1244-3,ptr-mir-1244-6,ptr-mir-1244-7,ptr-mir-1244-1,ppy-mir-216a,gga-mir-6615,mdo-mir-29a-1,mdo-mir-216,oan-mir-29a-1,…	hsa-mir-8075	ccttgctgatggcagatgtcggatctgcctcgcttatacgtgccctTGCTGATGGCAGATGTCGGGTCTGcctcgcttat	hsa-mir-8075-p5	GATGTCGGGTCTGcctcgc	5'	New	gp2b	...((((((...............)))))).((((...................(((..((((((...))))))..))).((((.....)))).....))))..........	27	45.5	-25.9	5	2	4.7697	2.98103	low
eca-mir-9033-1-p3	ACCGGTCTCTTGTTGGGC	18	541128968	-	47842708	47842772	accggctgccgggacgcggccggcacctcattcatttccACCGGTCTCTTGTTGGGCagccttgg	27	chi-mir-128,bta-mir-128-1,hsa-mir-128-1,rno-mir-128-1,ssc-mir-128-1,ptr-mir-128-1,ppy-mir-128-1,mml-mir-128a,ppa-mir-128,age-mir-128,sla-mir-128,mmu-mir-128-1,eca-mir-128-2,mmu-mir-130b,ggo-mir-128,gga-mir-128-1,efu-mir-128b,oan-mir-128-1,aca-mir-128-2,aca-mir-128-2,tgu-mir-128-1,cgr-mir-128,oha-mir-128,xtr-mir-128-1,sha-mir-128,aca-mir-128-2,aca-mir-128-2,	chi-mir-128	tgtttaatattttgcaataattggccttgttcctgagctgttggattCGGGGCCGTAGCACTGTCTGAGAggtttacatttcTCACAGTGAACCGGTCTCTTTttcagctgcttcctggcttctttttactc	chi-mir-128-p3	ACCGGTCTCTTTttcagc	3'	New	gp1a	...(((((((..((((.((((((.................))))))...)))).)))))))....	58	66.2	-24.5	5	6	4.7697	8.94309	low
eca-mir-9084-p5	TCGAAACCATCCTCTGCTACC	21	541128964	-	28349304	28349380	cgaAGCAGAGTGGCGCAGCGGaagcgtgctgggcccataacccagaggtcgatggaTCGAAACCATCCTCTGCTAAC	2	mmu-mir-6412,eca-mir-9129,	mmu-mir-6412	ctagttagcttgatgtggtactgcactcctataatcccagggtcttggaggtctaggcaggatgattaggagtTCGAAACCATCCTCAGCTACTAat	mmu-miR-6412	TCGAAACCATCCTCAGCTACTA	3'	Diff	gp2b	...(((((((.(((((.((....))))))).(..((((.(((....)))..))))..).........)))))))...	19	59.7	-29.9	5	3.5	4.7697	5.21681	low
eca-mir-9088-p3	CAGGGCAGGGCTGGGAGGGCA	21	541128978	-	88913582	88913649	actcgggcttCAGGGCAGGGCTGGGAGGGCAcctttgtggtggccgcctgcccgccctgctcctgtcg	2	eca-mir-9134,mml-mir-1233,	eca-mir-9134	ggatgcacgcccagcgccagatcttggattgtaagaccgctctctgccgaaggaaccagggccccTCGAAGGGATGGCTGACTCCAGGCCggggctgggagagcccaaggtgagc	eca-mir-9134-p5	CAGGCCggggctgggagagcc	5'	New	gp2b	...((((...((((((.((((.(((.((.((((.....)))).)).)))))))))))))..))))...	62	72.1	-40.5	5	5.5	4.7697	8.19784	low
efu-mir-9315-p3	CGGATGTGCTGACCCCTGC	19	541128957	+	25920949	25921020	CGGATGTGCTGACCCCTGCgatttccccaaatgtgggaaactcgactgcataaTTTGTGGTAGTGGGGGACt	5	hsa-mir-4463,efu-mir-9328,oan-mir-1400,bbe-mir-2070,hhi-mir-26-2,	efu-mir-9328	tcccggaaggcggatgccctgaccaccgctTCCTTCCTCGGCCTCCCGCCCGCccgcactgtcagacctggagcgggcggagctcagggaggaagggggggcagcggcccgtgccccaggc	efu-mir-9328-p5	cggatgccctgaccaccgc	5'	New	gp2b	(((.....))).((((..(..((((((.......))))))....((..((.....))..)).)..))))...	57	52.8	-23.4	5	0	4.7697	0	low
gga-mir-1813-1-p3	CAATGTTTCCACAGTGCATCA	21	541128982	+	104075711	104075787	tgctgcgGTGCATTGTAGTTGCATTGCatgttccggcggcaccgtgCAATGTTTCCACAGTGCATCAcagaggcctg	15	chi-mir-33a,bta-mir-33a,hsa-mir-33a,ptr-mir-33a,ggo-mir-33,ppa-mir-33,mmu-mir-33,rno-mir-33,eca-mir-33a,cfa-mir-33a,ppy-mir-33a,mml-mir-33a,mne-mir-33,mdo-mir-33,cgr-mir-33,	chi-mir-33a	tgctgcgGTGCATTGTAGTTGCATTGCatgttccggcggcaccgtgCAATGTTTCCACAGTGCATCAcagaggcctg	chi-miR-33a-3p	CAATGTTTCCACAGTGCATCA	3'	Yes	gp1a	..(((.((((((((((....((((((((((..((...))...))))))))))....)))))))))).))).......	68	55.8	-32	5	68	4.7697	101.355	middle
gga-mir-196-3-p5	TGATATGTTTGATATTGGGTTG	22	541128984	+	15366260	15366342	tgcttctgtgTGATATGTTTGATATTGGGTTGtttaattaggaaccaactaaatgtcaaacatattcttacagcagtaggcaa	14	chi-mir-190b,ssc-mir-190b,bta-mir-190b,hsa-mir-190b,ppy-mir-190b,mmu-mir-190b,rno-mir-190b,eca-mir-190b,cfa-mir-190b,ptr-mir-190b,mml-mir-190b,mdo-mir-190b,cgr-mir-190b,tch-mir-190b,	chi-mir-190b	tgcttctgtgTGATATGTTTGATATTGGGTTGtttaattaggaaccaactaaatgtcaaacatattcttacagcagtaggcaa	chi-miR-190b	TGATATGTTTGATATTGGGTTG	5'	Yes	gp1a	((((((((((((((((((((((((((..(((((((......))).))))..)))))))))))))))...))).))).))))).	82	33.7	-30.5	5	18	4.7697	26.8293	middle
gga-mir-3524b-p5	TCAGGTGTGGAAACTGAGGCAG	22	541128962	-	14361462	14361564	cataccaactgtataccaagcaacaacatcctaagtacctgccaaggatttgcttggtactgtgttaacatccccattatTCAGGTGTGGAAACTGAGGCATg	1	hsa-mir-3934,	hsa-mir-3934	cacagcccttcctgtccccagtttTCAGGTGTGGAAACTGAGGCAGgaggcagtgaagtaactTGCTCAGGTTGCACAGCTGGGAagtggagcagggatttgaatcc	hsa-miR-3934-5p	TCAGGTGTGGAAACTGAGGCAG	3'	Yes	gp2b	((((((.......((((((((((....(((((..((....))..))))))))))))))).(((....))).............))))))..............	89	43.7	-26.8	5	0	4.7697	0	low
gga-mir-6632-p3	TGGGAATGTAGGTAAGGG	18	541128969	-	54928538	54928639	nactTGGGAATGTGGGTAAGGGaggagtggagggaccggtgggggttgggggggaggtctctgcttcttttgcctctgatgccaaaatccattcattgaact	2	hsa-mir-6716,gga-mir-6627,	hsa-mir-6716	gagaggccaagacctTGGGAATGGGGGTAAGGGCCttctgagcccaggTCCGAACTCTCCATTCCTCTGCagagcgctct	hsa-mir-6716-p5	TGGGAATGGGGGTAAGGG	5'	New	gp2b	...(..((((((..((((..(((((...(((((((((......)))).(((((....))))).)))))....)))))..))))......))))).)..)...	96	53.9	-28.1	5	0	4.7697	0	low
hsa-mir-147a-p5	AGTGGTTAGGCTTCGGCGC	19	541128985	-	19337645	19337743	AGTGGTTAGGATTCGGCGCcaaaggatcacttcctgcaggaaacagtgtcaatgactggagtcctgctgacatcacaggaaagtggccctggcgtcagc	1	efu-mir-411,	efu-mir-411	cactggtgtggcttcggcaccttgcctggcatgtggagagACGGTGGACCGTAGAGCATGCGTGccatttgtgacgtatgtgctatggtccactcattctcggcatcagtcagccttcagggacttcccagaggccatgccaa	efu-mir-411-p5	actggtgtggcttcggcac	5'	New	gp2b	..............(((((((..((..((((((((((((((..((((.......))))...)))))).........))).)))))..)))))))))...	82	54.5	-38.2	5	3.5	4.7697	5.21681	low
hsa-miR-196b-3p	TTTGATAAGCTGACATGGGACA	22	541128973	+	75117670	75117763	aagacgtgctgtccacagtgtgTTTGATAAGCTGACATGGGACAgggactcttttcactgttgtgtcagtttatcaaacccatacgtggatgac	7	bta-mir-599,hsa-mir-599,ppy-mir-599,mml-mir-599,cfa-mir-599,ptr-mir-599,mdo-mir-599,	mdo-mir-599	ctgtccagagtgtgTTTGATAATCTGACATGGGACAGaggttcttttcactGTTGTGTCAGTTTATCAAACccatacctggat	mdo-miR-599-5p	TTTGATAATCTGACATGGGACAG	5'	Diff	gp1b	..........((((((.(((.(((((((((((((((((..(((((((.......)).)))))))))))))))))))))).)))..))))))...	81	45.7	-40.4	5	0	4.7697	0	low
hsa-mir-339-p5	AAAAGTAATTGTGGTTTTTGC	21	541128967	+	42162169	42162280	tcaataaagtagaaatagatgtttttctggaactgtcttgcttttccatgatccagcggatgttggcattaggtggatgcAAAAGTAATTGTGGTTTTTGCattattgaaat	8	hsa-mir-548ad,hsa-mir-548d-2,hsa-mir-548ay,hsa-mir-548ae-2,hsa-mir-548d-1,ptr-mir-548a-1,ppy-mir-548a,ggo-mir-548a,	hsa-mir-548d-1	aaacaagttatattaggttggtgcAAAAGTAATTGTGGTTTTTGcctgtaaaagtaatggCAAAAACCACAGTTTCTTTTGCaccagactaataaag	hsa-miR-548ae-5p	AAAAGTAATTGTGGTTTTTG	3'	Diff	gp2b	(((((((.((((((((.(((((((.....)))).))).(((((((((((((((((((....))))).)))..)))))....))))))......)))))))).)))))))...	109	34.8	-28	5	0	4.7697	0	low
hsa-mir-3671-p5	GTATTCGTACTGTCTGATG	19	541128980	+	9863398	9863476	tGTATTCGTACTGTCTGATGgggcctgcccctcgggtttccagaggcttcaccctggctggcccccctgctcagcaccc	1	cin-mir-4185,	cin-mir-4185	CAGCGGTGATGATAATACctggacgtgatttataatgatgcatgtTGTATTCATACTGTCTGAGCTG	cin-miR-4185-3p	TGTATTCATACTGTCTGAGCTG	5'	Diff	gp2b	.......((.(((......((((((.(((((((((....)).)))).........))).))))))......))).))..	70	64.6	-27.8	5	2	4.7697	2.98103	low
hsa-miR-381-5p	ATGTGAAATTACCAGTATTTGT	22	541128977	+	81320186	81320243	ATGTGAAATTACCAGTATTTGTctgctttgacctacAAAAACTGGCAGCTTCATGTAA	1	bta-mir-7859,	bta-mir-7859	atgtgaaattaccagtatttgtctgctttgacctacAAAAACTGGCAGCTTCATGTAA	bta-mir-7859-p5	atgtgaaattaccagtatttgt	5'	New	gp1b	(..((((..(.(((((.(((((............))))).))))).)..))))..)..	56	36.2	-12.8	5	4	4.7697	5.96206	low
hsa-mir-3908-p3	CTCACTGATGACTTGATGATGTT	23	541128971	-	52791302	52791382	ttaagAATATGTGATGATCTCAGcccaacttgaactctCTCACTGATGACTTGATGATGTTcaaagatctgatattctgtg	8	chi-mir-592,bta-mir-592,bta-mir-2319a,eca-mir-592,cfa-mir-592,efu-mir-592,bfl-mir-4856a,bbe-mir-4856a,	bfl-mir-4856a	agaggtatctttattACGCAGTGACGTCAGCGCCTCTtgtcatacaccacagaggtgatgacgtcactgatgacatgaagatgctacc	bfl-mir-4856a-p3	gtcactgatgacatgaagatgct	3'	New	gp2b	...(((((((.....(((((.........(((((((((((((....)))...)).)).)))))))))))..)))))))...	75	37	-13.2	5	6	4.7697	8.94309	middle
hsa-miR-4746-5p	CCGGTCCCAGGAGAACCTGCAGA	23						1	hsa-mir-4746,	hsa-mir-4746	gtgtctgtgCCGGTCCCAGGAGAACCTGCAGAggcatcgggtcAGCGGTGCTCCTGCGGGCCGAcactcac	hsa-miR-4746-5p	CCGGTCCCAGGAGAACCTGCAGA	5'	Yes	gp3	(((...(((.((((((((((((.(((.((...(((.....))).))))).)))))).)))))).))).)))	71	67.6	-33.5	5	0	4.7697	0	low
hsa-mir-5189-p3	AGTGGTTAGGCTTCGGCGC	19	541128964	-	27512475	27512531	ttttcttaacaaccttctatcaccttccctggtggtctAGTGGTTAGGATTCGGCGC	2	bta-mir-2340,efu-mir-411,	efu-mir-411	cactggtgtggcttcggcaccttgcctggcatgtggagagACGGTGGACCGTAGAGCATGCGTGccatttgtgacgtatgtgctatggtccactcattctcggcatcagtcagccttcagggacttcccagaggccatgccaa	efu-mir-411-p3	actggtgtggcttcggcac	3'	New	gp2b	...(((((((...((...((((((......))))))..))..)))))))........	46	47.4	-14.8	5	3.5	4.7697	5.21681	low
hsa-mir-7106-p3	TAAAAGGAACTCGGCAAA	18	541128980	+	96845384	96845487	aaaagaagTAAAAGGAACTCGGCAAAcacaaaccccgcctgtttaccaaaaacatcacctccagcatccccagtattggaggcactgcctgcccagtgactaaa	3	hsa-mir-6739,hsa-mir-1252,mmu-mir-7243,	mmu-mir-7243	TGCTGTCAGCTGTTCTGAGTgctaaaagcaacTCAGAACAGCTGACAGCAGT	mmu-mir-7243-p5	taaaagcaacTCAGAACA	5'	New	gp2b	............((..(((.((((..((...........(((((.....)))))...((((((..((.....))..))))))...))..)))).)))..))...	89	48.1	-21.8	5	0	4.7697	0	low
mml-mir-558-p5	CTGTTGCCACTAACCTCAACC	21	541128968	+	29921088	29921157	ccaggcgacagcaggctcactgacggtttcccggaaaccacgcacatgCTGTTGCCACTAACCTCAACCt	7	bta-mir-744,hsa-mir-744,ppy-mir-744,mmu-mir-744,eca-mir-744,ptr-mir-744,cgr-mir-744,	hsa-mir-744	ttgggcaaggTGCGGGGCTAGGGCTAACAGCAgtcttactgaaggtttcctggaaaccacgcacatgCTGTTGCCACTAACCTCAACCTtactcggtc	hsa-miR-744-3p	CTGTTGCCACTAACCTCAACCT	3'	Diff	gp2b	...((((((((((.......((..((((((...))))))...))..))))))))))..............	53	58.6	-22.7	5	3	4.7697	4.47155	low
mml-miR-6134	TGAGGTAGTAGGATGTATAGTTA	23						3	mml-mir-6134,hsa-mir-6134,ptr-mir-6134,	mml-mir-6134	tgggtcttaatgtcagtagggctcagtagggaactgaccctatatttctacctgcattaatgaagctgaaTGAGGTAGTAGGATGTAGAgttagttgacactctgcttc	mml-miR-6134	TGAGGTAGTAGGATGTAGA	3'	Diff	gp3	.((((((((.......)))))))).(((((((((((((.(((((((.((((((.((((..........))))))))))...))))))).)))))))....))))))...	81	43.1	-36	5	0	4.7697	0	low
mmu-mir-1907-p5	CAGGGGACAGTCGGGTGCG	19	541128983	-	72045085	72045227	GTGGAAGGTGGCGCTTGGcggcaggctgaataaaacgctgaggaaaggtcgagaggcagtgtgaCAGGGGACAGTCGGGTGCGaagtggttgtctcaggaatattttgaataggatggcactagaacctgggctgccttggag	5	bta-mir-2342,bta-mir-2440,cfa-mir-8861,efu-mir-153-1,bfl-mir-193a,	cfa-mir-8861	tgaaccagccgacagtccagctcctTTAGTGTCTGCTGCCCTTGCTGctgggacctgggcgacgggggcaagcgggcagtggggaggagacaggggacagtcaagcccg	cfa-mir-8861-p3	caggggacagtcaagcccg	3'	New	gp2b	....((((..((.((..(((...............)))..)).....(((....)))..................(((((....((((.(..(((((..(...)..)))....))..)))))...))))).))..))))....	135	55.2	-37	5	0	4.7697	0	low
mmu-mir-5122-p3	TGAATCTACTGCCAAGCAAG	20	541128981	+	82894749	82894795	caacTGAATCTACTGCCAAGCAAGagctgACGGTCACAAGGAAAGGT	28	chi-mir-106a,bta-mir-106a,ptr-mir-106a,ppy-mir-106a,mml-mir-106a,ggo-mir-106a,oar-mir-106a,ppa-mir-106a,mne-mir-106a,age-mir-106a,sla-mir-106a,ssc-mir-106a,eca-mir-106a,eca-mir-703,cfa-mir-106a,mml-mir-516a-1,mml-mir-516a-2,oan-mir-1419b-2,cin-mir-183,dre-mir-20b,aca-mir-18b,aca-mir-18b,aca-mir-130c,aca-mir-130c,aca-mir-18b,aca-mir-18b,aca-mir-130c,aca-mir-130c,	cin-mir-183	ctggtgttttcggtgTATGGCACTGGTAGAATTCACTGccaagccaGTGGTTCAACAAGCGCCGTAagctggaaacacta	cin-mir-183-p5	AGAATTCACTGccaagccaG	5'	New	gp2b	..(((...(((((((...(((....)))..)))).....)))..)))	45	48.9	-6.2	5	1	4.7697	1.49052	low
mmu-mir-669n-p5	AGTGGTTAAGGCTTTGGATTTGA	23	541128975	-	29135797	29135825	gctGAGTGGTTAAGGCTTTGGAGTTGAaa	4	hsa-mir-1261,eca-mir-1261,ppy-mir-1261,efu-mir-9277,	efu-mir-9277	ggcagcggttggagtcttgtagtcgtggccgagtggttaaggcgatggacttgaaatccattggggtctccccgcgcaGGTTCGAATCCTGCCGACTACGCagttacgctttttcttccccagtactcccttcatctgctg	efu-mir-9277-p3	agtggttaaggcgatggacttga	3'	New	gp2b	(((..........))).............	16	44.8	-1	5	6.5	4.7697	9.68835	low
oan-mir-1421k-3-p5	AAATCTCTGCAGGCAAATGTGA	22	541128976	-	38099199	38099284	gtggcagactggaAAATCTCTGCAGGCAAATGTGAtgtcactaaagaaatcacacacttacccgtagagattctacagtctgacat	9	chi-mir-216b,eca-mir-216b,bta-mir-216b,hsa-mir-216b,mmu-mir-216b,cfa-mir-216b,ptr-mir-216b,ppy-mir-216b,mml-mir-216b,	chi-mir-216b	gtggcagactggaAAATCTCTGCAGGCAAATGTGATgtcactaaagaaatcacacacttacccgtagagattctacagtctgacat	chi-miR-216b	AAATCTCTGCAGGCAAATGTGAT	5'	Diff	gp1a	(((.(((((((...(((((((((.((....((((((.((......)).))))))......)).)))))))))...))))))).)))	86	43	-33.9	5	0	4.7697	0	low
ola-mir-100-2-p3	ACTGCCCTAAGTGCTCCTTCTGG	23	541128975	+	63306272	63306360	gctttttgttcTAAGGTGCATCTAGTGCAGATAGtgaagtagattagcatctACTGCCCTAAGTGCTCCTTCTGGcataagaagttatg	33	chi-mir-18a,bta-mir-18a,hsa-mir-18a,ptr-mir-18a,ppy-mir-18a,mml-mir-18a,ggo-mir-18a,ppa-mir-18,mne-mir-18,age-mir-18,lla-mir-18,sla-mir-18,lca-mir-18,mmu-mir-18a,rno-mir-18a,ssc-mir-18a,cfa-mir-18a,eca-mir-18a,gga-mir-18a,mdo-mir-18a,ssa-mir-18b,dre-mir-18a,aca-mir-18a,aca-mir-18a,tgu-mir-18a,cgr-mir-18a,oha-mir-18a,xtr-mir-18a,ccr-mir-18a,tni-mir-18,fru-mir-18,aca-mir-18a,aca-mir-18a,	chi-mir-18a	gctttttgttcTAAGGTGCATCTAGTGCAGATAGtgaagtagattagcatctACTGCCCTAAGTGCTCCTTCTGGcataagaagttatg	chi-miR-18a-3p	ACTGCCCTAAGTGCTCCTTCTGG	3'	Yes	gp1a	(((((((((.((((((.(((..(((.((((.(((....((......))..))))))).)))..))).)))..))).)))))))))....	85	41.6	-27.1	5	6	4.7697	8.94309	middle
rno-mir-3546-p5	GTTGGTAGAGCGGAGGAC	18	541128976	-	71486750	71486885	tagagggacagcagcagtcaccattaacagcggggccttcgatagctcaGTTGGTAGAGCGGAGGACtgtagtgagtgagctgtggcaatccttaggtcgctggttcgattccggctcGAAGGACTTCGTAAGATC	17	bta-mir-2902,hsa-mir-4451,hsa-mir-1180,ppy-mir-1180,mmu-mir-5106,rno-mir-532,eca-mir-1180,eca-mir-3958,eca-mir-9000,eca-mir-9136,cfa-mir-8897,ppy-mir-4451,mml-mir-625,mml-mir-1180,ggo-mir-1180,cin-mir-4097,sha-mir-30c,	cfa-mir-8897	ggtgctcagccacgctacaagaggcgggcctagtttgcggcatctaattggcagagcgttgggcgagctttgctcgctgaTTGGTCGAGGTAGCTGCCGGAAAGGgcccagccttgagatgggagagcggaggcgttctgtgggc	cfa-mir-8897-p5	gatgggagagcggaggcg	5'	New	gp2b	....(((((.......))).)).......(((..((((((((..((((........)))).((((((..((((......))))..)...))))).....(((((.......)))))))))))).)..)))......	33	54.4	-43.7	5	3.5	4.7697	5.21681	low
rno-mir-6215-p5	AAAGCTGAAACTTAAAGG	18	541128962	+	20020513	20020548	acacaggagtgcgtttgtAAAGCTGAAACTTAAAGG	1	mmu-mir-6382,	mmu-mir-6382	accacttggttctctgtcacatattctaatcatatggttttgtgtcacagaaataaaagctgagacttgcaagctgcatttttTGGAATGTAAAGAGAGCACACAAGgga	mmu-mir-6382-p3	aaagctgagacttgcaag	3'	New	gp2b	...(((...(((....)))...)))...........	22	41.7	-2.7	5	2.5	4.7697	3.72629	low
ssa-mir-101a-2-p5	ACTCACTGATCAATGAATGC	20	541128976	+	94180026	94180120	ctgatggctgcactcAACATTCATTGCTGTCGGTGGgtttgactttgaatcaACTCACTGATCAATGAATGCaaactgcggaccaaacaacccaa	22	chi-mir-181b,bta-mir-181b-2,hsa-mir-181b-2,eca-mir-181b,mmu-mir-181b-2,rno-mir-181b-2,ssc-mir-181b-2,cfa-mir-181b-2,ptr-mir-181b-2,ppy-mir-181b-2,mml-mir-181b-2,gga-mir-181b-2,efu-mir-181e,mdo-mir-181b-2,oan-mir-181b-2,ssa-mir-181c,aca-mir-181b-1,aca-mir-181b-1,tgu-mir-181b-2,xtr-mir-181b-2,aca-mir-181b-1,aca-mir-181b-1,	chi-mir-181b	ctgatggctgcactcAACATTCATTGCTGTCGGTGGGTttgactttgaatcaaCTCACTGATCAATGAATGCAAactgcggaccaaaca	chi-miR-181b-3p	CTCACTGATCAATGAATGCAA	3'	Diff	gp1a	....((((((((.....(((((((((..(((((((((((.((.......)))))))))))))))))))))).....))))).)))..........	81	45.3	-33.7	5	2	4.7697	2.98103	low
ssa-mir-146d-2-p5	TCGTGTCTTGTGTTGCAGCCGGT	23	541128963	+	21338220	21338328	ggccgggctcccaacgacacggtgtgagacctcgggctacaacacgggacccgggcgctgctccgaccccTCGTGTCTTGTGTTGCAGCCGGAgggacgcaggtccgca	13	chi-mir-187,bta-mir-187,hsa-mir-187,ggo-mir-187,ppa-mir-187,mmu-mir-187,ssc-mir-187,eca-mir-187,cfa-mir-187,ppy-mir-187,mml-mir-187,mne-mir-187,cgr-mir-187,	chi-mir-187	ggccgggctcccaacgacacggtgtgagacctcgggctacaacacgggacccgggcgctgctccgaccccTCGTGTCTTGTGTTGCAGCCggagggacgcaggtccgca	chi-miR-187	TCGTGTCTTGTGTTGCAGCC	3'	Diff	gp1a	.(.((((((.((........)).(((...((((.((((.((((((..(((.((((((......)).)))...).)))..)))))).)))).))))..))).))))))).	77	69.7	-46.4	5	2	4.7697	2.98103	low
ssa-miR-21a-5p	CAAAGTGAAGGAGACTATG	19	541128963	+	13859836	13859854	CAAAGTGAAGGAGACTATG	1	pma-mir-221,	pma-mir-221	cgaggcctggacctggcacacagtgtaggagactgtgtaaccatggcaacAGCTACATTGTCTGCTGGGTTCaggttgcc	pma-mir-221-p3	cacagtgtaggagactgtg	3'	New	gp2b	........((....))...	8	42.1	-2.4	5	0	4.7697	0	low
tgu-mir-1559-p5	CCTTGGCTGTGTCTGAGC	18	541128976	-	69805679	69805771	tttgGTGCTGTGATGATGCCTTAaaattgtggtttcgactcactgagagtaacatgaagacctacaattCCTTGGCTGTGTCTGAGCacccaa	23	chi-mir-34a,bta-mir-34a,bta-mir-2418,hsa-mir-34a,ptr-mir-34a,ppy-mir-34a,ggo-mir-34a,mmu-mir-6407,ssc-mir-34a,mml-mir-34a,mne-mir-34a,gga-mir-34a,gga-mir-1799,efu-mir-34a,mdo-mir-34a,oan-mir-33a,tgu-mir-34a,oha-mir-34a,xtr-mir-34a,ppa-mir-34a,age-mir-34a,lla-mir-34a,sla-mir-34a,	bta-mir-2418	ggcacagaTGGGATGAGTGTGGCGTGGTCGagacctggtctgcccttgaccgtgtctgctcccgtcccttctgtct	bta-mir-2418-p3	ccttgaccgtgtctgctc	3'	New	gp2b	...((((((..(((...(((....(((((((((((((((((.....))))....)).))))).))))))....)))...)))..))))))...	87	44.1	-29.5	5	0	4.7697	0	low
tgu-mir-7644-p3	TAGTGAACACTGTAGATA	18	541128981	+	82906214	82906331	caataCCATTGCTAGTGCTGAGCCtacagtacacagtacacctaccaccgaagcaaTAGTGAACACTGTAGATAatccagaagcttcctcagaatcgattgcgagtgcatctgagacc	6	hsa-mir-8058,hsa-mir-4307,ssa-mir-7552a-2,ssa-mir-723-2,cin-mir-4035,ccr-mir-27c,	cin-mir-4035	GGCAATATCACGATGTGCTGTTGatttagtgaacacgACAGACACTGTGACATTGCA	cin-mir-4035-p3	tagtgaacacgACAGACA	3'	New	gp2b	...(((.((((((.((((((......))))))...(((....)))......)))))).)))..........................((((((......(((....)))))))))...	58	46.6	-22.5	5	2	4.7697	2.98103	low
eca-mir-8908f-1-p3	GGTTCGTACCGTGAGTAATAATGCG	25					gctggtgacgggaCATTATTACTTTTGGTACGCGCtgtgacacttcaaacTCGTACCGTGAGTAATAATGCgccgtcagcag	1	chi-mir-126,	chi-mir-126	gctggtgacgggaCATTATTACTTTTGGTACGCGCtgtgacacttcaaacTCGTACCGTGAGTAATAATGCgccgtcagcag	chi-miR-126-3p	TCGTACCGTGAGTAATAATGC	3'	Diff	gp1a	.(((.((((((..((((((((((..(((((((.....(((....)))....)))))))..))))))))))..)))))).)))	81	50	-38.6	5.03783	8.8122	4.80578	13.1347	middle
eca-mir-8908c-2-p5	CCTGAACTAGGGGTCTGGAGCAGAG	25					gagacccaaacccaggtctGCTGACTCCTAGTCCAGTGCTtgtgatggctggtgggCCCTGAACTAGGGGTCTGGAGGcctgggtttgaatatcaccagcc	1	chi-mir-345,	chi-mir-345	gagacccaaacccaggtctGCTGACTCCTAGTCCAGTGCTtgtgatggctggtgggCCCTGAACTAGGGGTCTGGAGGcctgggtttgaatatcaccagcc	chi-miR-345-3p	CCCTGAACTAGGGGTCTGGAGG	3'	Diff	gp1a	((....(((((((((((((.((((((((((((.(((.(((..(........)..))).))).)))))))))).)))))))))))))))....)).......	94	58.4	-51.3	5.07576	1.63636	4.84196	2.43903	low
aca-mir-5408a-p5	GCTGGGGCGCGAAGCGGGG	19	541128976	-	97182368	97182449	ggtGCTGGGGCGCGAAGGGGGGtcctttccccgcccgcgcggagcggtccgcgttgcctacccggagctcgccctcagtgcg	1	hsa-mir-5787,	hsa-mir-5787	ggGGGCTGGGGCGCGGGGAGGTgctaggtcggcctcggctcccgcgccgcacccc	hsa-mir-5787-p5	GCTGGGGCGCGGGGAGGTg	5'	New	gp2b	.(..((((((.((((..(((((.....)))))....(((((((....)))))))..((.....))...))))))))))..).	80	76.8	-43.2	5.5	8	5.24667	11.9241	middle
aca-mir-5408b-p5	GCTGGGGCGCGAAGCGGGG	19	541128976	-	71984097	71984191	ccacctgcagcagctcgaaggcggccagcaggtccccggccgtggcgttgccccggtagatctgatagtactccaGCTGGGGCGGGAAGCGGGGt	1	hsa-mir-5787,	hsa-mir-5787	ggGGGCTGGGGCGCGGGGAGGTgctaggtcggcctcggctcccgcgccgcacccc	hsa-mir-5787-p3	GCTGGGGCGCGGGGAGGTg	3'	New	gp2b	..((((((.((.(((....))).))..))))))(((((((....))..(((((((((..................))))))))).....))))).	36	69.5	-39.2	5.5	8	5.24667	11.9241	middle
bta-miR-6528	TGTGAGAAAGATGAAAGA	18	541128981	+	82905813	82905975	ttaagatatctcttcactccagcctacaataacaccattctgcataatttattctttttgcagtgcTGTGAGAAAGATGAAAGAttcttcgatgacaaaatagccaaatatatcccaattcagtatgtgctgagtaggtatcctAGTTATGGACTCAATTACT	15	chi-mir-592,bta-mir-2372,bta-mir-2392,bta-mir-2285k-4,hsa-mir-5691,hsa-mir-4529,mmu-mir-592,cfa-mir-592,ggo-mir-592,ggo-mir-4529,gga-mir-34a,oan-mir-30c-2,ssa-mir-146b,oha-mir-30c-1,fru-mir-7,	oan-mir-30c-2	ctgttctaaagagccctgagtgacaggtacTGTAAACATCCTACACTCTCAGCtgtagatgtgagaaagCTGGGAGAAGGCTGTTTACTCTctctgccttggaaatcagccaaagagaacag	oan-mir-30c-2-p5	tgtgagaaagCTGGGAGA	5'	New	gp2b	...(((.((((.(((((((((((................(((((.((........)).))))).)))).))).....)))))))))))((.(((((...(((......)))...((.(((((((....))))))).)).......))))).))..........	85	35	-29	5.5	2	5.24667	2.98103	low
cfa-mir-8835-p3	CTGTGAGAAGTTGTGAAC	18	541128982	+	30100368	30100477	ataaagcactctgttctgagaagctggatcagtggctCTGTGAGAAGTTGTGAACacctgCTGTCTTTGCTGCTTCTGTCctctttctgttcctggaactcctctgcccc	36	hsa-mir-301b,ppy-mir-301b,hsa-mir-2682,hsa-mir-1279,mmu-mir-3473d,mmu-mir-301b,mmu-mir-135b,mmu-mir-1931,ssc-mir-4334,eca-mir-8991,eca-mir-9121,eca-mir-301b,cfa-mir-301b,cfa-mir-8803,ptr-mir-301b,mml-mir-301b,ppy-mir-503,ggo-mir-320b,gga-mir-6705,oan-mir-499,ssa-mir-7132a,cin-mir-4157,dre-mir-137-3,dre-mir-137-2,dre-mir-218b,aca-mir-551,aca-mir-551,tgu-mir-130c,xtr-mir-27c-1,xtr-mir-27c-2,tch-mir…	mmu-mir-301b	tttcctgctggctgcgggtGCTCTGACTAGGTTGCACTACTgtgctgtgagaagCAGTGCAATGGTATTGTCAAAGCatctgggaccagcctcgaag	mmu-mir-301b-p5	ctgtgagaagCAGTGCAA	5'	New	gp2b	.....(((....(((((.(((((..(((.(((..((.....(((((((((....))...))).))))....))..))))))..)))))......))))).....)))...	102	50	-23.9	5.5	3.5	5.24667	5.21681	middle
gga-mir-1553-p5	CACTGCTTGGAACTGACC	18	541128964	-	25927622	25927718	gcagtctcgggctgagcgggatgaattattaatacagactagagtttctgatgtgtctgtgacgcCACTGCTTGGAACTGACCcagcccagggcatg	2	mmu-mir-693,gga-mir-1797,	gga-mir-1797	gggctgaggctcgcagtccaagtctctgcccaggaccaactgctgcagccacaacaGCTTGGAACTGAGCAGGAACTGcacagctgtggtttccatggcct	gga-mir-1797-p3	aacaGCTTGGAACTGAGC	3'	New	gp2b	...(((..((((((..(((.............((((((((((.....)))....)))))))...(((.....)))..)))...))))))..)))...	91	52.6	-29.4	5.5	2	5.24667	2.98103	middle
gga-mir-7455-p3	AAGGGACTGGGAGGGTGGTG	20	541128962	+	28007425	28007462	aaccccagtcagagggtAAGGGACTGGGAGGGTGGTGc	1	hsa-mir-7845,	hsa-mir-7845	gcAAGGGACAGGGAGGGTCGTGGcgacactcgcgccagctcccgggacggctgggctcgggctggtcgccgacctccgaccctccactagatgcctggc	hsa-mir-7845-p3	AAGGGACAGGGAGGGTCGTG	3'	New	gp2b	...(((((((...........)))))))..........	25	63.2	-11.7	5.5	2.5	5.24667	3.72629	low
hsa-mir-4499-p5	AGGAGCCGGACTGCAGGG	18	541128984	-	17826574	17826651	cccgcttagtAGGAGCCGGACTGCAGGGcagagggttggcctttgtgctgcgacccccGCAGGAGAAGATGAACGGGA	11	hsa-mir-6511b-1,hsa-mir-6511a-3,hsa-mir-6511a-1,hsa-mir-6511a-4,hsa-mir-6511a-2,hsa-mir-6511b-2,hsa-mir-4673,hsa-mir-3976,hsa-mir-4487,mmu-mir-3473g,gga-mir-7461,	hsa-mir-4673	gTCCAGGCAGGAGCCGGACTGGAcctcagggaagaggctgacccggcccctcttgcggc	hsa-mir-4673-p5	AGGAGCCGGACTGGAcct	5'	New	gp2b	((.((((.....)))).))..(((((..((((((.....))))))..)))))...((((((........))..)))).	19	64.1	-26.8	5.5	1	5.24667	1.49052	low
oan-mir-1348-p5	CGGAGAAGCCGGCGGGAG	18	541128973	-	49967406	49967544	tgggcgccgcgaggcgtccagtgcggtaacacaactgatccCGGAGAAGCCGGCGGGAGaccctgggagaattctcttttCTTTGTGAGGGGCAGGGCGtcctggaatgggttcgacctgggagaggggccggtgcctt	14	hsa-mir-627,hsa-mir-1255b-1,mmu-mir-2137,mmu-mir-495,rno-mir-495,ssc-mir-4332,cfa-mir-8854,ptr-mir-627,ppy-mir-516b-2,gga-mir-1610,gga-mir-1561,efu-mir-9256b-2,pma-mir-4589,pma-let-7a-2,	gga-mir-1610	catggcgccgctcgagcccgcagaggccgccgggagctgcagtgcgcgcggcaTGGCTTGTGGTGGAACGGGCGgctcccctgtcgtg	gga-mir-1610-p5	cgcagaggccgccgggag	5'	New	gp2b	((((((((....))))))))....((((......((..((((((.(((.(((.(((((..(((((.(((....))).(..(((...)))..))))))..)))))...))).)))...))))))..))......))))..	113	64	-59.8	5.5	11.5	5.24667	17.1409	middle
pma-mir-4607-p3	TCTGGCATGTTGGAACAA	18	541128969	+	28953654	28953701	aaatatcaataggattagTCTGGCATGTTGGAACAAatcttgataaat	2	rno-mir-291b,tgu-mir-2983,	rno-mir-291b	cggatcttggaagttggaacacagggtccatcaaagtggaggccctctccgtggcttggcgggAAAGTGCATCCATTTTGTTAGTctctgtgtcccgctggactcacc	rno-mir-291b-p3	tcttggaagttggaacac	3'	New	gp2b	...(((((...(((((..((..(....)..))...))))))))))...	42	29.2	-8.7	5.5	0.5	5.24667	0.745258	low
bta-mir-7-1-p3	ATAAAGCTAGATAACCGAAAGT	22	541128966	+	18779737	18779813	tcTCTTTGGTTATCTAGCTGTATGAgtgccacagagccgtcATAAAGCTAGATAACCGAAAGTagaaatgactctca	11	chi-mir-9,bta-mir-9-1,mmu-mir-9-3,ppy-mir-9-3,hsa-mir-9-3,rno-mir-9a-3,ssc-mir-9-3,cfa-mir-9-3,tch-mir-9-2,mml-mir-9-3,ssa-mir-9a-5,	chi-mir-9	tcTCTTTGGTTATCTAGCTGTATGAgtgccacagagccgtcATAAAGCTAGATAACCGAAAgtagaaatgactctca	chi-miR-9-3p	ATAAAGCTAGATAACCGAAA	3'	Diff	gp1a	(((((((((((((((((((.(((((..((......))..))))).)))))))))))).)))).)))...........	66	41.6	-30	6	31	5.72364	46.206	middle
chi-let-7f-5p	GTAGATTTTCCTTCTATGGTTA	22	541128966	+	62843016	62843125	gggatccatcctctttggtatttaaaagGTAGATTTTCCTTCTATGGTTAcgggtttggtgattaATCATAGAGGAAAATCCACATTttcagtatcaaatgctgctttgg	7	chi-mir-376d,bta-mir-376d,hsa-mir-376a-2,ppy-mir-376a-2,mml-mir-376a-2,ptr-mir-376a-2,oar-mir-376d,	hsa-mir-376a-2	ggtatttaaaaGGTAGATTTTCCTTCTATGGTtacgtgtttgatggttaATCATAGAGGAAAATCCACGTtttcagtatc	hsa-miR-376a-2-5p	GGTAGATTTTCCTTCTATGGT	5'	Diff	gp1a	(((.....)))..(((((((((.((((.((.((((((((.((((((((((...(((....))))))))))))))))))))).)).)))).)))))))))...........	86	37.3	-31.8	6	4	5.72364	5.96206	low
chi-miR-144-3p	TTTGATGGCTGATCCTCTCACT	22	541128966	+	62804657	62804762	atggtttgaaagtgtgggatacaTTTGATGGCTGATCCTCTCACTactttataccttgggtagTGGGATTTTAGTCCATCATAGAGCaagcagatttgttttcacc	2	chi-mir-3955,oar-mir-3955,	chi-mir-3955	atggtttgaaagtgtgggatacaTTTGATGGCTGATCCTCTCACTactttataccttgggtagTGGGATTTTAGTCCATCATAGAGcaagcagatttgttttcacc	chi-miR-3955-5p	TTTGATGGCTGATCCTCTCACT	5'	Yes	gp1a	...(((((.(((((((...)))))))(((((((((...((((((((((..........))))))))))..)))).)))))......)))))...............	54	40.6	-29.7	6	3	5.72364	4.47155	low
chi-mir-217-p5	TAATGCCGAGGTTGTGAGT	19	541128964	-	28394606	28394722	gaaagcatGCTCCAGTGGCGCAATCGGttagcgcgcggtacttatacagcagtatatgtgcgggTGATGCCGAGGTTGTGAGTtcgagcctcacctggagcatgttttctttccttt	1	mmu-mir-1983,	mmu-mir-1983	cctttacagagaaagcatgctccagtggcgcaatcggttagcgcgcggtacttatacagcagtatatgtgcgggtgatgccgaggttgtgagttcgagcCTCACCTGGAGCATGTTTTCTtccctttccgcc	mmu-mir-1983-p3	tgatgccgaggttgtgagt	3'	New	gp1b	(((((((((((((((........(((((...(((.((.(((.(((((....))))).))))).)))..)))))....(((((.......))))))))))))))))))))........	109	52.1	-49.4	6	5	5.72364	7.45258	middle
chi-miR-2335	TGGATATGATGACTGAAAA	19	541128982	-	38621586	38621682	tatcattgagtttagttatattttaagtaattaatccagatgggcaggcttcctcttcTGGATATGATTACTGAAAAgataaaacaactcagtgcag	4	hsa-mir-4791,mmu-mir-3535,ppy-mir-4791,gga-mir-3535,	hsa-mir-4791	taagaacTGGATATGATGACTGAAAtaagctccatatcaatgagaatttcaatgggattatgtgcagtcaatgtccagtaatta	hsa-miR-4791	TGGATATGATGACTGAAA	3'	Diff	gp2a	...(((((((((...((((.((((.(((((((((((((((.(((......)))...))))))).)))))))).)))).))))...)))))))))...	91	33	-33.4	6	4	5.72364	5.96206	low
chi-miR-378-3p	AGAGGGAAGAGGGAAGGAG	19	541128972	+	69940402	69940483	ctaaagggagAGAGGGAAGAGGGAAGGAGggataacgtaggaaagagatctccctcctccttccaccctggtctcccttccc	1	bta-mir-6528,	bta-mir-6528	ctaaagggagAGAGGGAAGAGGGAAGGAGGgataacgtaggaaagagatctccctcctccttccaccctggtctcccttccc	bta-miR-6528	AGAGGGAAGAGGGAAGGAGG	5'	Diff	gp1b	...((((((((.((((..((((((.(((((((..................)))))))))))))..))))..))))))))...	76	56.1	-39.5	6	0	5.72364	0	low
chi-miR-380-3p	ATAGCCAGTTGGGGAAGAATGC	22	541128964	+	28443903	28443968	ATAGCCAGTTGGGGAAGAATGCccgtgtcttaaagtgagaaggcttgttctccaacctggctcttt	1	bta-mir-7857,	bta-mir-7857	ATAGCCAGTTGGGGAAGAATGCccgtgtcttaaagtgagaaggtttgttctccaacctggctcttt	bta-miR-7857	ATAGCCAGTTGGGGAAGAATGC	5'	Yes	gp1b	..((((((((((((((.((.(((....((((.....)))).))))).))))))))).)))))....	60	48.5	-27.6	6	2	5.72364	2.98103	low
chi-miR-433-	TGAGGTAGTAAGTTGTGTTGTT	22	541128957	-	84904810	84904919	tctgctcatgctggggTGAGGTAGTAAGTTGTATTGTTgtggggtagggattttaggccccaattagaagataactatacaacttactactttccctggtgtgtagcaca	6	oan-mir-98,ssa-let-7h,dre-let-7h,xtr-mir-98,tni-let-7h,fru-let-7h,	oan-mir-98	tcgtaagctgtcagtgtgcccatgctgggaTGAGGTAGTAAGTTGTATTGTTgtggggtagggatttcttttgccccaattagcgataactatacaatttactactttccccagtgtgtggaacgatcactgggtcctagtgtaaccga	oan-miR-98	TGAGGTAGTAAGTTGTATTGTT	5'	Diff	gp2a	..((((((..(..(((.(((((((((((((((((.((((((((((...........)))))).........)))).))))))))))))))))))))..)..)).))))..	106	43.6	-52.1	6	5	5.72364	7.45258	low
chi-miR-495-3p	ATTGGCACGTCTTGGAATGA	20	541128957	-	49314011	49314129	attgccaccttcagcgtgtctgtgtgctgtaccccattccaaggcttgccattcatctggctaaacttgtgATTGGCACGTCTTGGAATGCagtaacgtacaacaatgatggtggtcct	2	eca-mir-507a,cfa-mir-507a,	eca-mir-507a	catgttgtgtgcagtgctccacttcaggaagtgccatccatgtggctagaaatatgATTGGCACCTCTTAGAGTGAAgtaatgcacaacaggtac	eca-mir-507a-p3	ATTGGCACCTCTTAGAGTGA	3'	New	gp2a	...((((((.(((..((.....(((((..(((..(((((((((((.(((((.((((..((.....)).)))).))))).)))))))))))..)))..)))))))..))).))))))...	113	48.7	-49.6	6	3	5.72364	4.47155	low
eca-mir-8908f-4-p5	TGGAACTGGCTGAAACTG	18	541128980	+	56484701	56484725	gcTGGAACTGGCTGAAACTGcccga	4	chi-mir-342,eca-mir-9040,eca-mir-9064,eca-mir-8943,	chi-mir-342	cgaggcgAGGGGTGCTATCTGTGGTTGAGGacacggcaaatggaactgTCTCACACAGAAATCGCACCCAtctcctcggccc	chi-mir-342-p5	tggaactgTCTCACACAG	5'	New	gp1a	.........(((.......)))...	13	60	-3.6	6	3	5.72364	4.47155	low
efu-mir-9210-p5	GGGAAACCAAAGTCTTTGG	19	541128985	+	73113827	73113969	GGGAAACCAAAGTCTTTGGgttccagggggagtatggttgcaaagctgaaacttaaaagaattggtgggagggcaccaCCAGGAGTGGAGCCTGTGGCttaatttgattcaacacgggaaacctcacccggcccggacacaga	43	bta-mir-2479,bta-mir-940,hsa-mir-212,hsa-mir-940,hsa-mir-124-2,ptr-mir-124a,ggo-mir-124a,ppa-mir-124a,hsa-mir-3194,hsa-mir-4466,hsa-mir-3692,hsa-mir-6836,mmu-mir-124-2,rno-mir-124-2,ssc-mir-124a-1,ssc-mir-9835,eca-mir-9089-1,eca-mir-9089-2,cfa-mir-8875,ppy-mir-1471,ppy-mir-124a,mml-mir-494,mml-mir-212,mml-mir-124a-1,mml-mir-940,mml-mir-1255b,ggo-mir-940,gga-mir-1557,efu-mir-150,efu-mir-124-2,efu-…	efu-mir-9230b	acagaagctcccgactgtgctgaacTCCAGTTCTGGGTGAGTTTCTGggaaaccagactcattcggggagaaactggactgtctggcagcgggcggaactcgagggcag	efu-mir-9230b-p5	Gggaaaccagactcattcg	5'	New	gp2b	((....))...((((..(((..((.(((.((((..(((..((..(((...((((.......(((((((.......)))))))))))..))).))..))).......)))).....((....))...)))))))))))).....	127	52.4	-45.8	6	0.5	5.72364	0.745258	middle
gga-mir-1619-p3	AAGCAGGATTACTCTGAGA	19	541128957	-	37051926	37051997	tcctttctcagtcactgcgcttgaggttatcatggctataaactggtaAAGCAGGAGTACTCTGAGAagaaa	5	hsa-mir-1910,hsa-mir-618,ptr-mir-618,ppy-mir-1910,ppy-mir-618,	hsa-mir-1910	tgtcccttcagCCAGTCCTGTGCCTGCCGCCTttgtgctgtccttggaggGAGGCAGAAGCAGGATGACAatgagggcaa	hsa-mir-1910-p3	AAGCAGGATGACAatgagg	3'	New	gp2b	...((((((((....(((.((((...((((((...........))))))..)))).)))..))))))))...	66	43.1	-18.6	6	1.5	5.72364	2.23577	low
gga-mir-1773-p5	GTGGCCGAGGACTTTGATTG	20	541128962	+	38415001	38415166	tttaaaaactggaacggtgaaggcgacagcagtcggttggatcgagcatccccaaagttctacaatGTGGCCGAGGACTTTGATTGtacatggttgtttttttttttttttaaatagtcattccaaatattgtgagatgcattgttacaggaagtcctttgccttc	6	bta-mir-2285g-2,hsa-mir-4790,mmu-mir-133c,eca-mir-9161,gga-mir-211,oha-mir-204-3,	bta-mir-2285g-2	ttgagtggccgaaaagtttgtttggctttttccataccatcttagggaAAACCTGAACAAGCTTTTTGGccaacccag	bta-mir-2285g-2-p5	gtggccgaaaagtttgtttg	5'	New	gp2b	.........((((((..((....((((....))))...((((.....)))).))..))))))......(((..((((((((..((((..(((..(((((............)))))..)))....((((.(((.....))).))))))))))))))))..)))...	95	39.8	-37.9	6	0	5.72364	0	low
gga-mir-1794-p3	GGAATACCGGGTGCTGTA	18	541128963	-	20881223	20881311	ccttgttagtacttggatgggagactgcctgGGAATACCGGGTGCTGTAGGCTTtttgcctcccctctctcttgggattccctggtggc	22	chi-mir-144,hsa-mir-7641-2,hsa-mir-7641-1,hsa-mir-378i,hsa-mir-711,ptr-mir-711,mml-mir-711,hsa-mir-1273a,mmu-mir-7079,eca-mir-8992,eca-mir-9155,mml-mir-7193,gga-mir-1801,gga-mir-1805,gga-mir-1805,gga-mir-6661,efu-mir-155,oan-mir-7406,dre-mir-204-1,tgu-mir-1805,tgu-mir-1805,pma-mir-30d,	hsa-mir-378i	gggagcACTGGACTAGGAGTCAGAAGGtggagttctgggtgctgttttcccactcttgggccctgggcatgttctg	hsa-mir-378i-p5	ggagttctgggtgctgtt	5'	New	gp2b	...........((..(..((....))..)..))..(((((((......((((.....)))).(((........)))....)))))))..	52	56.2	-27.7	6	3	5.72364	4.47155	middle
gga-mir-1802-p5	TCGGGGTCGGAGGAAGGTTCT	21	541128976	-	10718746	10718795	tacccgaccctgcagtgtcatttcaggTCGGGGTCGGAGGAAGGTTCTca	1	bta-mir-2295,	bta-mir-2295	gctcctttctcgccctccccgaccctgcagcgtcttttcaggTCGGGGTGGGAGGAAGGTTCTcggc	bta-miR-2295	TCGGGGTGGGAGGAAGGTTCT	3'	Diff	gp2b	...((((((((((..((......)).).))))))))).............	34	58	-18.1	6	0	5.72364	0	low
gga-mir-6573-p5	ATGTGTTGTTGCCATGGTA	19	541128978	-	27578225	27578261	tattaaagccttATGTGTTGTTGCCATGGTTttgttt	2	gga-mir-6668,ssa-mir-27c-1,	gga-mir-6668	tgggtgatcctgttggtcttttctaaccatggtgattcaatgattctatgatgtgttgccaTGGAATCGTGGAATAGCTTGGGTtggaaggcacctgaatgcccacccag	gga-mir-6668-p3	atgatgtgttgccaTGGAA	3'	New	gp2b	...(((((((..(((.((....))))))))))))...	31	32.4	-6.6	6	6	5.72364	8.94309	middle
gga-mir-6631-p3	ACTTGGACTTGCTTACTGTGC	21	541128959	-	25687265	25687338	gctcctttctctgcaccgaagcaagtcaccttacaggccaggACTTGGACTTGCTTACTGTGCacaccaggccc	1	eca-mir-302b,	eca-mir-302b	actctctttaactttaacatggacgtgctttctgtgacttgcaaaatagTAAGTGCTTCCATGTTTTAGTAGaagt	eca-mir-302b-p3	acatggacgtgctttctgtga	3'	New	gp2b	...(((.....(((((..(((((((((......((((......)))))))))))))...)))))....)))...	68	56.8	-21.7	6	5	5.72364	7.45258	middle
hsa-miR-1292-5p	TGGGAACGGGTTCCGGCAGACGCT	24						3	hsa-mir-1292,ptr-mir-1292,ppy-mir-1292,	hsa-mir-1292	ccTGGGAACGGGTTCCGGCAGACGCTGaggttgcgttgacgcTCGCGCCCCGGCTCCCGTTCcagg	hsa-miR-1292-5p	TGGGAACGGGTTCCGGCAGACGCTG	5'	Diff	gp3	(((.((((((((..((((....(((.((((((.....))).))))))..))))..)))))))))))	66	71.2	-34.2	6	0	5.72364	0	low
hsa-miR-1303	TTTTAGAGACGGGGTCTTGCTCT	23						2	hsa-mir-1303,ptr-mir-1303,	hsa-mir-1303	ggctgggcaacatagcgagacctcaactctacaatttttttttttttaaatTTTAGAGACGGGGTCTTGCTCTgttgccaggcttt	hsa-miR-1303	TTTAGAGACGGGGTCTTGCTCT	3'	Diff	gp3	(((..(((((((.(((((((((((..(((((.(((((..........))))).)))))..))))))))))).)))))))..)))..	84	41.9	-43.5	6	0	5.72364	0	low
hsa-mir-3123-p3	AAGCAGGATTACTCTGAGA	19	541128974	+	50952911	50952960	TGACTGAAACTAATGACGagtttgtgtaattAAGCAGGATTACTCTGAGA	6	hsa-mir-618,hsa-mir-1910,rno-mir-3559,ptr-mir-618,ppy-mir-1910,ppy-mir-618,	hsa-mir-618	ctcttgttcacagccAAACTCTACTTGTCCTTCTGAGTgtaattacgtacatgcagtagctcaggagacaagcaggtttaccctgtggatgagtctga	hsa-mir-618-p3	aagcaggtttaccctgtgg	3'	New	gp2b	......(((((.......)))))..((((((......)))))).......	17	36	-4.7	6	1.5	5.72364	2.23577	middle
hsa-mir-4425-p5	CAAGACGAGAAGACCCTATG	20	541128957	+	21677835	21677939	taactcctagcgggttttactgtctcttacttctaatcagtgaaattgacctccccgtgaagaggtagggataaaccaaCAAGACGAGAAGACCCTATGgagctt	6	hsa-mir-4529,ggo-mir-4529,aca-mir-454,aca-mir-454,aca-mir-454,aca-mir-454,	hsa-mir-4529	atgacAGGCCATCAGCAGTCCAATGAAgacatgaagacccaatgtcttcATTGGACTGCTGATGGCCCGTcactggga	hsa-mir-4529-p3	GAAgacatgaagacccaatg	3'	New	gp2b	...((((....(((((((..(((((.(((((.......))))).....(((((........))))).((......))....)))))..)))))))...))))...	99	44.8	-29.3	6	1	5.72364	1.49052	low
hsa-mir-6808-p5	AGGACCTCGTGGCGCAACGG	20	541128964	+	28944167	28944235	AGGACCTCGTGGCGCAACGGtagcgcgtctgactccagaTCAGAAGGTTGCGTGTTCAaatcacgtcgg	3	mmu-mir-6901,rno-mir-383,cgr-mir-872,	mmu-mir-6901	ctaagTGCAGGAATGCAGAGGACCTcgtggtgaaagGACCTTCTGTGTTCTTGCAGctccct	mmu-mir-6901-p5	AGGACCTcgtggtgaaagGA	5'	New	gp2b	..(((((..((((((.......)))).((((....)))).))..)))))(((((.......)))))...	47	58	-18.2	6	4.5	5.72364	6.70732	low
hsa-mir-802-p3	TGTACATGATGACAACTGG	19	541128979	-	27215086	27215142	actttatggtccaaatctcacatcTGTACATGATGACTACTGGaaaaaccatagctt	6	bta-mir-1434,hsa-mir-708,ppy-mir-708,mml-mir-708,ptr-mir-708,oan-mir-1341,	oan-mir-1341	ggagggggctcctccggcagtGTGCGTGATGACAACTTTGGCCGTaggaaagcttggggaccggttggtcttcacgaagctccctgtgacggcactgtcatagttaccctgaatgcactgccgggagggagacgcaccttc	oan-mir-1341-p3	tGTGCGTGATGACAACTTT	3'	New	gp2b	...((((((((((.......((((.......)))).....))))....))))))...	51	36.8	-9.6	6	0.5	5.72364	0.745258	low
mmu-miR-6412	AGGGCGACTGTGGAAAGG	18	541120290	+	171	219	AGGGCGACTGTGGAAAGGtgacggtcctccggccacatctacgcggagg	3	eca-mir-9156,gga-mir-7478,pma-mir-216b,	eca-mir-9156	gtccgaggttcttggagaagctggcTCTAGGGCGCCTGTGAAGATGGTctttcttgagcctcgccttctgcgcacgcgccgtcctggcagcgccgagcccgacgtctgtat	eca-mir-9156-p5	AGGGCGCCTGTGAAGATG	5'	New	gp2b	.......(((((.....(((.(((....)))..))).....)))))...	39	65.3	-13.5	6	0	5.72364	0	low
mmu-mir-7053-p5	AGGCTGAGGACTGACGGG	18	541128984	+	108683540	108683617	tgttgAGGCTGAGGACTGACGGGttccgagagtctcccctgtcccggaccgcaggtaaccagcgactcggtctcactc	5	bta-mir-2338,bta-mir-744,mmu-mir-744,cfa-mir-7180,dre-mir-150,	cfa-mir-7180	aggctgaggattggtggtctcagggagtgtacttcctggggcctctgggcatataattcCTGTGGCCTCTGGGTGTGTACCCTctgtggcttccaggttcatg	cfa-mir-7180-p5	aggctgaggattggtggt	5'	New	gp2b	...((((((((((....((((((....(((...))).))))))......(((.((...)).))).))))))))))...	72	62.8	-27	6	5	5.72364	7.45258	low
pma-let-7c	CGGAGGCGGGAGGTTGTGGG	20	541128980	+	39902701	39902800	CGGAGGCGGGAGGTTGTGGGttggggcaccgggagtctccggaacactatgacgctccgccagcctggagacgagcgtcgcggccatcaatccaatttcc	14	chi-mir-1224,bta-mir-1224,hsa-mir-4635,hsa-mir-1224,ptr-mir-1224,mmu-let-7k,mmu-mir-7015,ssc-mir-1224,eca-mir-9082,ptr-mir-663b,ppy-mir-1224,mml-mir-1224,gga-mir-3534,oan-mir-1381,	mmu-let-7k	tagccacagccctaaccctagccTGAGGTAGGAGGTTGTGTGcaagctcaccactaacctatagtacacagagagcctttatcccacaacacaacacaaaacaatacttc	mmu-let-7k-p5	cTGAGGTAGGAGGTTGTGTG	5'	Diff	gp2b	........(((..(..(((((((((((.(((((....)))))........(((((((..((.....))....)))))))...))).)))))))))..)))	92	65	-40.8	6	0	5.72364	0	low
chi-miR-15b-5p	AGCTCGGTCTGAGGCCCCTCAAGT	24					acttgtgaggaaataaaggaagttaggcTGAGGGGCAGAGAGCGAGACTTTtctattttccaaaAGCTCGGTCTGAGGCCCCTCAGTcttgcttcctaccccgcgcttgagtttctcccc	1	chi-mir-423,	chi-mir-423	acttgtgaggaaataaaggaagttaggcTGAGGGGCAGAGAGCGAGACTTTtctattttccaaaAGCTCGGTCTGAGGCCCCTCAGTcttgcttcctaccccgcgcttgagtttctcccc	chi-miR-423-3p	AGCTCGGTCTGAGGCCCCTCAGT	3'	Diff	gp1a	(((((((.((......((((((..((((((((((((..(((.((((.(((((.........))))))))).)))...))))))))))))..))))))...)).)))..))))........	112	51.7	-52.2	6.43357	2.21352	6.13723	3.29929	low
chi-mir-433-p5	AACCCGTAGATCCGAACTTGC	21	541128972	-	31103204	31103272	tgccacaAACCCGTAGATCCGAACTTGTggtgatagtgcacacaagcttgtgtctataggtatgtgtct	7	dre-mir-99-1,aca-mir-99b,aca-mir-99b,oha-mir-99b,ccr-mir-99,aca-mir-99b,aca-mir-99b,	dre-mir-99-1	gccacttgtcattAACCCGTAGATCCGATCTTGTGataagtttgatggcacaagctcgattctatgggtctctgtctctgtggt	dre-miR-99	AACCCGTAGATCCGATCTTGTG	5'	Diff	gp2a	...((((.(((..((((..(((.((((((((......)).)))))).)))..))))..))).))))...	63	46.4	-26.3	6.5	0	6.20061	0	low
gga-mir-6667-p5	AGGGGAAGGAACTGAGGG	18	541128984	+	18973519	18973616	aAGGGGAAGGAACTGAGGGtgtgtgtatgtgtgtgcgtgtgagtgcgcgcgcgagtgtgtggacaaggaggtgggggcagccgagttagagtcccaac	2	hsa-mir-6758,mml-mir-765,	hsa-mir-6758	tgggcTAGAGAGGGGAAGGATGTGATGTgagcagatggttctcACTCATTCTCCTCTGTCCAG	hsa-mir-6758-p5	AGGGGAAGGATGTGATGT	5'	New	gp2b	...((((...((((..((.((((..((..(((((((((......)))))))))..))..)..((......))....))).)).))))....))))...	92	60.2	-30.7	6.5	1	6.20061	1.49052	low
hsa-mir-589-p5	TAACTGTGGTAATTCTAGA	19	541128958	+	21301452	21301553	tagactatgctaaaggtagctgagaagctaaatgtggtagaacttactcaagtctcattgaatgactgggagtctgtttcTAACTGTGGTCATTCTAGAgca	4	chi-mir-382,oar-mir-382,rno-mir-881,efu-mir-382,	rno-mir-881	tgcagtacaaTATTCAGAGTGGTAGCAGTcactttattctaaagTAACTGTGGCATTTCTGAATAGagtaatgttca	rno-mir-881-p3	TAACTGTGGCATTTCTGAA	3'	New	gp2b	..((((((((((....(((((....)))))....))))..(((..((((.((((.........))))..))))..))).......))))))...........	89	40.2	-25.8	6.5	8	6.20061	11.9241	middle
hsa-mir-6126-p5	AAGGCAGGAAGTGGAACG	18	541128961	-	22242332	22242393	gcagcaagagcaaatttcaaaagtgagtggcaaaAAGGCAGGAAGTGGAACGtgggggcagc	6	hsa-mir-5006,mmu-mir-6370,ppy-mir-1273e,ssa-mir-30a-2,ssa-mir-30a-1,dre-mir-30c,	mmu-mir-6370	tctcttcatatgttggctgctgatgtcttgtatggatgttatgattctctaagacttgggagcaatgtagcagatggacatagagatgcaaccaagGCAGGAACAGCAAAGGGGAAGagt	mmu-mir-6370-p3	aagGCAGGAACAGCAAAG	3'	New	gp2b	((.((.....((..(((((..........((......))......)))))..))...)).))	62	51.6	-6	6.5	2	6.20061	2.98103	low
hsa-mir-6816-p3	GACCTCGTGGCGCAACGG	18	541128968	+	27057566	27057694	acctcgatcgccagacccggccgcctcaccgtccagtcgtcatggggagacctgtccacccccgtggccggccGACCTCGTGGCGCAACGGtagcgcgtctgactccagatcagaaggttgcgtgttca	3	mmu-mir-6901,rno-mir-383,cgr-mir-872,	mmu-mir-6901	ctaagTGCAGGAATGCAGAGGACCTcgtggtgaaagGACCTTCTGTGTTCTTGCAGctccct	mmu-mir-6901-p3	GACCTcgtggtgaaagGA	3'	New	gp2b	(((((((((....((..(((.(((((.(((((...(.((((((((((....(((.(((......))).)))....))))))))))).))))))).))).)))..))..)))).)).)))..........	119	66.7	-44.1	6.5	5.5	6.20061	8.19784	low
mmu-mir-7071-p3	AAGAGATTGTAGGGAGGC	18	541128968	+	9068336	9068429	ttgtgacagAAGAGATTGTAGGGAGGCgatgagctttgcgactgggtggggcgggaacagtccgaattatccaggtgcgcctaatgtaatcaag	9	hsa-mir-4504,hsa-mir-3934,mmu-mir-7211,mmu-mir-8099-2,mmu-mir-8099-1,mmu-mir-378b,eca-mir-8943,ptr-mir-4504,oan-mir-1328,	mmu-mir-7211	TCTTTCCCTCTGCCACTCCACCgctgggagcttgtgtctgTGGAGTGACTGTAGGGAGGATGC	mmu-mir-7211-p5	GAGTGACTGTAGGGAGGA	5'	New	gp2b	.............((((..(...(((((....((...))..(((((((...((((.....))))...)))))))...)))))..)..))))...	78	52.1	-27.7	6.5	6	6.20061	8.94309	low
rno-miR-212-3p	AGAGTTGAGTCTGGACGTCCCG	22						42	efu-mir-219,chi-mir-219,bta-mir-219-1,hsa-mir-219a-1,ggo-mir-219,hsa-mir-219a-2,eca-mir-219-2,ppy-mir-219-2,mml-mir-219-2,mmu-mir-219a-1,mmu-mir-219a-2,rno-mir-219a-1,rno-mir-219a-2,eca-mir-219-1,cfa-mir-219-1,cfa-mir-219-2,ptr-mir-219-1,ptr-mir-219-2,ppy-mir-219-1,mml-mir-219-1,gga-mir-219a,mdo-mir-219-2,mdo-mir-219-1,oan-mir-219,ssa-mir-219a-2,ssa-mir-219a-1,ssa-mir-219b-1,ssa-mir-219b-2,ssa-mi…	hsa-mir-219a-1	ccgccccgggccgcggctccTGATTGTCCAAACGCAATTCTcgagtctatggctccggccgAGAGTTGAGTCTGGACGTCCCGagccgccgcccccaaacctcgagcggg	hsa-miR-219a-1-3p	AGAGTTGAGTCTGGACGTCCCG	3'	Yes	gp3	((((........((((.(((((((..((.((((((.((.(((((((((.(((........)))))))))))).)).))))))))..))))))).)))).........))))	86	69.4	-54.9	6.5	1	6.20061	1.49052	low
bta-miR-378b-	GCACCGGGGCCTCTGTGGA	19	541128971	-	48886674	48886759	cGCACCGGGGCCTCTGTGGAcatcttaccggacagtgctggatttctcagctcaactcTAACACTGTCTGGTAACGATGTTCaaag	20	hsa-mir-4757,hsa-mir-6889,eca-mir-9062,gga-mir-200a,mdo-mir-200a,mdo-mir-141,cin-mir-141,dre-mir-200a,dre-mir-141,tgu-mir-200a,oha-mir-200a,xtr-mir-200a,ola-mir-200a,bfl-mir-200c,ccr-mir-200a,fru-mir-200a,bbe-mir-200c,sha-mir-200a,sha-mir-141,csa-mir-141,	eca-mir-9062	tccgttggagaagacactgctggctgctcatgcaccgtgggctctgtaggagagaacctCAGAGTTGGTAATGGAGCCCCAGCagcgatttgccagcaaatct	eca-mir-9062-p5	gcaccgtgggctctgtagg	5'	New	gp2a	.....((((...))))(((((((((((((((((((((.((((.((........)).)))).))))))))))))).))))))))...	11	52.3	-35	7	1	6.67758	1.49052	low
cfa-mir-8799f-p5	CAGCGAGCGCAGAATCTG	18	541128958	+	41461091	41461177	cggactgagcgacaggcattgaggCAGCGAGCGCAGAATCTGctttaaggctggaggtgctGCTTAAGGAGCCTGCAGATAagtttt	7	hsa-mir-4262,cfa-mir-8858,cfa-mir-8812,aca-mir-16a,aca-mir-16a,aca-mir-16a,aca-mir-16a,	cfa-mir-8858	agggttattgaaatcgcggtgtgagctgtcttccgtctataaatatgcctctcccgggttctgctgcaggctttcagGCAGCGAGCGCAGAGACGGCTGgtgagggaggagggactgcttaaggcgacagcagataagt	cfa-mir-8858-p5	CAGCGAGCGCAGAGACGG	5'	New	gp2b	..((((......(((((....((((((((....(((..(((......))))))....)))))))).....)))))......))))..	83	54	-26	7	3	6.67758	4.47155	low
chi-miR-106a-3p	ACGCCCTTCCCCCCCTTCTTCA	22	541128982	+	106423527	106423667	gtcccagctcaccttgttcctcagattcttgtttgcatggggAGGAGGGAGGAGATGGGCCACGTTccctctgcctggaACGCCCTTCCCCCCCTTCTTCAcctagcgaactcctactcgtccttcaagacccagctcaag	14	chi-mir-1249,bta-mir-1249,hsa-mir-1249,ppy-mir-1249,mmu-mir-1249,rno-mir-1249,ssc-mir-1249-2,ssc-mir-1249-1,eca-mir-1249,cfa-mir-1249,ptr-mir-1249,mml-mir-1249,ggo-mir-1249,efu-mir-1249,	chi-mir-1249	tcctcagattcttgtttgcatggggaggagggaggagatgggccacgttccctctgcctggaACGCCCTTCCCCCCCTTCTTCAcctagcgaactcctactcgtccttcaagac	chi-miR-1249	ACGCCCTTCCCCCCCTTCTTCA	3'	Yes	gp1a	.....((((...((((.......((.....((((((.((((((((((((.((.((.((((...(((((........))))))))).)).)).)))))))).))))))))))......))......))))....))))....	96	58.2	-48.9	7	19	6.67758	28.3198	middle
chi-miR-214-3p	ACATGGAGGTCTCTGTCTGAC	21	541128971	-	54768141	54768202	aACATGGAGGTCTCTGTCTGACttagcacagctggctgtgTCTGATCGTTCCCCTCCATACA	2	mmu-mir-1843b,rno-mir-1843b,	mmu-mir-1843b	caacATGGAGGTCTCTGTCTGACTTaggatagctggctaagtCCGATCGTTCCCCTCCATACaacc	mmu-miR-1843b-5p	ATGGAGGTCTCTGTCTGACTT	5'	Diff	gp1b	...(((((((........(((.(((((((((....))))).)))))))....)))))))...	56	51.6	-19.6	7	5	6.67758	7.45258	middle
chi-miR-223-3p	AAAATCTGAACAAACTTTCCGG	22	541128981	+	99131425	99131484	TAAAAGTTTGGTTGGGTTTTTCtgtagcatctgatggaAAAATCTGAACAAACTTTCCGG	1	bta-mir-2284ab,	bta-mir-2284ab	TAAAAGTTTGGTTGGGTTTTTctgtaacatctgatggaaaaatctgaacaaactttccgg	bta-mir-2284ab-p3	aaaatctgaacaaactttccgg	3'	New	gp1b	..((((((((.(..((((((((..(........)..))))))))..).))))))))....	54	36.7	-19.6	7	0	6.67758	0	low
efu-mir-9317-p3	TCCCTGTCCTCCAGGAGCTCAT	22	541128963	+	28034522	28034581	TCCCTGTCCTCCAAGAGCTCATcaactagttgagattacagtcatagatatgtgcttaaa	1	ssc-mir-339-2,	ssc-mir-339-2	taagacaaggTCCCTGTCCTCCAGGAGCTCAtggtccaatagaagcatatatacaaatggctctgaggggagatcccgctgtggct	ssc-miR-339	TCCCTGTCCTCCAGGAGCTCA	5'	Diff	gp2b	..............((((.(((...(((..(((........))))))..))).))))...	43	40	-6.5	7	25.5	6.67758	38.0082	middle
gga-mir-1586-p3	GAGGCCTCTCCCAGTCCGCC	20	541127788	+	138057	138155	catgcgttcccaaacatgaacCCTCAGGATAGCTGGCGCtctcgggtgggatcccGAGGCCTCTCCCAGTCCGCCgagggcgcaccaccggcccgccta	26	chi-mir-665,bta-mir-665,hsa-mir-663b,hsa-mir-4654,hsa-mir-663a,mmu-mir-1843b,mmu-mir-7023,rno-mir-1843b,eca-mir-1905b,ptr-mir-4654,ptr-mir-663a,mml-mir-663-2,mml-mir-663-6,mml-mir-663-7,mml-mir-663-4,mml-mir-663-1,mml-mir-663-3,mml-mir-663-9,mml-mir-663-10,mml-mir-663-11,mml-mir-663-8,mml-mir-663-5,efu-mir-9327,efu-mir-9288,oha-mir-1905,oar-mir-665,	mmu-mir-7023	ttggaATGGGGGAGCTGGGATTGGGCGTggagcttggaggccTCACCCTGTCTGCGCCCCTCAG	mmu-mir-7023-p3	gaggccTCACCCTGTCTGCG	3'	New	gp2b	...(((..((......((..(((((.((...(((((.((.((((((......)))))))).....)))))...)))))))..)).....))..)))...	93	67.7	-38.2	7	3	6.67758	4.47155	low
gga-mir-6674-p5	TCGGTAGAGCATGGGACT	18	541128966	-	28114705	28114768	cggctagctcagTCGGTAGAGCATGGGACTCTTAATCCCAGGGTCGTGGgttcgagccccacgt	6	hsa-mir-6771,mmu-mir-6412,mmu-mir-6952,eca-mir-8988,bfl-mir-193b,bbe-mir-193b,	hsa-mir-6771	ggtgcCTCGGGAGGGCATGGGCCAGGCcacataatgagcCAAACCCCTGTCTACCCGCAG	hsa-mir-6771-p5	TCGGGAGGGCATGGGCCA	5'	New	gp2b	.((((.((((........)))).(((((.......))))).))))(((((.......)))))..	17	60.9	-20.8	7	1.5	6.67758	2.23577	low
ggo-mir-4429-p5	CCCGGGGAGCCCGGCGGGCGC	21	541128069	+	367474	367508	aaagggcctcccagCCCGGGGAGCCCGGTGGGCGC	3	hsa-mir-4532,rno-mir-3596c,oan-mir-1394,	hsa-mir-4532	acagaCCCCGGGGAGCCCGGCGgtgaagctcctggtatcctgggtgtctga	hsa-miR-4532	CCCCGGGGAGCCCGGCG	3'	Diff	gp2b	...((((..(((.....)))..)))).........	23	80	-15.7	7	3.5	6.67758	5.21681	low
hsa-mir-548f-1-p3	TGTAAACATTTTCGACTGG	19	541128974	+	75003994	75004054	aaccagcgTGTAAACATTTTCAACTGGgtgggccagatggtctctgttacaactactgaac	92	chi-mir-30a,chi-mir-30d,chi-mir-30e,bta-mir-30a,oar-mir-30a,bta-mir-30d,oar-mir-30d,bta-mir-30e,hsa-mir-30a,ptr-mir-30a,ppy-mir-30a,ggo-mir-30a,ppa-mir-30a,hsa-mir-30d,ptr-mir-30d,ppy-mir-30d,ggo-mir-30d,ppa-mir-30d,mne-mir-30d,hsa-mir-30e,eca-mir-30e,ppy-mir-30e,mmu-mir-30a,mmu-mir-30d,rno-mir-30d,mmu-mir-30e,rno-mir-30e,rno-mir-30a,ssc-mir-30a,ssc-mir-30e,ssc-mir-30d,eca-mir-30d,cfa-mir-30a,tch…	chi-mir-30a	tccctgtgacagtgagcggcTGTAAACATCCTCGACTGGAAGCTgtgaggctgcagaaaggCTTTCAGTCGGATGTTTGCAGctgctgactgccgcccacgtcagga	chi-mir-30a-p5	TGTAAACATCCTCGACTGG	5'	New	gp1a	...(((..(((((......(((.((((.....)))).)))......)))))....)))...	55	45.9	-13.1	7	6	6.67758	8.94309	low
hsa-mir-6760-p3	AGTGGTCTGGGGTGCAGGC	19	541128969	-	51532143	51532189	gatcctcAGTGGTCTGGGGTGCAGGCttcAAACCTGTAGCTGTCTAG	6	bta-mir-2310,bta-mir-2392,bta-mir-2392,hsa-mir-6855,dre-mir-205,ccr-mir-205,	hsa-mir-6855	gctgcTTGGGGTTTGGGGTGCAGACATTGCcagaggatgggcagcAGACTGACCTTCAACCCCACAG	hsa-mir-6855-p5	TGGGGTTTGGGGTGCAGAC	5'	New	gp2b	(((((((((....))))))((((((.......))))))...)))...	16	55.3	-13.6	7	3.5	6.67758	5.21681	low
mmu-mir-6924-p5	GAGGCCTCTCCCAGTCCGCC	20	541128986	-	29957078	29957199	gtgggatcccGAGGCCTCTCCCAGTCCGCCgagggcnnnnnnnnnnccccggcccgtctcgcccgccgcgcCGGGGAGGTGGAGCACGAGcgcacgtgttaggacccgaaagatggtgagca	67	chi-mir-2290,chi-mir-665,bta-mir-665,bta-mir-448,bta-mir-7860,bta-mir-6525,bta-mir-2885,bta-mir-16a,hsa-mir-663b,hsa-mir-4654,hsa-mir-3195,hsa-mir-663a,hsa-mir-636,hsa-mir-3934,hsa-mir-4459,hsa-mir-4450,hsa-mir-6861,hsa-mir-3652,mmu-mir-7023,mmu-mir-1224,mmu-mir-3473f,mmu-mir-7233,mmu-mir-6339,mmu-mir-1964,rno-mir-1224,rno-mir-632,rno-mir-448,rno-mir-31b,ssc-mir-9788-2,ssc-mir-9788-1,ssc-mir-9858…	mmu-mir-7023	ttggaATGGGGGAGCTGGGATTGGGCGTggagcttggaggccTCACCCTGTCTGCGCCCCTCAG	mmu-mir-7023-p5	gaggccTCACCCTGTCTGCG	5'	New	gp2b	.((((.(((....((((((((......((((.(((...........)))))))......(((.....)))..))))))))..((((((......)))))).)))))))..............	67	67.2	-40	7	3	6.67758	4.47155	low
odi-mir-1497f-2-p3	GTGCATTGCTGTTGCATTG	19	541128968	+	33804626	33804719	gcgggcggccccgcgGTGCATTGCTGTTGCATTGcatgtgtgaggcaggtgCAGTGCCTCGGCAGTGCAGCCcggagccggcccctggcaccgc	7	chi-mir-33b,bta-mir-33b,hsa-mir-33b,cfa-mir-33b,ptr-mir-33b,ppy-mir-33b,mml-mir-33b,	chi-mir-33b	gcgggcggccccgcgGTGCATTGCTGTTGCATTGcatgtgtgaggcaggtgCAGTGCCTCGGCAGTGCAGCCcggagccggcccctggcaccgc	chi-miR-33b-5p	GTGCATTGCTGTTGCATTG	5'	Yes	gp1a	((((.((((.(((.((((((((((((..((((((((..((.....))..))))))))..)))))))))).))))).))))(((...))).))))	94	72.3	-55.7	7	8.5	6.67758	12.6694	middle
pma-mir-17a-p3	TACCGGGCCAGCTGGAAGGAGA	22	541128979	-	60490896	60490954	TACCGGGCCAGCTGGAAGGAGAccacccctcccatcctcatcttccttcctgaccttac	1	bta-mir-2474,	bta-mir-2474	gtcagttcctccagcctggcccgggaggggtccgccTACCGGGCCAGCTGGAAGGAGAc	bta-miR-2474	TACCGGGCCAGCTGGAAGGAGA	5'	Yes	gp2b	....(((.(((..((((((((...............)))..)))))...))).)))...	52	59.3	-12.7	7	12	6.67758	17.8862	middle
ssa-mir-204-4-p3	TTCAAGTAATCCAGGATAGGAAA	23	541128974	-	10118016	10118093	aaactggaagaaaaaatgaaatagaaaaaaaaaaaaaggaacgctgagcaacaTTCAAGTAATCCAGGAAAGGAAAaa	87	chi-mir-26a,bta-mir-26a-1,chi-mir-26b,bta-mir-26a-2,hsa-mir-26a-2,ssc-mir-26a,eca-mir-26a,ppy-mir-26a-2,mml-mir-26a-2,bta-mir-26b,oar-mir-26b,hsa-mir-26a-1,ptr-mir-26a-1,ppy-mir-26a,mml-mir-26a-1,ggo-mir-26a,ppa-mir-26a,lla-mir-26a,hsa-mir-26b,ppy-mir-26b,mml-mir-26b,mmu-mir-26a-1,mmu-mir-26a-2,mmu-mir-26b,rno-mir-26a,rno-mir-26b,eca-mir-26a-2,cfa-mir-26a-2,cfa-mir-26a-1,cfa-mir-26b,tch-mir-26b,p…	chi-mir-26a	aaggccgtggcctcgTTCAAGTAATCCAGGATAGGCTgtgcaggtcccaaggggCCTATTCTCGGTTACTTGCACGcggacgcgggcctg	chi-mir-26a-p3	TTCAAGTAATCCAGGATAGGCTg	3'	New	gp1a	...(((((..................................((...)).((......))..)))))...........	64	29.5	-5.1	7	40	6.67758	59.6206	middle
ssc-mir-9801-p5	GCTGGCAGGACTGTAGAGGTT	21	541128959	+	24520815	24520907	ctgcgggttcagtggaggcctctgcccctcctgcctttgcccgctcccctcccctggGCTGGCAGGACTGTAGAGGTTtccatggagctgaaa	4	ssc-mir-9817,gga-mir-6649,bfl-mir-4874,bbe-mir-4874,	ssc-mir-9817	ccgttacggcCTTTTCCAAAATGTCGTCGGAAcagaaacacacggcgtgtgctggcaggggtgtcgagggt	ssc-mir-9817-p3	gctggcaggggtgtcgagggt	3'	New	gp2b	...(((.((((.((((..(((((((...(((((((...(((((...........))))).)))))))..)))))))..)))))))).)))...	87	64.5	-47.6	7	13	6.67758	19.3767	middle
tgu-mir-2971-p5	TCGGGGCGGGGCGGACTG	18	541128971	-	1235907	1236004	atTCGGGGCGGGGCGGGCTGggtctccaggctgcgattcagctgcagtggccgagccttgggggtcctcgtaacagggctccttcttcccctctgcct	10	hsa-mir-6786,hsa-mir-3196,hsa-mir-639,ssc-mir-4332,eca-mir-8996,eca-mir-8978,ppy-mir-639,mml-mir-639,ggo-mir-339,efu-mir-152,	hsa-mir-3196	gggtgggggCGGGGCGGCAGGGGCCTCccccagtgccaggccccattctgcttctctcccagct	hsa-mir-3196-p5	tgggggCGGGGCGGCAGG	5'	New	gp2b	.....((((((((.(((((.((((....(((((.....))))).....)))).))))).(((((((((......))))))))).......))))))))	93	67.3	-46.5	7	9	6.67758	13.4146	low
bta-miR-4286	TTCACAGTGGCTAAGTTCTT	20	541128977	-	90793593	90793665	TTCACAGTGTCTAAGTTCTTaaatagtatgtttataaacaatttcctctaaactacatgtatatatacacaaa	9	ssa-mir-27c-1,ssa-mir-27c-2,dre-mir-27d,dre-mir-27e,ola-mir-27d,ola-mir-27b,ccr-mir-27d,tni-mir-27e,fru-mir-27e,	dre-mir-27d	ttctgagcgggtgcagagcttggctgattggtgaacgtgcatggcttgtgtttttgTTCACAGTGGCTAAGTTCTTCAcccgaaaagaa	dre-miR-27d	TTCACAGTGGCTAAGTTCTTCA	5'	Diff	gp2b	......((((....(((..(((((.....)))))..)))............((.....))......))))...	25	24.7	-5.7	7.5	7	7.15455	10.4336	middle
bta-mir-6529a-p3	TGTGGGAAGTCTGGAGGAT	19	541128957	-	27863977	27864104	tgactaaatagaacctcaccactggaatagggcccaggaaatcccttgttgtgccagaggtcaacctattattgctagacTGTGGGAAGCCTGGAGGATtctagaagggtcaggcagtcatttaggag	1	gga-mir-6607,	gga-mir-6607	tcgtgctgtgctgcagttcgtgctcGGTTGGTGTGGGAAGTGAGGATGGtctctaaagtgatcacgatcctttccaccccgcgaagcacgcactgcattttacatatgtt	gga-mir-6607-p3	TGTGGGAAGTGAGGATGGt	3'	New	gp2b	...((((((.((.(((.(((.(((((((.....(((((...((((..(((..((...(((....)))......))..)))...))))..)))))...)))))))...))).)))...))))))))...	122	48.4	-38.6	7.5	1.5	7.15455	2.23577	low
bta-mir-6530-p5	TGTGGGAAGTCTGGAGGAT	19	541128978	+	27407565	27407651	TGTGGGAAGTCTGGAAGATattacgcttgtcagaagggagatattgtctcttaagttcagcaaggtaattccttctccatgcccttt	1	gga-mir-6607,	gga-mir-6607	tcgtgctgtgctgcagttcgtgctcGGTTGGTGTGGGAAGTGAGGATGGtctctaaagtgatcacgatcctttccaccccgcgaagcacgcactgcattttacatatgtt	gga-mir-6607-p5	TGTGGGAAGTGAGGATGGt	5'	New	gp2b	...(((......(((((..(((((.(((((..((..((((((...))))))....))..))))))))))..))))).....)))...	81	42.5	-24.5	7.5	1.5	7.15455	2.23577	low
eca-mir-9114-p5	AGTAGTTAGGATTCGGCGC	19	541128957	-	71044417	71044516	ctaacaatacatggctgtaattattactttatataattctatgtcttttaaaaaggctgagaggagttccttgatggtttAGTAGTTAGGATTCGGCACt	1	eca-mir-9147,	eca-mir-9147	tgacagggaccggcgctgtggccaagtagtTAGGTTTGCGCCCTCTGCTTTGGaggcccagggttttgccggttcagatcctgggcgcggacctagcaccgctcatcaggccatgctaggg	eca-mir-9147-p3	agtagtTAGGTTTGCGCCC	3'	New	gp2b	.............((((.((((((((((..((..........((((((...))))))...((((....))))....))..))))))...))))))))...	84	33	-16.5	7.5	2	7.15455	2.98103	low
gga-mir-1704-p5	CGGGCGCCGGCGGCTTTGG	19	541128982	-	72336180	72336328	tcccacccccacccccccccccccccccccccccccccccccccgccgggggggggggggggggCGGGCGCCGGCGGCTTTGGTGACTCTagataacctcgggccgatcgcacgccccccgtggcggcgacgacccattcgaacgtctg	93	chi-mir-7,chi-mir-449b,chi-mir-1271,bta-mir-7-2,bta-mir-2889,bta-mir-935,hsa-mir-935,bta-mir-449b,bta-mir-2374,hsa-mir-4488,hsa-mir-6075,hsa-mir-4497,hsa-mir-4449,hsa-mir-7-1,ppy-mir-7-1,ggo-mir-7-1,ppa-mir-7-1,lla-mir-7,hsa-mir-6726,hsa-mir-4468,hsa-mir-3648-2,hsa-mir-3648-1,hsa-mir-675,ppy-mir-675a,mmu-mir-5131,mmu-mir-7a-1,mmu-mir-1251,mmu-mir-6538,mmu-mir-3066,mmu-mir-935,rno-mir-935,mmu-mir-…	pma-mir-132	tcttcgctgcccgggcgcCCGTGGCGTTAGACTGATGCTGtgaggctccacagaggcagTAACAGTCTACAGCCATGGACacccggcggcgggct	pma-mir-132-p5	cgggcgcCCGTGGCGTTAG	5'	New	gp2b	...((((....((.((....(((.(((((((((((((((((......))))))))))))))))).)))....)).))....))))....(((((......(((.((.((((.((((......)))))))))).)))........)))))	82	80.5	-86.1	7.5	13.5	7.15455	20.122	middle
hsa-mir-3131-p3	ACAGTGCCAGGTGGGGAG	18	541128958	+	37394094	37394191	ACAGTGCCAGGTGGGGAGttcagaagaccatctcctggcatggggtgctgcaagggcactgcctgcctggaagctgtggtacctccagattttccact	1	rno-mir-3572,	rno-mir-3572	tgccaccagtaagtggaggccagtttgggggacagggcaaggtgggcagtagctgacagcctgtTTACACTTGCCCTTTTTTCCCCAGgctatagttcggttgtggca	rno-mir-3572-p5	acagggcaaggtgggcag	5'	New	gp2b	.........(((((..((((..((..(((((.(((.((((.((((((((.....)))))).)))))).)))....)))))...))..))))..)))))	89	58.2	-38.9	7.5	4.5	7.15455	6.70732	low
hsa-mir-3605-p5	AAGGAACGCAAATGAAGAG	19	541128985	-	48474959	48474990	AAGGAACGCAAATGAAGAAacatagaagtaaa	1	cin-mir-4067,	cin-mir-4067	CAAGGAACGGAAATGAGCCGttggttgacttaacttcAGCGTTTCATACGTTCCTTA	cin-mir-4067-p5	AAGGAACGGAAATGAGCCG	5'	New	gp2b	.....((....(((......)))....))...	24	31.2	0.3	7.5	1.5	7.15455	2.23577	low
hsa-mir-3941-p5	AGGGAGTCTGTGGAGGGTT	19	541128977	+	43181376	43181470	aggacaggtggagagtctctgcacacagttgacaggctctgtcctgcacaAGGGAGTCTGTGGAGGGGTgagggagtggagatgcagcctgtgtt	6	bta-mir-2356,hsa-mir-4270,hsa-mir-616,ptr-mir-616,ppy-mir-616,oan-mir-1356,	hsa-mir-4270	acaaatagctTCAGGGAGTCAGGGGAGGGCagaaatagatggccttcccctgctgggaagaaagtgggtc	hsa-mir-4270-p3	AGGGAGTCAGGGGAGGGCa	3'	New	gp2b	...((((((.....(((((..(.(((..(..((((((((...(((.....)))))))))))..)...))).....)..)))))...))))))...	89	57.9	-34.1	7.5	2.5	7.15455	3.72629	low
oan-mir-1341-p3	CGCGGCCCTGGGAACTGG	18	541128965	-	24113183	24113239	attggccttcttggtacccatgccaagaaatttactTGCGGCCCTGGGAACTGGatg	3	mmu-mir-351,mmu-mir-5100,gga-mir-1600,	gga-mir-1600	gtgatgcccactggtccccggtgctggcagccctgggaactgcccTGGGCTGACAACAGAGGGCCagaatcaggtggcac	gga-mir-1600-p3	ggcagccctgggaactgc	3'	New	gp2b	...(((((((((((((....)))))))))..........))))..............	40	50.9	-15.1	7.5	2	7.15455	2.98103	low
pma-let-7a-3-p5	ACAGGATTGACAGATTGA	18	541128967	+	10997831	10997884	aaacatggACAGGATTGACAGATTGAgagctcttTCTTGATTCTGTGGGTGGtg	7	chi-mir-376e,oar-mir-376e,bta-mir-376e,bta-mir-2461,gga-mir-6676,dre-mir-99-1,pma-mir-4596,	chi-mir-376e	gctcaatgtttgatattcaaaaGGTGGATATTCCTTCTATGTTTacaggattgacagctaAACATAGAGGAAAATCCACATTttaagtatctaaatttgcttttga	chi-mir-376e-p5	acaggattgacagctaAA	5'	New	gp1a	...(((..(((((((..(..((..((....))..)))..)))))))..)))...	48	44.4	-13.8	7.5	3.5	7.15455	5.21681	middle
ppy-mir-3938-p3	AGGGAGTCTGTGGAGGGTT	19	541128962	-	16464437	16464523	gcggcgAGGGAGTCTGTGGAGGGTTtgttttggtttggtcctgtgctcgctgagacggcacacctcgagAACTATGGCGGAAGGAGA	10	bta-mir-2356,hsa-mir-616,hsa-mir-4270,hsa-mir-4315-2,hsa-mir-4315-1,rno-mir-3558,ptr-mir-616,ppy-mir-616,oan-mir-1356,tgu-mir-2982,	hsa-mir-4270	acaaatagctTCAGGGAGTCAGGGGAGGGCagaaatagatggccttcccctgctgggaagaaagtgggtc	hsa-mir-4270-p5	AGGGAGTCAGGGGAGGGCa	5'	New	gp2b	(((((......).))))......(..((..((((((.....(((((.((......)))))))......))))))..))..)......	17	58.6	-18.2	7.5	2.5	7.15455	3.72629	low
hsa-mir-1302-1-p3	TTTCAGTCGGATGTTTGCAGCTTTA	25					tccctgtgacagtgagcggcTGTAAACATCCTCGACTGGAAGCTgtgaggctgcagaaaggCTTTCAGTCGGATGTTTGCAGctgctgactgccgcccacgtcagga	1	chi-mir-30a,	chi-mir-30a	tccctgtgacagtgagcggcTGTAAACATCCTCGACTGGAAGCTgtgaggctgcagaaaggCTTTCAGTCGGATGTTTGCAGctgctgactgccgcccacgtcagga	chi-miR-30a-3p	CTTTCAGTCGGATGTTTGCAG	3'	Diff	gp1a	..((((((.((((.(((((((((((((((((..(((((((((((...............)))))))))))))))))))))))))))).)))).))).......))).	104	57	-56.3	7.90956	2.05718	7.54524	3.06626	middle
bfl-let-7a-1-p5	GTGTGCGGAAATGCTTCTGCTA	22	541128977	-	61192997	61193083	tactctatgaatctagTGGAAACACTTCTGCACAAACTAgattatggataccaGTGTGCGGAAATGCTTCTGCTAcatttttagggc	16	chi-mir-147,bta-mir-147,hsa-mir-147b,ppy-mir-147b,mmu-mir-147,rno-mir-147,cfa-mir-147,ptr-mir-147b,gga-mir-147,aca-mir-147,aca-mir-147,tgu-mir-147,cgr-mir-147,oha-mir-147-1,aca-mir-147,aca-mir-147,	chi-mir-147	tactctatgaatctagTGGAAACACTTCTGCACAAACTagattatggataccaGTGTGCGGAAATGCTTCTgctacatttttagggc	chi-miR-147-3p	GTGTGCGGAAATGCTTCT	3'	Diff	gp1a	..(((((..(((.(((..(((.((.(((((((((..(((.....))).......))))))))).)).)))..))).)))..))))).	84	40.2	-28.8	8	7	7.63151	10.4336	middle
bta-mir-2285o-5-p3	CTATACGGCCTCCTAGCTTTCC	22	541128969	+	55856240	55856370	gtccatccgtctgtctgtccacctgccgcgccccccgggcTGAGGTAGGAGGTTGTATAGTTgaggaggacacccaaggagatcaCTATACGGCCTCCTAGCTTTCCccaggctgcgccctgcacgggacg	14	chi-let-7e,ggo-let-7e,bta-let-7e,hsa-let-7e,ppy-let-7e,mml-let-7e,mmu-let-7e,rno-let-7e,ssc-let-7e,eca-let-7e,cfa-let-7e,ptr-let-7e,efu-let-7e,tch-let-7e,	chi-let-7e	acctgccgcgccccccgggcTGAGGTAGGAGGTTGTATAGTTgaggaggacacccaaggagatcaCTATACGGCCTCCTAGCTTTCCccaggctgcgccctgcacggga	chi-let-7e-3p	CTATACGGCCTCCTAGCTTTCC	3'	Yes	gp1a	................((((...(((.((((..((.(((..(((.(((((((..(((((((.((...((....)).......)))))))))..))))))).)))..))).))..))))...)))..)))).	114	63.4	-54.9	8	15	7.63151	22.3577	middle
chi-miR-184-	TGGTTTACCGTCCCACATACA	21	541128966	+	62827927	62828043	ctgccatcgtgcggtacttgaagaaaTGGTTTACCGTCCCACATACAttctgaatatgTATGTGGGACGGTAAACCGCttcttggtatcctgcccagccatcaaaagcctcctggag	13	bta-mir-299,hsa-mir-299,mmu-mir-299a,rno-mir-299a,cfa-mir-299,ssc-mir-299,eca-mir-299,ptr-mir-299,ppy-mir-299,mml-mir-299,ggo-mir-299,efu-mir-299,oar-mir-299,	bta-mir-299	aagaaaTGGTTTACCGTCCCACATACATtctgaatatgtatgtgggacggtaaaccgcttctt	bta-miR-299	TGGTTTACCGTCCCACATACAT	5'	Diff	gp1b	...(((..((..((((((..(((((..(((((((((((((((((((((.......)))))))))))))))))))))..)))))))))))..))...((........))....)))..	85	49.6	-51.2	8	115	7.63151	171.409	middle
chi-miR-186-3p	AGGGACTTTTGGGGGCAGATGTGT	24	541128962	+	13298396	13298506	ccagctggttggttaccgcagggaaaatgAGGGACTTTTGGGGGCAGATGTGTttgcattccactatcataatgcccctaaaaatccttattgctcttgcagtattcctcg	22	bta-mir-365-1,hsa-mir-365a,eca-mir-365-2,cfa-mir-365-1,ppy-mir-365-1,mml-mir-365-1,mmu-mir-365-1,ssc-mir-365-1,ptr-mir-365-1,ggo-mir-365a,gga-mir-365-1,efu-mir-365-1,mdo-mir-365,oan-mir-365-1,ssa-mir-365-2,dre-mir-365-1,tgu-mir-365-1,cgr-mir-365,oha-mir-365a-1,xtr-mir-365-1,tch-mir-365a-1,tch-mir-365a-2,	bta-mir-365-1	accgcagggaaaatgAGGGACTTTTGGGGGCAGATGTGtttgcattccactatcaTAATGCCCCTAAAAATCCTTATtgctcttgca	bta-miR-365-5p	AGGGACTTTTGGGGGCAGATGTG	5'	Diff	gp1b	((....))..((.(((.((((((..((((((((..(((((((((((..((((...............)))).))))))))))).))))))))..)))))).)))..))...	98	46.8	-39.1	8	0	7.63151	0	low
chi-miR-345-3p	GTTCAGTGATGAGACCCTG	19	541128982	-	101897199	101897261	gtggggactgtttgcggggtggggccagctGTTCAGTGATGAGACCCTGgaatgagcgctggg	1	bta-mir-2440,	bta-mir-2440	tccagctgtggtggggactgtttggtgcggggtggggccagctgTGCAGTGATGAGACCCTGGAatgagcgctggg	bta-mir-2440-p3	gTGCAGTGATGAGACCCTG	3'	New	gp1b	..............(((.((....((((...((((....))))...)))).....)).)))..	47	63.5	-15.7	8	8	7.63151	11.9241	middle
chi-mir-379-p3	ACTTTCCCGGGACTTGGAGCGC	22	541128975	+	77715026	77715079	ACTTTCCCGGGACTTGGAGCGCttccgcacgcgctccttgtcccgagagcgcga	1	ssc-mir-7144,	ssc-mir-7144	ACTTTCCCGGGATTTGGAGCGCttccgcacgcGCTCCTTGTCCCGAGACCGCGA	ssc-miR-7144-5p	ACTTTCCCGGGATTTGGAGCGC	5'	Diff	gp1b	...(((.((((((..(((((((........)))))))..)))))).))).....	46	66.7	-29.7	8	0	7.63151	0	low
chi-mir-410-p5	ATGAGCTTTGTGCAAAAGGGGAC	23	541128985	-	7421217	7421352	acTGATGGTGCTACTCTGACCtgcttttcttttctcctttttgcacaaagagtctcatgtctgatatttagacatgATGAGCTTTGTGCAAAAGGGGACctggttacttttcgctctgcttcatcccactgttatt	1	eca-mir-9182,	eca-mir-9182	actgatggtgctactttgaactgcttttcttttctcctttTTGCACAAAGAGTCTCATGTCTgatatttagacatgatgagctttgtgcaaaaggggacctggttactgcttgctctgcttcatcccactcttattctg	eca-mir-9182-p3	atgagctttgtgcaaaaggggac	3'	New	gp1b	..(((..(((......(((((...........((.(((((((((((((((..((((((((((((...)))))))))).)).)))))))))))))))))...)))))......((...)).......)))..)))..	132	41.9	-43.3	8	2	7.63151	2.98103	low
chi-mir-483-p3	TAGGTAGTTTCCTGTTGTTGGGC	23	541128968	+	37007800	37007891	tggaactgctgagtgaatTAGGTAGTTTCATGTTGTTGGGCctggatttctgaacacaacgacattaaaccacccgactcacggcagttact	32	rno-mir-196c,gga-mir-196-2,gga-mir-196-4,gga-mir-196-5,mdo-mir-196a,dre-mir-196d,dre-mir-196c,aca-mir-196a-1,aca-mir-196a-1,aca-mir-196a-2,aca-mir-196a-2,aca-mir-196c,aca-mir-196c,tgu-mir-196,pma-mir-196a,pma-mir-196b,cgr-mir-196c,oha-mir-196b,oha-mir-196a,xtr-mir-196b,ola-mir-196a,tni-mir-196a-2,fru-mir-196a-2,tni-mir-196a-1,fru-mir-196a-1,hhi-mir-196,aca-mir-196a-1,aca-mir-196a-1,aca-mir-196a-2…	rno-mir-196c	ctgagtgaagTAGGTAGTTTCGTGTTGTTGGGcctggctttctgaacACAACAACACCAAACCACCTGAttcactgcagt	rno-miR-196c-5p	TAGGTAGTTTCGTGTTGTTGGG	5'	Diff	gp2a	...(((((((..((((.(..(((.((((.(((((((((.....((....)).....))))))))).)))).)))..).)))))))))))...	86	45.7	-32.5	8	2.5	7.63151	3.72629	low
chi-miR-502a-	GTTCTGTAAGACTCTGGC	18	541128986	-	135552116	135552182	gggagtttcatagttgtcttcagaaaagggcttcatactgGTTCTGTAAGACTCTGGCccaactgtc	7	hsa-mir-887,ppy-mir-887,ptr-mir-887,mml-mir-887,ggo-mir-887,dre-mir-192,ccr-mir-192,	hsa-mir-887	gtgcagatcCTTGGGAGCCCTGTTAGACTCtggattttacacttggaGTGAACGGGCGCCATCCCGAGGctttgcacag	hsa-mir-887-p3	GCCCTGTTAGACTCtgga	3'	New	gp2a	...((((...(((..((((((((((..((........))..))))).))))).)))....))))...	61	46.3	-16.9	8	4	7.63151	5.96206	low
cin-mir-4110-p3	TCTGGATATCTGAGACTC	18	541128968	-	54032342	54032459	cagctgggtggggagctgagtccatgatgatgtgaagttatccctgtctgaaggccaaaataaggcctttgagtgtggaaTCTGGATATCTGAGACTCagtttcccaagtttgcttta	13	bta-mir-101-2,hsa-mir-101-2,ppy-mir-101-2,mml-mir-101-2,hsa-mir-544b,mmu-mir-6352,ssc-mir-101-1,eca-mir-876,eca-mir-101-2,cfa-mir-101-2,ptr-mir-101-2,ppy-mir-3934,cgr-mir-101b,	hsa-mir-544b	ggaattttgttaaaatgcagaatccatttctgtagctctgagactagACCTGAGGTTGTGCATTTCTAAcaaagtgcc	hsa-mir-544b-p3	tctgtagctctgagacta	3'	New	gp2b	.(((....((((((((((((((((....(((((..((...(((....(((((((((.......))))))).))...)))..))..))))))).)))))))))))))).....)))...	114	46.6	-46.7	8	2	7.63151	2.98103	low
efu-mir-9186p-2-p5	AACACACCTATTCAAGGATTCA	22	541128957	-	78798011	78798108	gagccttcttgtctgctccccctctcgAATCCTTGGAACCTAGGTGTGAGTGCtgctctagtgcAACACACCTATTCAAGGATTCAaagaggctgagc	14	chi-mir-362,bta-mir-362,hsa-mir-362,mmu-mir-362,rno-mir-362,ssc-mir-362,eca-mir-362,cfa-mir-362,ptr-mir-362,ppy-mir-362,mml-mir-362,ggo-mir-362,cgr-mir-362,oar-mir-362,	chi-mir-362	gagccttcttgtctgctccccctctcgAATCCTTGGAACCTAGGTGTGAGTgctgctctagtgcAACACACCTATTCAAGGATTCaaagaggctgagc	chi-miR-362-3p	AACACACCTATTCAAGGATTC	3'	Diff	gp1a	..............((((..(((((.(((((((((((...((((((((.(..(((...)))..)..)))))))))))))))))))..)))))..))))	84	52	-41.9	8	205	7.63151	305.556	middle
efu-mir-9290-p3	CGGCCGGTACAGTGAAAC	18	541128960	-	28326354	28326512	tacctggttgatcctgccagtagcatatgcttgtctccaagattaagccatgcatgtctaagtacgcaCGGCCGGTACAGTGAAACTGCGAATGGCTCATTaaatcagttaggagcccaagaaaataaagtctgacactgtttccattgtttccccatc	13	hsa-mir-6850,mmu-mir-3099,mmu-mir-8109,ggo-mir-197,gga-mir-1654,efu-mir-9309,mdo-mir-7250,cin-mir-4160,dre-mir-30d,aca-mir-194-2,aca-mir-194-2,aca-mir-194-2,aca-mir-194-2,	efu-mir-9309	acgcaggcctggaacctttgctctggcccgagtgaagactgaagactgaagactgaagaggCTTGGCTTCTCCGCTCCGGCCggagcagagaagcctagcatcgagg	efu-mir-9309-p5	CGGCCggagcagagaagc	5'	New	gp2b	...(((((.......)))))..((((..(((((((.....)).))))).))))................((..((.((((((((((.......(((((.((((.....)))))))))..(((........)))......)))).))))))..))))...	87	45.3	-33.4	8	4	7.63151	5.96206	low
gga-mir-1607-p5	TGGAATGATGAAAAAGTA	18	541128984	-	97664844	97664867	cTGGAATGATGAAAAAGTAtcctt	16	chi-mir-130b,bta-mir-130b,hsa-mir-130b,mmu-mir-130b,rno-mir-130b,ssc-mir-130b,eca-mir-130b,cfa-mir-130b,ptr-mir-130b,ppy-mir-130b,mml-mir-130b,ggo-mir-130b,gga-mir-7474,pma-mir-130d,cgr-mir-130b,xtr-mir-130b,	pma-mir-130d	ggacgacccgatgccctttcaacgtcgcaccgctgtgagcagagcgagCAGTGCAATGTTGAAAAAGGGCATcggttcggtt	pma-mir-130d-p5	TGCAATGTTGAAAAAGGG	5'	New	gp2b	..(((..............)))..	20	33.3	-0.3	8	2	7.63151	2.98103	low
gga-mir-6571-p5	CTGAAATGAAGAGAATAC	18	541128986	-	78847768	78847806	tcatctttcgggactgacCTGAAATGAAGAGAATACtca	2	hsa-mir-8084,gga-mir-6665,	gga-mir-6665	ctccaaaaatcgagatctgcaaagcTGCCTGAAGGATTTTGATGCCCtgaaatgaagggaaagaaagggctgtctgagtcctccaggccgggttttgtttatctcagtcc	gga-mir-6665-p3	Ctgaaatgaagggaaaga	3'	New	gp2b	((((..((((((.....)))))))))).(((....))).	27	41	-9.4	8	7	7.63151	10.4336	middle
hsa-miR-450a-1-3p	TGAGGTAGTAGTTTGTAGAAA	21	541128968	+	42615480	42615512	aactctgccttTGAGGTAGAAGTTTGTAGAAAa	177	chi-let-7g,chi-let-7a,chi-let-7e,ggo-let-7e,chi-let-7f,bta-let-7g,ptr-let-7g,gga-let-7g,mdo-let-7g,oar-let-7g,bta-let-7f-2,hsa-let-7f-2,mmu-let-7f-2,rno-let-7f-2,ssc-let-7f-1,ppy-let-7f-2,mml-let-7f-2,oar-let-7f,bta-let-7a-3,hsa-let-7a-3,ppy-let-7a-3,mml-let-7a-3,bta-let-7a-2,hsa-let-7a-2,eca-let-7a,ppy-let-7a-2,bta-let-7f-1,hsa-let-7f-1,ppy-let-7f-1,mml-let-7f-1,mdo-let-7f-1,bta-let-7e,hsa-let-7…	chi-let-7g	ccttttgcctgattccaggcTGAGGTAGTAGTTTGTACAGTTtgagggtctatgataccacccggtacaggagataaCTGTACAGGCCACTGCCTTGCCgggaacag	chi-let-7g-p3	TGAGGTAGTAGTTTGTACAGT	3'	Diff	gp1a	(((((((((.....)))))).))).........	24	36.4	-8.4	8	9	7.63151	13.4146	middle
hsa-mir-548h-5-p5	GCTGGGAAGGCAAAGGGACG	20	541128979	-	45607878	45608008	catggctacagtctttcttcatgtgactcgtggacTTCCCTTTGTCATCCTATGCCTgagaatatatgaaggagGCTGGGAAGGCAAAGGGACGttcaattgtcatcaccggcatcttttttgatcattgc	25	chi-mir-204,bta-mir-204,hsa-mir-204,ptr-mir-204,ppy-mir-204,mml-mir-204,ggo-mir-204,ppa-mir-204,mne-mir-204,sla-mir-204,mmu-mir-204,eca-mir-204b-2,rno-mir-204,ssc-mir-204,cfa-mir-204,gga-mir-204-1,efu-mir-204,aca-mir-204a-2,aca-mir-204a-2,tgu-mir-204-1,cgr-mir-204,oha-mir-204-1,xtr-mir-204-2,aca-mir-204a-2,aca-mir-204a-2,	chi-mir-204	ggctacagtctttcttcatgtgactcgtggacTTCCCTTTGTCATCCTATGCCTgagaatatatgaaggagGCTGGGAAGGCAAAGGGACgttcaattgtcatcac	chi-miR-204-3p	GCTGGGAAGGCAAAGGGAC	3'	Diff	gp1a	...(((....))).........(((((...(((((.((((((((((.(((((.((((...............))))))))).)))))))))).)))))...))))).......(((......)))......	84	45.8	-42.3	8	3	7.63151	4.47155	low
hsa-mir-5571-p3	CAGTGCTCTGAATGTCAAAGTGAAG	25	541128983	-	11687551	11687601	aaCAGTGCTGTGAATGTCAAAGTGAAGAAATTCAAGGAagcacacattagc	2	mmu-mir-6240,oha-mir-33-2,	mmu-mir-6240	ttgagaaaaacaaaaccaaaaaaccCCAAAGCATCGCGAAGGCCCACGGCGggtgttgactcgatgtgatttctgcccagtgctctgaaggtcaatgtgaagaaatgtgactctctt	mmu-mir-6240-p5	cagtgctctgaaggtcaatgtgaag	5'	New	gp2b	...((((.((((....((....((((....))))..))..))))))))...	45	39.2	-11.5	8	8	7.63151	11.9241	middle
hsa-mir-6820-p3	GTGCATGGCCGTTCTTAG	18	541128976	+	97779621	97779722	agagggacaggactgacagactgatagctctttctcgATTCTGTGGGTGGTGGTGCATGGCCGTTCTTAGttggtaaagtgatttgtcaggttaattccgat	11	bta-mir-2399,bta-mir-574,hsa-mir-6072,hsa-mir-6860,mmu-mir-6914,efu-mir-9361,efu-mir-9270,cin-mir-4000h,dre-mir-99-2,oha-mir-33-2,xtr-mir-26-2,	cin-mir-4000h	TGAAACTTGCTTAGTACGGGcctgagtaagGCCGTTCTTTGCAAGTTTTGTT	cin-mir-4000h-p3	gagtaagGCCGTTCTTTG	3'	New	gp2b	...((((.....((((((((.........((((..(((((....(..((((........))))..)..)))))..))))...)))))))).....))))...	96	47.1	-23.3	8	6.5	7.63151	9.68835	low
mml-mir-320c-p5	CAAAGACGACCAGAACCCT	19	541128982	+	30099139	30099304	tctttcaggggtctgtactgcatttcataccagtggttatgacacacaagccatagtacaaaacaatgacagCACAGAATATGGACTCTTCcagataaataataaaatttggtgCAAAGACGACCAGAACCCTcactcaaggaacatctgtaacatctcctgtgac	31	bta-mir-2284ab,bta-mir-2284z-4,bta-mir-541,hsa-mir-541,rno-mir-6321,rno-mir-7a-1,ppy-mir-541,mml-mir-541,ggo-mir-151a,gga-mir-7482-2,gga-mir-7482-3,gga-mir-7482-1,gga-mir-7482-6,gga-mir-7482-4,gga-mir-7482-5,efu-mir-9186q,efu-mir-9186c,efu-mir-9186p-4,efu-mir-9186e,mdo-mir-7384,mdo-mir-7331-2,cin-mir-4000a-2,cin-mir-4000a-1,aca-mir-187,aca-mir-187,tgu-mir-103-3,tgu-mir-103-1,xtr-mir-26-2,oar-mir-…	ggo-mir-151a	ggggcaaagatgactaaaacacttttcctgcccTCGAGGAGCTCACAGTCTAGtatgtctcatcccctactagactgaagctccttgaggacagggatggtcatactcacct	ggo-mir-151a-p3	caaagatgactaaaacact	3'	New	gp2b	.....(((((((((((.(((((((...(((..((((((.((.....)))))))).)))......)))).))).))))).............(((((...........((((((.........))))))..(((......)))...)))))......))))))....	67	41	-33.3	8	0	7.63151	0	middle
oan-mir-1370-p5	ACCCGGGAGAAGGAACGA	18	541128984	-	32096026	32096086	ctgaCTGCTGTGGGACGAACCTcacttcccttagtgttgACCCGGGAGAAGGAACGAtggt	10	hsa-mir-632,hsa-mir-3914-1,ssc-mir-9805,cfa-mir-632,ptr-mir-632,ppy-mir-632,mml-mir-632,gga-mir-1637,cgr-mir-632,bfl-mir-92c,	hsa-mir-3914-1	tggacttcagatttaacttctcattttctggttccttctaatgagtatgcttaacttggtagAAGGAACCAGAAAATGAGAAGTtgagtaggaactcta	hsa-mir-3914-1-p3	acttggtagAAGGAACCA	3'	New	gp2b	((..((.(((.((..(((....((((......))))))).))))).))..)).........	52	55.7	-10.9	8	2	7.63151	2.98103	low
pma-mir-212-p3	AGAGTTCAAGAGGGCGTG	18	541128969	-	58720387	58720466	gAGAGTTCAAGAGGGCGTAaaaccgttaagaggtaaacgggtggggtcctcgcagtccgcccggaagattcaaccccgcg	7	mmu-mir-1934,mmu-mir-7086,eca-mir-501,efu-mir-9223d,efu-mir-500,oan-mir-1375,dre-mir-451,	eca-mir-501	gctctccctctctcATCCTTCGTCCCTGGGTGAGAgtgctttccgaatgcaatgcacctgggcaaggattccagagggcgaggc	eca-mir-501-p5	aggattccagagggcgag	5'	New	gp2b	............(((.((...(((.......)))...((((((((..........)))))))).........)))))...	65	58.8	-23.5	8	19.5	7.63151	29.0651	middle
ssa-mir-129-3-p3	CAAAGTGCTTACAGTGCAGGTAGAA	25	541128980	-	102818135	102818253	aaagcttttgcttcCAAAGTGCTCACAGTGCAGGTAGAAaaataaaaaataaataaaagcttttgcttcagatgctccttcctttctcttgctgctgctgtttgagatgcgagagcaaa	75	chi-mir-20b,chi-mir-17,oar-mir-17,bta-mir-20b,bta-mir-17,hsa-mir-17,ptr-mir-17,mml-mir-17,ggo-mir-17,ppa-mir-17,mne-mir-17,age-mir-17,lla-mir-17,sla-mir-17,lca-mir-17,hsa-mir-20b,ppy-mir-20b,mmu-mir-17,mmu-mir-20b,mmu-mir-106a,rno-mir-17-1,rno-mir-17-2,rno-mir-20b,ssc-mir-20b-2,ssc-mir-20b-1,ssc-mir-17,eca-mir-106a,eca-mir-20b,eca-mir-17,cfa-mir-20b,cfa-mir-17,ptr-mir-20b,ppy-mir-17,mml-mir-20b,g…	chi-mir-20b	agtacCAAAGTGCTCACAGTGCAGGTAGttttggcaacattctactgtagtgtgggcacttccagtactcttgga	chi-miR-20b	CAAAGTGCTCACAGTGCAGGTAG	5'	Diff	gp1a	...((((((((.((((((.....(((((((((((.(((((................((((....))))..((.......)).)))))))))).)))).)))))).)).))))))))...	113	38.7	-30.6	8	13	7.63151	19.3767	middle
chi-miR-128-5p	GTTTTGTTTGGGTTTGTT	18	541128983	+	60592797	60592868	aggcccttgcGTTTTGTTTGGGTTTGTTttcaacaggcttggaaaggttgttgatgtgccaaacctgaacag	2	chi-mir-1814,bta-mir-1814c,	chi-mir-1814	aggcccttgcGTTTTGTTTGGGTTTGTTttcaacaggcttggaaaggttgttgatgtgccaaacctgaacag	chi-miR-1814	GTTTTGTTTGGGTTTGTT	5'	Yes	gp1a	..((....))...(((((..((((((...(((((((.(((....)))))))))).....))))))..)))))	59	45.8	-24.4	8.5	3	8.10848	4.47155	low
dre-mir-2192-p3	GGGAAAGTTGAAAAGAAC	18	541128969	+	44350010	44350093	gcaccctatcctgggagggtacccccgtcggtacccctactagtaggttatccacaagaactgataGGGAAAGTTGAAAAGAAC	1	bta-mir-2446,	bta-mir-2446	gctacTAAAATATATTTGAAATCGGGCCttttgaaagatgaaaagaccaatttcaagtatattttcatagc	bta-mir-2446-p3	ttgaaagatgaaaagacc	3'	New	gp2b	...(((((((((((..(((((((......)))))))...))))..((....)).........)))))))...............	66	51.2	-26.6	8.5	3.5	8.10848	5.21681	low
efu-mir-9225-p5	ATGAAGAACGCAGCTAGC	18	541127426	+	46158	46231	cttgtgtcaATGAAGAACGCAGCTAGCtatgagaattaatgtgaATCGCAGGACACATTGATCAtggacacttt	3	efu-mir-9239,ccr-mir-205,odi-mir-1505,	efu-mir-9239	gggttcctccaaacccagaacaagtagcagccatcTTCAGATCACTTTGTAGCTCATgctgggtggcctcatgaagaacacaggtggcatctgaccttggcctgtacctcctgggaggtcccagagcca	efu-mir-9239-p5	atgaagaacacaggtggc	5'	New	gp2b	...(((((.((((.....((.....))........((((((((..((....)))))))))))))).)))))...	68	40.5	-16.6	8.5	17	8.10848	25.3388	middle
gga-mir-1666-p5	GGGGGTGTAACTCAGTGGT	19	541128964	-	27638230	27638306	gtatgcgaGGGGGTGTAGCTCAGTGGTagagcgcgtgctTAGCATGCACGAGGCCCCgggttcaatccctggcacct	11	bta-mir-26c,hsa-mir-5692a-1,hsa-mir-5692a-2,mmu-mir-5112,mmu-mir-1957a,mmu-mir-7003,mmu-mir-1957b,mmu-mir-5106,gga-mir-1692,dre-mir-733,pma-mir-10b,	mmu-mir-1957b	aacatatacatcttaagtttcttatggggcTGGAATGTAACTCAGTGGTATggctgctcaccagtatgtgcaaggcgctgagttccagccctgtaccaagaaaaagaatgctgaatatatgtc	mmu-mir-1957b-p5	TGGAATGTAACTCAGTGGT	5'	New	gp2b	...(((.((((..((.(((((...(((.....((((((...)))))).....)))..)))))))..)))).)))...	71	62.3	-30.2	8.5	3.5	8.10848	5.21681	middle
hsa-mir-4539-p5	CCGGAGCTGGGGATTGTGG	19	541128965	+	50309161	50309186	gggccggCCGGAGCTGGGGGTTGTGG	1	hsa-mir-4734,	hsa-mir-4734	ctcgggcccgaccgcgccggcccgcacctcccggcccggaGCTGCGGGCTGCGGTCAGGGCGatcccggg	hsa-mir-4734-p3	ccggaGCTGCGGGCTGCGG	3'	New	gp2b	...(((((....))))).........	14	80.8	-7	8.5	0.5	8.10848	0.745258	low
hsa-mir-8083-p5	TTTGTAGGAGAACGTAGG	18	541128963	+	45124045	45124138	acagttcttcggttaagggtagacgagtaactgtgctccctggcgagaaactccagacaagttcttgaagtcctTTTGTAGGAGAACGTAGGta	1	cfa-mir-8802,	cfa-mir-8802	acgtccaaccatggagccacctgggcacccactaagaccaTTTTTGATGTTTCTCTCTCGGCTtggggcctcctggtcgagcagctgctattaaggcatgtggtcaggctgtgtcccagatttgtaggagaccgtgtggtc	cfa-mir-8802-p3	tttgtaggagaccgtgtg	3'	New	gp2b	...(((((((....(((((....((((.((((((.....((((.........)))))).))))))))....)))))....))))))).......	84	46.8	-22.4	8.5	11.5	8.10848	17.1409	middle
mmu-mir-216b-p3	TGGTTAGCACTCTGGACT	18	541128964	+	28342830	28342887	catgcaggccaggccccatggtgtaaTGGTTAGCACTCTGGACTctgaatccagcgat	3	hsa-mir-4797,mmu-mir-6900,mml-mir-503,	mml-mir-503	tgcccTAGCAGCGGGAACAGTTCTGCAGtgagtgatcagtactctGGAGTATTGTTTCCGCTGCCAGGgta	mml-mir-503-p3	tgatcagtactctGGAGT	3'	New	gp2b	..(((.((.((((..(((..((((........))))..)))..))))...)).)))..	54	55.2	-15.9	8.5	4.5	8.10848	6.70732	low
mmu-mir-495-p5	AGGATTCGGCGCTCTCAC	18	541128980	+	38882410	38882443	AGGATTCGGCGCTCTCACCGCCGCGGCCCGGGTt	7	hsa-mir-650,cfa-mir-8885,ptr-mir-650,ppy-mir-1538,mml-mir-650c,mml-mir-650a-1,mml-mir-650a-2,	hsa-mir-650	cagtgctggggtctcAGGAGGCAGCGCTCTCAGGACgtcaccaccatggcctgggctctgctcctcctcaccctcctcactcagggcacaggtgat	hsa-mir-650-p5	AGGAGGCAGCGCTCTCAG	5'	New	gp2b	.((...(((((.......)))))...))......	27	73.5	-9.7	8.5	2	8.10848	2.98103	low
mmu-mir-669i-p5	ATGGATAAGGCATTGGCTTC	20	541128962	+	2615238	2615291	ggtggcctaATGGATAAGGCATTGGCCTCctaAGCCAGGGATTGTGGGTTCgag	11	bta-mir-4286-2,hsa-mir-1261,hsa-mir-6131,eca-mir-9163,ptr-mir-6131,ppy-mir-1261,mml-mir-6131,mdo-mir-7386a-3,mdo-mir-7386d,mdo-mir-7386a-2,mdo-mir-7386a-1,	hsa-mir-1261	tgctATGGATAAGGCTTTGGCTTatggggatattgtggttgatctgttctatccagatgactgaaactttctccatagcagc	hsa-miR-1261	ATGGATAAGGCTTTGGCTT	5'	Diff	gp2b	((.((((.((((.......)))))))).))..((((..........))))....	30	55.6	-14.2	8.5	4	8.10848	5.96206	low
bta-mir-2284m-p5	TGGAGACGCGGCCCTGTTGA	20	541128984	-	2801758	2801829	gaagcttgctccactggccatctgagcttcagtgaagcccagggtgaagccTGGAGAAGCGGCCCTGTTGAg	23	bta-mir-139,hsa-mir-139,mmu-mir-139,rno-mir-139,ssc-mir-139,ppy-mir-139,mml-mir-139,ppa-mir-139,lla-mir-139,eca-mir-139,cfa-mir-139,ptr-mir-139,ggo-mir-139,efu-mir-139,aca-mir-139,aca-mir-139,tgu-mir-139,cgr-mir-139,oha-mir-139,tch-mir-139,sha-mir-139,aca-mir-139,aca-mir-139,	hsa-mir-139	gtgtatTCTACAGTGCACGTGTCTCCAGTgtggctcggaggcTGGAGACGCGGCCCTGTTGGAGTaac	hsa-miR-139-3p	TGGAGACGCGGCCCTGTTGGAGT	3'	Diff	gp2b	...((((.(((((..((((((((..(((((...)))))...)))))..))))))))))))............	57	59.7	-25.5	9	7	8.58545	10.4336	middle
cfa-mir-8864-2-p3	TCAAATGCTCAGACTCCTGTGG	22	541128957	-	53811175	53811255	tgtgcatcgtagTCAAATGCTCAGACTCCTGTGGtggctgctcatgcaccacggatgtttgagcatgtgctacggtgtcta	13	chi-mir-105a,bta-mir-105a,ssc-mir-105-1,cfa-mir-105a,hsa-mir-105-1,ppy-mir-105-1,mml-mir-105-1,ggo-mir-105,ppa-mir-105,mne-mir-105,lla-mir-105,sla-mir-105,eca-mir-105,	chi-mir-105a	tgtgcatcgtagTCAAATGCTCAGACTCCTGTGGtggctgctcatgcaCCACGGATGTTTGAGCATGTGCtacggtgtcta	chi-miR-105a	TCAAATGCTCAGACTCCTGTGG	5'	Yes	gp1a	...(((((((((.((.((((((((((..((((((((.(.......)))))))))..)))))))))).)))))))))))...	75	51.9	-43.6	9	0	8.58545	0	low
chi-let-7a-5p	GTAGATTCTCCTTCTATGAGTAC	23	541128966	+	62843767	62843881	tcctggacagaatccttctttggtatttaaaagGTAGATTCTCCTTCTATGAGTACattatttacgattaATCATAGAGGAAAATCCACGTtttcagtatcaaatgctgcttgga	14	chi-mir-376a,bta-mir-376a,hsa-mir-376a-1,ppy-mir-376a-1,mml-mir-376a-1,mmu-mir-376a,rno-mir-376a,ssc-mir-376a,eca-mir-376a,cfa-mir-376a-1,tch-mir-376a-2,ptr-mir-376a-1,ggo-mir-376a,oar-mir-376a,	chi-mir-376a	tcctggacagaatccttctttggtatttaaaagGTAGATTCTCCTTCTATGAGTacattatttacgattaatcatagaggaaaatccacgttttcagtatcaaatgctgcttgga	chi-miR-376a	GTAGATTCTCCTTCTATGAGT	5'	Diff	gp1a	(((..(.(((........(((((((((.((((.((.((((.((((.((((((....(((......)))...)))))))))).)))).)).)))).)))))))))..))))..)))	115	34.8	-30	9	7	8.58545	10.4336	middle
chi-mir-103-p5	GTGAGGACTCGGGAGGTGGAGG	22	541128986	-	81313229	81313332	cccttgGTGAGGACTCGGGAGGTGGAGGgtggtgctgccagggccagggcgccgcctcagctcgcttctccccccacctcctctctcctcaggtgcgcttgcag	7	chi-mir-1224,bta-mir-1224,hsa-mir-1224,ptr-mir-1224,ssc-mir-1224,ppy-mir-1224,mml-mir-1224,	chi-mir-1224	cccttgGTGAGGACTCGGGAGGTGGAGGgtggtgctgccagggccagggcgccgcctcagctcgcttctccccccacctcctctctcctcaggtgcgcttgcag	chi-miR-1224	GTGAGGACTCGGGAGGTGGAGG	5'	Yes	gp1a	.......((((((...(((((((((.(((..(....((..((((..((((...))))..))))))..)..))))))))))))...))))))..(((....))).	84	70.2	-46.6	9	0	8.58545	0	low
chi-mir-181c-p3	TCGGCAACAAGAAACTGCCTGA	22	541128982	-	25306903	25307023	ccgccctgctcgctcagctgatctgtggctTAGGTAGTTTCATGTTGTTGGGAttgagttttgaacTCGGCAACAAGAAACTGCCTGAgttacatcagtcggttatcgtcgagggccccaa	19	bta-mir-196a-2,mmu-mir-196a-2,hsa-mir-196a-2,ptr-mir-196a-2,ppy-mir-196-2,mml-mir-196a-2,ggo-mir-196-2,ppa-mir-196,rno-mir-196a,ssc-mir-196a-2,cfa-mir-196a-2,tch-mir-196a,efu-mir-196,oan-mir-196a,ssa-mir-196a-4,ssa-mir-196a-1,cgr-mir-196a,age-mir-196,lla-mir-196,	hsa-mir-196a-2	tgctcgctcagctgatctgtggctTAGGTAGTTTCATGTTGTTGGGattgagttttgaactCGGCAACAAGAAACTGCCTGAGttacatcagtcggttttcgtcgagggc	hsa-miR-196a-3p	CGGCAACAAGAAACTGCCTGAG	3'	Diff	gp1b	..(((((...((...(((((((.(((..(((((((((((((.(((((..(((.(..(...)..).)))..))))).)))))))))))))..)))...)))))))..))...))))).....	114	51.2	-54	9	7	8.58545	10.4336	middle
chi-miR-30e-3p	ATCAACAAACATTTATTGTGTGC	23	541128957	+	69765131	69765236	cccagcctggcacattcgtaggccTCAGTAAATGTTTATTGGATGAataaatgaatggctcATCAACAAACATTTATTGTGTGCctgcaaacgtgatctccacagg	5	chi-mir-545,bta-mir-545,ssc-mir-545,eca-mir-545,cfa-mir-545,	chi-mir-545	cccagcctggcacattcgtaggcCTCAGTAAATGTTTATTGGATgaataaatgaatggctcaTCAACAAACATTTATTGTGTGCctgcaaacgtgatctccacagg	chi-miR-545-3p	TCAACAAACATTTATTGTGTGC	3'	Diff	gp1a	.....((((.(((.((.((((((..((((((((((((....(((((.((......))..)))))...))))))))))))...)))))).)).))).......))))	101	43.4	-30	9	22	8.58545	32.7913	middle
chi-mir-376e-p5	CTCGGAGAGTGGAGCTGTGGGTGT	24	541128966	+	62866470	62866574	ccagaggcagtgttggtgggagCTCGGAGAGTGGAGCTGTGGGTGTcagggtcaggcacACGCACAGCACCTCACTGAGCTccttccaaaggcaacgtcttccaa	2	bta-mir-3957,oar-mir-3957,	bta-mir-3957	ttggtgggagCTCGGAGAGTGCAGCTGTGGgtgtcagggtcaggcacacgcacagcacctcactgagctccttccaa	bta-miR-3957	CTCGGAGAGTGCAGCTGTGG	5'	Diff	gp1b	...(((((..((((((..(((((((((.((..((.((((((.((((...........)))).)))))).)))).)))))))))..)))...)))..)))))....	98	60	-47.7	9	9	8.58545	13.4146	middle
chi-mir-382-p5	CACAGCTCCAGGGGACGCCGTT	22	541128978	-	47379704	47379766	CACAGCTCCAGGGGACGCCGTTcctgtcctggactatgtgagTGGTGCTCCCTGGAGCTGAGC	1	bta-mir-7862,	bta-mir-7862	cacagctccaggggacgccgttcctgtcctggactatgtgagTGGTGCTCCCTGGAGCTGAGC	bta-mir-7862-p5	cacagctccaggggacgccgtt	5'	New	gp1b	..(((((((((((..((((..((..(((...))).....))..))))..)))))))))))...	58	63.5	-34.9	9	12	8.58545	17.8862	middle
chi-miR-455-3p	TTGACCTATGAATTGACAGCC	21	541128958	-	40909922	40910023	caagagcgagtgcacagggctCTGACCTATGAATTGACAGCCagtgctctcgtgtcccctctggctgccaattccataggtcacaggtatgttcgcctcaat	10	ssa-mir-192a-1,ssa-mir-192a-2,ssa-mir-194c,dre-mir-192,pma-mir-192,xtr-mir-192,ola-mir-192,ccr-mir-192,tni-mir-192,fru-mir-192,	ssa-mir-192a-2	ATGACCTATGAATTGACAGCCagtgtttgcaacacaactgCCTGTCAGTTCTGTAGGCCACT	ssa-miR-192a-5p	ATGACCTATGAATTGACAGCC	5'	Diff	gp2a	...((((((....(((..(((.((((((((((((((.(((((((................))))))).))))).)))))))))..))).))))))).))...	96	53.9	-38.7	9	1	8.58545	1.49052	low
cin-mir-4075-p5	CACTATGCTGAGACTCGA	18	541128969	+	38539317	38539433	gaggtactgtgttctgtgtGCTGGAGGATGAAGATACGAagtgatccatcggctgagtgttctatCACTATGCTGAGACTCGAatggctgacagcacacattttctcgcagtactta	15	hsa-mir-4313,hsa-mir-3911,mmu-mir-8118,mmu-mir-6916,rno-mir-295-2,rno-mir-295-1,mml-mir-519a-2,ggo-mir-1283-1,ggo-mir-525,gga-mir-6587,gga-mir-6664,aca-mir-5435a,aca-mir-5435a,aca-mir-5435a,aca-mir-5435a,	mmu-mir-8118	acaagctaaaacaagtccccattcctgtgtcggcatagtcatgtttgtgctttgataaacaacagggagtagGACAAACATGACTATGCTGACActagaatgcttgcagggaccagaggaaagcatcag	mmu-mir-8118-p3	GACTATGCTGACActaga	3'	New	gp2b	.((((((((((...(((((((((..((((..............)))).(((((..((((......))))..)))))...............)))))))))......)))))))))).	115	47	-41	9	0	8.58545	0	low
efu-mir-9202-p5	GTTCAGGTCCCTGTTCGGGCGCCA	24	541128980	+	100357312	100357337	GTTCAGGTCCCTGTTCAGGCGCCAct	1	efu-mir-9226,	efu-mir-9226	gcgcacttctcggagcgacccgctcgcctgacttttgagagtacccctgtacTCAAGTCCCTGTTCGGGCGCCGaatgtggatatttct	efu-mir-9226-p5	acTCAAGTCCCTGTTCGGGCGCCG	5'	New	gp2b	.....((..(((....)))..))...	18	61.5	-6.9	9	37	8.58545	55.1491	middle
efu-mir-9261-1-p3	ACTCTTTCCCTGTTGCACTACT	22	541128970	-	71266838	71266919	ggcctgcctgacACTCTTTCCCTGTTGCACTACTgtgcgcccctggcaagCAGTGCAATGATGAAAGGGCATcggtcgggcc	11	chi-mir-130b,bta-mir-130b,hsa-mir-130b,mmu-mir-130b,rno-mir-130b,ssc-mir-130b,eca-mir-130b,cfa-mir-130b,ptr-mir-130b,ppy-mir-130b,mml-mir-130b,	chi-mir-130b	ggcctgcctgacACTCTTTCCCTGTTGCACTACTgtgcgcccctggcaagCAGTGCAATGATGAAAGGGCATcggtcgggcc	chi-miR-130b-5p	ACTCTTTCCCTGTTGCACTACT	5'	Yes	gp1a	((((((.((((..(((((((...((((((((.((.(((.......))))).))))))))...)))))))..)))).))))))	82	61	-38.1	9	9	8.58545	13.4146	middle
gga-mir-1805-p5	GAGGTTCGTGCTGAAGGC	18	541128979	-	58339021	58339113	aagcGAGGTTCGTGCTGAAGGCctgtttcctaggctacacacggaggactagttccttgtttgcgcctaggggaaagtccccggaccttgggc	2	bta-mir-2296,hsa-mir-4502,	bta-mir-2296	ggttcctacagtgagcccccgttctcctcctgtcaaggTGGACAACTGAGGTTCCTGCTgaaactggacc	bta-mir-2296-p5	GAGGTTCCTGCTgaaact	5'	New	gp2b	...(((((((((.......((.((.(..(((((((((.(((.((((......)))).))).)).)))))))..).)).)).)))))))))...	87	58.1	-35.9	9	2	8.58545	2.98103	low
hsa-mir-378d-2-p5	GAATCTGTGCTCTGGGGGCTGTGC	24	541128984	-	31756953	31757060	tgctgGAATCTGTGCTCCGGGGGCTGTGCcgggtagagagggcagtgggaggtaagagctcttcacccTTCACCACCTTCTCCACCCAGCagggccagcacactttgg	12	chi-mir-197,bta-mir-197,hsa-mir-197,eca-mir-197,ptr-mir-197,ppy-mir-197,mml-mir-197,ppa-mir-197,age-mir-197,cfa-mir-197,ggo-mir-197,mne-mir-197,	chi-mir-197	tgctggaaTCTGTGCTCCGGGGGCTGTGCcgggtagagagggcagtgggaggtaagagctcttcacccTTCACCACCTTCTCCACCCAGCagggccagcacactttgg	chi-miR-197-5p	TCTGTGCTCCGGGGGCTGTGC	5'	Diff	gp1a	..(..((...((((((.....(((..(((.((((.(((((((..((((..((((((....))).)))..))))..))))))).)))).)))..))))))))).))..)	106	62	-47.9	9	4	8.58545	5.96206	low
hsa-mir-8087-p5	TCCAAGGAAGGCAGCAGG	18	541128985	+	32929459	32929629	atcaactttcgatggtagtcgccgtgcctaccatggtgaccacgggtgacggggaatcagggttcgattccggagAGGGAGCCTGAGAAACGGCtaccacaTCCAAGGAAGGCAGCAGGcgcgcaaattacccactcccgaccccgggaggtagtgacgaaaaataacaat	18	bta-mir-2443,hsa-mir-1976,hsa-mir-4313,mmu-mir-7657,mmu-mir-1892,mmu-mir-1892,rno-mir-3596b,rno-mir-3570,ssc-mir-7139,ssc-mir-9788-2,ssc-mir-9788-1,eca-mir-1892,cfa-mir-8807,ppy-mir-1976,efu-mir-9321,efu-mir-9267,mdo-mir-7258,pma-mir-4553,	bta-mir-2443	gtgagggtTGAGGGCAGGACCGTATGAGGTGTccaaggaaggctccactcagccggcccttccctcccctcac	bta-mir-2443-p3	Tccaaggaaggctccact	3'	New	gp2b	......(((((..((((((...((((((((((.((((..((.((.....))))..)))).)))....(((((((...((((((........)))).))...)))..))))......)))))))...))))))..((((((....)))))).......))))).........	43	56.1	-59.5	9	23.5	8.58545	35.0271	middle
mmu-miR-101c	AAATGCCGTCTGAGTGGT	18	541128968	-	9055070	9055133	gatgatcgttcttttctcccgtttgggagaataagagggagaAAATGCCGTCTGAGTGGTttct	5	mmu-mir-6993,oan-mir-1409,tgu-mir-2996-1,tgu-mir-2996-2,xtr-mir-338-2,	xtr-mir-338-2	caacaatatcctgatgccgtctgagtgtgcgggaaagcTCCAGCATCAGTGATTTTGTTG	xtr-mir-338-2-p3	tgatgccgtctgagtgtg	3'	New	gp2b	((.((((..((..(((((((....)))))))..(((.((........)).)))))..)))))).	63	45.3	-18.7	9	0	8.58545	0	low
mmu-miR-1961	GAGGAGAGGAGAGGAGGGGA	20	541128308	-	23147	23230	aaacctgactcctgggcgctgagatgtagcccctccaggcgggagggggtgagggctcgaatGAGGAGAGGAGAGGAGGGGGaa	6	bta-mir-2393,mmu-mir-8119,eca-mir-9113,eca-mir-8988,eca-mir-8954,gga-mir-6632,	bta-mir-2393	ggcagaggggaggagaggagaagagacatctTAGATTTTTTGTTTTCTTTTgcc	bta-mir-2393-p3	gaggggaggagaggagaaga	3'	New	gp2b	...(((..(((((((((.((......((.(((((((.....))))))).)))).))))..........)))))....)))....	77	64.3	-29.8	9	10	8.58545	14.9052	middle
mmu-mir-7210-p3	TCGAATCCCAGCGGTGCCTCCA	22	541128968	+	27058443	27058543	atgcgtggggcgccgtggcttagttggttaaagcgcctgtctagtaaacaggagatcctgggtTCGAATCCCAGCGGTGCCTCCCgaggcataggttgttt	3	hsa-mir-5100,mmu-mir-5100,bfl-mir-4903,	mmu-mir-5100	gtgggagggaggacttgggaactgaagagcagagtTCGAATCCCAGCGGTGCCTCTtcccgact	mmu-miR-5100	TCGAATCCCAGCGGTGCCTCT	3'	Diff	gp2b	...((.(((((((((..((((.........)))).(((((.......))))).....(((((.......)))))))))))))).))..(((.....)))..	83	56.4	-33.4	9	40	8.58545	59.6206	middle
ola-mir-181b-2-p5	CATCCCTTGCATGGTGGAGGG	21	541128957	-	78813021	78813130	ttccctgctccctctctcaCATCCCTTGCATGGTGGAGGGtgagctttctgaaaacccCTCCCACATGCAGGGTTTGCAggatggtgagcctcggcttttcttgctctct	15	chi-mir-188,bta-mir-188,hsa-mir-188,ppy-mir-188,ppa-mir-188,mmu-mir-188,rno-mir-188,eca-mir-188,cfa-mir-188,ptr-mir-188,mml-mir-188,mne-mir-188,ggo-mir-188,cgr-mir-188,tch-mir-188,	chi-mir-188	ttccctgctccctctctcaCATCCCTTGCATGGTGGAGGGtgagctttctgaaaacccCTCCCACATGCAGGGTTTGCAggatggtgagcctcggcttttcttgctctct	chi-miR-188-5p	CATCCCTTGCATGGTGGAGGG	5'	Yes	gp1a	......((((((..(((..((..(((((((((..((((((................))))))..)))))))))..))..))).)).))))...(((.......)))....	84	55.5	-40.9	9	20	8.58545	29.8103	middle
ola-mir-19b-1-p5	ACCGTTGGCGTGTGAGGC	18	541128976	-	20837115	20837208	tgacgcatgcgcaacggaacccagccgccgcatatataagcgcgaacccaggcgcttcctcgtagtgccgccgggACCGTTGGCGTGTGAGGCg	2	chi-mir-148b,ssc-mir-532,	chi-mir-148b	atcatttccagtcaccgttagcatttgaggtGAAGTTCTGTTATACACTCAGGCtgtggctctctgaaagTCAGTGCATCACAGAACTTTGTctcgaaagctttctagc	chi-mir-148b-p3	accgttagcatttgaggt	3'	New	gp1a	...(((((((.((((((..(((...(((.((........)))))......((((((.......))))))...))).))))))))))))).....	86	66	-39.5	9	1	8.58545	1.49052	low
ppy-mir-936-p5	AGCGAGCGCACGGGGTCCG	19	541128969	-	58720672	58720712	caAGCGAGCGCACGGGGTCCGcagcgatgttggccacccac	4	hsa-mir-7846,mmu-mir-7030,eca-mir-1379,eca-mir-9144,	eca-mir-1379	cactggaatgactgaggggctttcagggagcccacgggctcaggctctcagcccgagccgtgttcttcagatggGCACGGGCTGCAGCGCCGACGCCTgtgggccccatgggctgggccaaaccggtctgtcc	eca-mir-1379-p5	agggagcccacgggctcag	5'	New	gp2b	...((....))..((((((..((....))..)))).))...	25	70.7	-11	9	8	8.58545	11.9241	middle
rno-mir-3589-p3	GGGCCGGCGGCGGCGGCGA	19	541128968	-	44929893	44929941	gagcgctgcgatcccgccggcGGGCCGGCGGCGGCGGCGAcggcagcgg	42	hsa-mir-3665,hsa-mir-3960,hsa-mir-203a,hsa-mir-7704,hsa-mir-3648-2,hsa-mir-3648-1,hsa-mir-3195,hsa-mir-3195,hsa-mir-6724-2,hsa-mir-6724-1,hsa-mir-6724-4,hsa-mir-6724-3,hsa-mir-1908,hsa-mir-1237,hsa-mir-4787,hsa-mir-4787,hsa-mir-4787,mmu-mir-8112,mmu-mir-935,rno-mir-935,mmu-mir-8101,mmu-mir-3960,rno-mir-207,ssc-mir-4332,eca-mir-9133,cfa-mir-718,cfa-mir-718,cfa-mir-207,ptr-mir-203,ptr-mir-1237,ppy-…	hsa-mir-3665	gcgggcggcggcggcggcagcagcAGCAGGTGCGGGGCGGCGgccgcgctggccgctcgactccgcagctgctcgttctgcttctccagcttgcgcaccagctcc	hsa-mir-3665-p3	cgggcggcggcggcggcag	3'	New	gp2b	...((((((..((((((((.((......)).)))))).))..)))))).	45	87.8	-30.5	9	6.5	8.58545	9.68835	middle
xtr-miR-93b	AACCCGTAGATCCGATCTTGTGAA	24						2	ola-mir-99,ssa-mir-99-2,	ssa-mir-99-2	AACCCGTAGATCCGATCTTGTGgcgaatctgacatcaCAAGCTCGCCTCTGTGGGCCTCT	ssa-miR-99-5p	AACCCGTAGATCCGATCTTGTG	5'	Diff	gp3	((((......)))).((((((...((((..(((..(((.((((((.............)))))).)))..)))..))))...))))))...((((....)))).	73	51.9	-35.9	9	39	8.58545	58.1301	middle
hsa-miR-3168-	GAGCCTCTAAGAAGTTGACTGAAG	24	541128970	-	68122959	68123022	atccttcttcctgagtggcTCTGGTGATGAGCAAACTGAGCCTCTAAGAAGTTGACTGAAGggg	2	hsa-mir-3653,cfa-mir-8882,	hsa-mir-3653	tccctggggacccctggcagccCCTCCTGATGATTCTTCTTCctgagcacgctcatgatgagcaaactgagcctCTAAGAAGTTGACTGAAGgggctgcttccccaagga	hsa-miR-3653-3p	CTAAGAAGTTGACTGAAG	3'	Diff	gp2b	.((((((.((((.((.(((((.(((.........)))))))).)).)).....))..)))))).	62	50	-17.7	9.5	5.5	9.06242	8.19784	middle
hsa-mir-6850-p5	AGCATGGGACTCTTAATCC	19	541128979	+	9205246	9205344	AGCATGGGACTCTTAATCCcagggtcatgggttcgagccccaccttgggcatatgcccaaagaatctgcctgcaatgcaggagacctgggttcagtcct	1	mmu-mir-6952,	mmu-mir-6952	cctgaATGGTGGGCGGTGAAACAGAGAgcttagcatgggTCTCTGACTCTGCCTCCCACAG	mmu-mir-6952-p5	agcatgggTCTCTGACTCT	5'	New	gp2b	.....((((((......((((((....(((((....((((......))))....))))).....(((.(((((...))))))))))))))...))))))	94	55.6	-41.4	9.5	1.5	9.06242	2.23577	low
hsa-miR-7705	AAGGTGGCTGTGAGAGGC	18	541128963	-	46875681	46875722	gagAAGGTGGCTGTGAGAGGCgggagcagcagaggcagcaaa	29	chi-mir-30c,bta-mir-30c,oar-mir-30c,hsa-mir-30c-1,eca-mir-30c,ppy-mir-30c-1,mml-mir-30c-1,hsa-mir-6727,mmu-mir-30c-1,rno-mir-30c-1,mmu-mir-7030,mmu-mir-1953,ssc-mir-30c-1,cfa-mir-30c-1,ptr-mir-30c-1,ptr-mir-1234,gga-mir-30c-1,gga-mir-6551,gga-mir-6614,efu-mir-30c,efu-mir-9341,efu-mir-9243a,mdo-mir-30c-2,oan-mir-30c-1,cin-mir-4127,dre-mir-125b-2,tgu-mir-2982,xtr-mir-30c-1,sha-mir-30c,	hsa-mir-30c-1	accatgctgtagtgtgTGTAAACATCCTACACTCTCAGCtgtgagctcaaggtggCTGGGAGAGGGTTGTTTACTCCttctgccatgga	hsa-mir-30c-1-p5	aaggtggCTGGGAGAGGG	5'	New	gp2b	.........(((((.....((....)).......)))))...	30	61.9	-10	9.5	11.5	9.06242	17.1409	middle
hsa-mir-8071-1-p3	TGAGGTAGTTTGTACAGTT	19	541128979	-	77163095	77163247	tactttcaggtattcaaaattgtaacagtgtttatgatgtacatttgtagcagtgtctgTGATGTAGTTTGTACAGTTtgtgggtagaaaggacttttaacagtctgctggatcactcattttcacttaccatttctgtctttcttggaatct	27	chi-let-7g,bta-let-7g,ptr-let-7g,gga-let-7g,mdo-let-7g,oar-let-7g,hsa-let-7g,ppy-let-7g,mml-let-7g,mmu-let-7g,rno-let-7g,eca-let-7g,mmu-mir-3962,ssc-let-7g,cfa-let-7g,tch-let-7g,ggo-let-7g,oan-let-7g,aca-let-7g,aca-let-7g,tgu-let-7g-2,tgu-let-7g-1,cgr-let-7g,oha-let-7g,sha-let-7g,aca-let-7g,aca-let-7g,	chi-let-7g	ccttttgcctgattccaggcTGAGGTAGTAGTTTGTACAGTTtgagggtctatgataccacccggtacaggagataaCTGTACAGGCCACTGCCTTGCCgggaacag	chi-let-7g-p5	GGTAGTAGTTTGTACAGTT	5'	Diff	gp1a	...(((((((....((((((.(((..((((...((((.((..(((..((((((...((((...((..(((.(((.........))).)))..)).....)))).))))))))).))))))...))))))).)))).)).....)))))))...	147	35.3	-28.2	9.5	8.5	9.06242	12.6694	low
mmu-mir-96-p5	TTCTGGGTCGGGGTTTCG	18	541128978	+	79207942	79207970	atagacctgcTTCTGGGTCGGGGTTTCGt	7	mmu-mir-329,rno-mir-329,cfa-mir-769,mml-mir-329-2,gga-mir-193b,oan-mir-193,sha-mir-193,	mmu-mir-329	tgttcgcttctggtaccggaagAGAGGTTTTCTGGGTCTCTGTTtctttgatgagaatgaAACACACCCAGCTAACCTTTTTttcagtatcaaatcc	mmu-mir-329-p3	TTCTGGGTCTCTGTTtct	3'	New	gp2b	...(((((......)))))..........	16	55.2	-7	9.5	4.5	9.06242	6.70732	middle
bta-mir-2343-p3	GCACAGTACTGTGATAACTGA	21	541128959	+	22978901	22978924	tttGCACAGTACTGTGCTAACTGA	1	mmu-mir-101c,	mmu-mir-101c	tgatgccctactgcacagtcctgtgatgactgactgctcaactgcACAGTACTGTGATAACTGAtcgcctaactg	mmu-miR-101c	ACAGTACTGTGATAACTGA	3'	Diff	gp2b	...(((((....))))).......	14	41.7	-6.6	10	8	9.53939	11.9241	low
bta-miR-2426	AGCGGTTAGGATTCCTGGT	19	541128966	-	1233184	1233269	acgtcctctcccacatggtctAGCGGTTAGGATTCCTGGTtttcaccCAGGCGGCCCGGGTTCGACtcccggtgtgggaaggaaat	9	efu-mir-9327,oan-mir-23a,oan-mir-499,dre-mir-23a-1,xtr-mir-23a-2,xtr-mir-145,ola-mir-101a,tni-mir-23a-1,fru-mir-23a-1,	xtr-mir-23a-2	ctgtggctggtaggattcctggcagagtgatttggaaatgtatggtacaaaATCACATTGCCAGGGATTTCCaatcagtcccg	xtr-mir-23a-2-p5	ggctggtaggattcctggc	5'	New	gp2b	...((((.((((((((((((.(((..(..((...(((((.......)))))...))..)))).))))....))))))))))))...	80	59.3	-32	10	3	9.53939	4.47155	low
chi-mir-214-p3	TCTGATCGTTCCCCTCCATACA	22	541128971	-	54768141	54768202	aACATGGAGGTCTCTGTCTGACttagcacagctggctgtgTCTGATCGTTCCCCTCCATACA	2	mmu-mir-1843b,rno-mir-1843b,	mmu-mir-1843b	caacATGGAGGTCTCTGTCTGACTTaggatagctggctaagtCCGATCGTTCCCCTCCATACaacc	mmu-miR-1843b-3p	CCGATCGTTCCCCTCCATAC	3'	Diff	gp1b	...(((((((........(((.(((((((((....))))).)))))))....)))))))...	56	51.6	-19.6	10	2	9.53939	2.98103	middle
chi-miR-487a-3p	AATTGTGTCAGGACGTTGGA	20	541128985	+	126889322	126889436	ccaccacgcaacgtctgtgcgcacgcgcagagcgccagctcctggtatttttagacgagtctgctgtcgccctgttcaAATTGTGTCAGGACGTTGGAcgtggaggattggagtg	14	hsa-mir-4263,eca-mir-9138,gga-mir-219a,aca-mir-219-1,aca-mir-219-1,oha-mir-219-1,bfl-mir-4872c-2,bfl-mir-4872c-1,tni-mir-26,tni-mir-489,fru-mir-26,fru-mir-489,aca-mir-219-1,aca-mir-219-1,	oha-mir-219-1	ctccTGATTGTCCAAACGCAATTCTTGtccagaaaaacatgcaaaccAAGAATTGTGTCTGGACATCGGtggctgagtct	oha-mir-219-1-p3	AATTGTGTCTGGACATCGGt	3'	New	gp2a	((.(((((((((((((..(((((...((((.(((.((((..((.((........)).))...)))).))).))))......)))))..))))))))..))))).)).........	106	57.4	-44.4	10	1	9.53939	1.49052	low
cin-mir-199-p5	TACATAGACTTGAACACAG	19	541128966	+	64894013	64894101	tccggtgttctcttttctgtgagactagccgtTACATAGACTTGAACACAGttctagtttttggctgaagcatagttgagaataccctt	4	mmu-mir-708,rno-mir-466d,rno-mir-708,cgr-mir-708,	rno-mir-466d	tgtgcatatgactatATGTGTGTGTATGTCCTTTTGTgtatatgaatatacatatacataaacacatacacacacaaacaagaacactcacac	rno-mir-466d-p5	tacatatacataaacacat	5'	New	gp2b	...(((((((((....(((((....((((((..((.((((..((....))..))))))...))))))...)))))..)))))))))...	83	41.6	-30.3	10	1.5	9.53939	2.23577	low
dre-miR-200c-3p	TACATAGACTTGAACACAG	19	541128976	-	7244469	7244567	cattttaagcccaggatgtcgtctatgatgagataaaaagagctccacctagaagttacaggatcattttttcaagagggTACATAGAATTGAACACAG	1	rno-mir-466d,	rno-mir-466d	tgtgcatatgactatATGTGTGTGTATGTCCTTTTGTgtatatgaatatacatatacataaacacatacacacacaaacaagaacactcacac	rno-mir-466d-p3	tacatatacataaacacat	3'	New	gp2b	.((((((.((((...((.(((((...))))).)).((((((..(((..............)))...)))))).....))))...)))))).........	89	38.4	-13.3	10	1.5	9.53939	2.23577	low
gga-mir-1669-p5	GGGGATGTAGCTCAGCGGTAGAGC	24	541128982	-	65769618	65769665	tGGGGATGTAGCTCAGCGGTAGAGCacATGCTTTGCATGTATGAGGtc	4	mmu-mir-5112,mmu-mir-1258,eca-mir-1244,oan-mir-92a-2,	mmu-mir-5112	ggctggggtgTAGCTCAGCGGGAGAGCACctgcttcatccccagctacatttccagtgcc	mmu-mir-5112-p5	tggggtgTAGCTCAGCGGGAGAGC	5'	New	gp2b	...........((((((((((((((....))))))).))).))))...	34	52.1	-14.1	10	5.5	9.53939	8.19784	low
hsa-mir-3152-p5	ACGAGATGGTTGGGTTTGGAT	21	541128975	-	17327477	17327576	gACGAGATGGTTGGGTTTGGATtgttgtacttttttttttgttcgttgcatttttaggaacaaaaaaaaaagcccaacccttcacaccgcttcatctgca	1	eca-mir-3613,	eca-mir-3613	ccggcgcgcaacacgatggttgggtttggattgttgtacttttttttttgttcgttgcatttttaggaACAAAAAAAAAAGCCCAACCCTTcacaccacttcatccgcatctctgaggacc	eca-mir-3613-p5	acacgatggttgggtttggat	5'	New	gp2b	....((((((...(((.((((..((((..(((((((((((((((.............)))))))))))))))..))))..)))).)))...))))))...	93	39	-32.6	10	6	9.53939	8.94309	low
hsa-mir-526a-1-p5	AGAGGTGTAGGGCATGGGAAAA	22	541128961	-	49911424	49911521	gccactcgctgttcctttTTCCTATGCATATACTTCTTTgagggtctggcctaaAGAGGTGTAGGGCATGGGAAAAtggggccccgaggttcccctgc	8	chi-mir-202,bta-mir-202,mmu-mir-202,rno-mir-202,cfa-mir-202,dre-mir-202,tgu-mir-202-1,tgu-mir-202-2,	chi-mir-202	gccactcgctgttcctttTTCCTATGCATATACTTCTTTgagggtctggcctaaAGAGGTGTAGGGCATGGGAAaatggggccccgaggttcccctgc	chi-miR-202-3p	AGAGGTGTAGGGCATGGGAA	3'	Diff	gp1a	....((((..(..((.(((((((((((.(((((((((((.(((......))))))))))))))..))))))))))).))..)..))))..........	84	54.1	-44.7	10	7	9.53939	10.4336	middle
mmu-mir-7668-p3	ACGTGAGCTGGGATTAGA	18	541128977	-	71965224	71965335	agtgacattgctttttgatcctttGATGTCGGCTCTTTCTATCattttgaagcagaattccccaagcgttggggtgttcacccactaattgggaACGTGAGCTGGGACTAGA	30	bta-mir-216a,hsa-mir-8075,hsa-mir-216a,ggo-mir-216,ppa-mir-216,lca-mir-216,hsa-mir-1244-3,hsa-mir-1244-2,hsa-mir-1244-4,hsa-mir-1244-1,ppy-mir-1244,mmu-mir-8111,rno-mir-216a,rno-mir-6331,ssc-mir-216-1,ssc-mir-216-2,cfa-mir-216a,ptr-mir-1244-4,ptr-mir-1244-5,ptr-mir-1244-2,ptr-mir-1244-3,ptr-mir-1244-6,ptr-mir-1244-7,ptr-mir-1244-1,ppy-mir-216a,gga-mir-6615,mdo-mir-29a-1,mdo-mir-216,oan-mir-29a-1,…	mmu-mir-8111	ccacctacctctgcctcatgagtgctgggattaaaggcgtgcaccaccacgcccggcgagatactaatttttatacACCGGGCATGGTAGTGTACACctttgatcatagcactcagagaaactgaggcaggtgggcc	mmu-mir-8111-p3	atgagtgctgggattaaa	3'	New	gp2b	...((((((...............)))))).((((...................(((..((((((...))))))..))).((((.....)))).....))))..........	27	45.5	-25.9	10	4.5	9.53939	6.70732	middle
oan-mir-135b-2-p3	ACTGCATTATGAGCACTTAAAGT	23	541128975	+	63306567	63306682	gtgtgacgtgacagcttctgtagcacTAAAGTGCTTATAGTGCAGGTAGtgtttagttatctACTGCATTATGAGCACTTAAAGTactgctagctgtagaactccagcttcggcct	31	chi-mir-20a,bta-mir-20a,hsa-mir-20a,ssc-mir-20a,eca-mir-20a,ptr-mir-20a,ppy-mir-20a,mml-mir-20a,ggo-mir-20a,ppa-mir-20,mne-mir-20,age-mir-20,lla-mir-20,sla-mir-20,mmu-mir-20a,rno-mir-20a,cfa-mir-20a,gga-mir-20a,efu-mir-20,mdo-mir-20a,oan-mir-20a-2,ssa-mir-20a-2,aca-mir-20a,aca-mir-20a,tgu-mir-20a,oha-mir-20a,tch-mir-20a,ccr-mir-20a,lca-mir-20,aca-mir-20a,aca-mir-20a,	chi-mir-20a	gtgtgacgtgacagcttctgtagcacTAAAGTGCTTATAGTGCAGGTAGtgtttagttatctACTGCATTATGAGCACTTAAAgtactgctagctgtagaactccag	chi-miR-20a-3p	ACTGCATTATGAGCACTTAAA	3'	Diff	gp1a	..........((((((...((((.(((.(((((((((((((((((.(((((......)).))))))))))))))))))))..))).)))).)))))).........((....))..	87	44	-43.7	10	65	9.53939	96.8835	middle
oan-mir-1421ac-1-p5	TACTGCATCAGGAACTGATTGGA	23	541128976	-	38073474	38073593	aatataattaacagagattttgatgtcgcagaTACTGCATCAGGAACTGATTGGAtaagaatcggtcaccatcagttcctcatgcattgccttcagcatctaaacaagcatcagtaaata	23	chi-mir-217,bta-mir-217,hsa-mir-217,ggo-mir-217,ppa-mir-217,rno-mir-217,ssc-mir-217-1,ssc-mir-217-2,eca-mir-217,cfa-mir-217,ptr-mir-217,ppy-mir-217,mml-mir-217b,mml-mir-217a,gga-mir-217,mdo-mir-217,oan-mir-217,aca-mir-217,aca-mir-217,tgu-mir-217,oha-mir-217,aca-mir-217,aca-mir-217,	chi-mir-217	aatataattaacagagattttgatgtcgcagaTACTGCATCAGGAACTGATTGGAtaagaatcggtcacCATCAGTTCCTCATGCATTGCcttcagcatctaaacaagcatcagtaaata	chi-miR-217-5p	TACTGCATCAGGAACTGATTGGA	5'	Yes	gp1a	...................(((((((.........(((((.((((((((((..(((........)))...)))))))))).))))).(((.....))).........)))))))......	51	37.5	-30.5	10	5	9.53939	7.45258	middle
pma-mir-17b-p3	AGTTGAACATGGGTCAGTCG	20	541128968	-	14010176	14010252	agatttaagaactagaatggatccacatgcccaattgtctagtAGTTGAACATGGGTCAGTCAtgttacttgaacat	10	cfa-mir-8851,gga-mir-218-2,aca-mir-218-2,aca-mir-218-2,oha-mir-218-2,xtr-mir-218-2,ola-mir-218a-1,fru-mir-218a-2,aca-mir-218-2,aca-mir-218-2,	ola-mir-218a-1	gtcagtcagcaggttgttcctTTGTGCTTGATCTAACCATGTggctgccaggttcctaaaagtggaacatggttctgtcaagcaccatggaacggcccggcaaat	ola-mir-218a-1-p3	agtggaacatggttctgtca	3'	New	gp2b	...(((((((((..((...((((((..((..((((((.....))))))..))))))))..))..))).))))))...	71	37.7	-17.1	10	3	9.53939	4.47155	low
ssa-mir-145-1-p5	GCCCAAAGGTGAATTTTTTGG	21	541128984	+	70667025	70667110	tgcttataactttcCAAAGAATTCTCCTTTTGGGCTttctgattttattttaaGCCCAAAGGTGAATTTTTTGGgaagtttgagct	17	chi-mir-186,bta-mir-186,hsa-mir-186,ptr-mir-186,ppy-mir-186,ggo-mir-186,ppa-mir-186,mmu-mir-186,rno-mir-186,ssc-mir-186,eca-mir-186,cfa-mir-186,mml-mir-186,mdo-mir-186,oan-mir-186,cgr-mir-186,tch-mir-186,	chi-mir-186	tgcttataactttcCAAAGAATTCTCCTTTTGGGCTttctgattttattttaagCCCAAAGGTGAATTTTTTGGgaagtttgagct	chi-miR-186-3p	CCCAAAGGTGAATTTTTTGG	3'	Diff	gp1a	.(((((.(((((((((((((((((.(((((.((((((..............))))))))))).)))))))))))))))))))))).	84	33.7	-42.1	10	21	9.53939	31.3008	middle
tgu-mir-2996-1-p5	AAATGGTACCCTAGTGACTACA	22	541128957	-	53484930	53485010	gggctttCAAGTCACTAGTGGTTCCGTTTagtagatggttgtacattgtttcaAAATGGTACCCTAGTGACTACAaagccc	14	chi-mir-224,bta-mir-224,hsa-mir-224,ptr-mir-224,ppy-mir-224,mml-mir-224,ggo-mir-224,ppa-mir-224,mne-mir-224,mmu-mir-224,rno-mir-224,ssc-mir-224,eca-mir-224,cfa-mir-224,	chi-mir-224	gggctttCAAGTCACTAGTGGTTCCGTTTagtagatggttgtacattgtttcaAAATGGTACCCTAGTGACTACAaagccc	chi-miR-224-3p	AAATGGTACCCTAGTGACTACA	3'	Yes	gp1a	(((((((..(((((((((.(((.((((((....((((......))))......)))))).))))))))))))..)))))))	81	43.2	-36.5	10	27	9.53939	40.2439	middle
chi-miR-133b	TAAAGTTCATTTGGGTTCTTCTA	23	541071001	+	366	455	atttattgaattggccaTAAAGTTCATTTGGGTTCTTCTGcaccatcttacggaAAAAAACAAATGAACTTTTTAGccaacccaatgcat	29	chi-mir-2284e,bta-mir-2285s,bta-mir-2285b-2,bta-mir-2285k-3,bta-mir-2285v,bta-mir-2285e-2,bta-mir-2285ae,bta-mir-2285o-1,bta-mir-2285m-2,bta-mir-2285ad,bta-mir-2284aa-1,bta-mir-2285m-4,bta-mir-2285r,bta-mir-2285m-3,bta-mir-2285m-1,bta-mir-2285m-5,bta-mir-2284z-1,bta-mir-2285p,bta-mir-2284z-4,bta-mir-2285n-6,bta-mir-2285n-4,bta-mir-2285n-3,bta-mir-2285n-7,bta-mir-2284y-6,bta-mir-2285n-1,bta-mir-22…	chi-mir-2284e	gctatattgggttagccaaaaagatcatttgggtttttctgatgatgttatggAAAACTTGAATGAACTCTTTGGtcaactcagtattat	chi-mir-2284e-p5	aaaagatcatttgggtttttctg	5'	New	gp1a	...(((((..(((((...((((((((((((..((.(((((..........))))).))..))))))))))))...)))))..)))))...	84	34.4	-29.6	10.5	51	10.0164	76.0163	middle
bta-mir-2285n-1-p3	CTGTACAACCTTCTAGCTTTCC	22	541128986	-	19222354	19222498	taaggagtttgaagcaacactggaagctgtgtgcatccgggtTGAGGTAGTAGGTTGTATGGTTtagagttacaccctgggagttaaCTGTACAACCTTCTAGCTTTCCttggagcacacttgagccatcgaggaattcttcatc	31	chi-let-7c,ggo-let-7c,bta-let-7c,hsa-let-7c,ppy-let-7c,mml-let-7c,gga-let-7c,oar-let-7c,mmu-let-7c-1,rno-let-7c-1,ssc-let-7c,eca-let-7c,cfa-let-7c,ptr-let-7c,efu-let-7c,oan-let-7c-1,oan-let-7c-2,ssa-let-7c-2,ssa-let-7c-1,dre-let-7c-2,aca-let-7c-1,aca-let-7c-1,tgu-let-7c-1,tgu-let-7c-2,cgr-let-7c,oha-let-7c-3,xtr-let-7c,ola-let-7c,hhi-let-7c,aca-let-7c-1,aca-let-7c-1,	chi-let-7c	gaagctgtgtgcatccgggtTGAGGTAGTAGGTTGTATGGTTtagagttacaccctgggagttaaCTGTACAACCTTCTAGCTTTCCttggagcacacttgagccatc	chi-let-7c-3p	CTGTACAACCTTCTAGCTTTCC	3'	Yes	gp1a	.........(((((.....((.((.(((((((((.(((..(..(((.(((.((((((((..(((..((.(..(.....)..).)))))..)))))))).))).)))..)..)))))))))...)))..)).)).....)))))..	134	46.2	-51.4	11	5	10.4933	7.45258	middle
bta-miR-3154	CAGAAGGGGAGTTGGAGCAGA	21						6	bta-mir-3154,hsa-mir-3154,mmu-mir-3154,ptr-mir-3154,mml-mir-3154,ppy-mir-3154,	bta-mir-3154	aggcccctccttcccagccacagctcctgctcgcccctgccacgtcaaaagaggCAGAAGGGGAGTCGGAGCAGAaaggggaccc	bta-miR-3154	CAGAAGGGGAGTCGGAGCAGA	3'	Diff	gp3	.(((((((.((....)).....(((((..(((.((((((((...........)))))..))))))..)))))....))))).)).	50	65.9	-35.7	11	3	10.4933	4.47155	middle
cgr-miR-215-3p	TCTGACCGTGCAAAGGTAGC	20	541128964	-	25151812	25151866	cccagtgacaaccgTTAAACGGCCGCGGTATCCTGACCGTGCAAAGGTAGCataa	1	cgr-mir-1973,	cgr-mir-1973	cccagtgacagagttaaacggctgcattatccTGACCGTGCAAAGGTAGCataaacactt	cgr-miR-1973	TGACCGTGCAAAGGTAGC	3'	Diff	gp1b	.((..((....(((.....))).((((((......))))))))..))........	18	54.5	-12.2	11	4	10.4933	5.96206	middle
chi-mir-144-p3	CAGCAACTAAAGATCCCTCAGGA	23	541128962	-	33879405	33879498	cagccgacgttgcggcaTGCGGGATCTTTAGTTGTGGCGTgtgcattcttagttgCAGCAACTAAAGATCCCTCAGGCtgcagtgaagatcaga	2	chi-mir-3432,bta-mir-3432a-2,	chi-mir-3432	cagccgacgttgcggcaTGCGGGATCTTTAGTTGTGGCGtgtgcattcttagttgCAGCAACTAAAGATCCCTCAGGctgcagtgaagatcaga	chi-miR-3432-3p	CAGCAACTAAAGATCCCTCAGG	3'	Diff	gp1a	.......(..((((((.((.(((((((((((((((......((((........))))))))))))))))))).)).))))))..).........	78	52.1	-40.3	11	17	10.4933	25.3388	middle
chi-mir-148a-p3	ATTCAAGTAATCCAGGATAGGCT	23	541128982	+	54100764	54100863	gaggctgtggctggATTCAAGTAATCCAGGATAGGCTgtttccatccgtgaggCCTATTCTTGATTACTTGTTTCtggaggcagctgatggttcgccgct	13	bta-mir-26a-2,hsa-mir-26a-2,ssc-mir-26a,eca-mir-26a,ppy-mir-26a-2,mml-mir-26a-2,mmu-mir-26a-2,cfa-mir-26a-2,ptr-mir-26a-2,efu-mir-26c,cgr-mir-26a,tch-mir-26a-1,oar-mir-26a,	bta-mir-26a-2	ggctgtggctggaTTCAAGTAATCCAGGATAGGCTgtttccatctgtgaggcctattcttgattacttgtttctggaggcagct	bta-miR-26a	TTCAAGTAATCCAGGATAGGCT	5'	Diff	gp1b	..((((((..(..((..(((((((((.((((((((((..............)))))))))).)))))))))..))..)..))))))...((....))...	84	51	-44.5	11	477	10.4933	710.976	middle
cin-mir-4047-p3	GATTAGAGGTCTTGGGGC	18	541128959	+	27421474	27421590	tGATTAGAGGTCTTGGGGCcgaaacgatctcaacctattctctgactttaaatgggtaagaagcccggctggctggtgTGGAGCTGGGCGTGGAATGCGactgcctagtgagccact	35	bta-mir-2380,hsa-mir-8061,hsa-mir-4309,hsa-mir-3934,hsa-mir-6745,hsa-mir-6745,mmu-mir-1843b,rno-mir-1843b,ssc-mir-424,ssc-mir-9822,eca-mir-8924-3,eca-mir-8924-1,eca-mir-8924-2,eca-mir-9042,eca-mir-8908f-1,eca-mir-1264,eca-mir-450c,cfa-mir-424,cfa-mir-632,ppy-mir-152,mml-mir-597,ggo-mir-152,ggo-mir-1289,ssa-mir-193,aca-mir-212,aca-mir-212,aca-mir-5406,aca-mir-5406,tgu-mir-2989-2,tgu-mir-2989-1,odi…	hsa-mir-4309	tctgggggttCTGGAGTCTAGGATTCCAggatctgggttttgaggtcttgggttgtagggtctgcggtttgaagcccctcttg	hsa-mir-4309-p5	gttttgaggtcttgggtt	5'	New	gp2b	...(((((((..(((((..((...))..))))).....)))))))........((((.....))))((((..((((.(..(.((............))..)..)))))..))))...	42	53.8	-32.8	11	16	10.4933	23.8483	middle
cin-mir-4141-p3	CACTCTGGACTCTGAATC	18	541128968	+	26989659	26989744	gttagCACTCTGGACTCTGAATCcagcgatccgagttcaaatctcGGTGGAACCTTTATGTTTtcactcaataccagtgtgttcta	4	hsa-mir-4419b,mmu-mir-6900,efu-mir-18,sha-mir-125a,	hsa-mir-4419b	ctcaggctcagtggtgcatgcttatagtcccagccactctgGAGGCTGAAGGAAGATGGcttgagcct	hsa-mir-4419b-p5	cactctgGAGGCTGAAGG	5'	New	gp2b	...(((((.((((....(((.((((.....(((((.......))))))))).......((....)).)))...)))).)))))...	80	44.2	-19.5	11	6.5	10.4933	9.68835	middle
dre-mir-103-p3	CGGCGCGACCGCTCTCCCGC	20	541128985	-	73058926	73059027	gggccgcccctcccaCGGCGCGACCGCTCTCCCCCccccccccccccccccccccccccccccccctccaccccccgccccccccccgccgcccccgccgac	8	bta-mir-2892,hsa-mir-339,hsa-mir-3155a,ptr-mir-339,ppy-mir-339,mml-mir-339,ggo-mir-339,gga-mir-1694,	hsa-mir-339	cggggcggccgctcTCCCTGTCCTCCAGGAGCTCACGtgtgcctgcctgTGAGCGCCTCGACGACAGAGCCGgcgcctgccccagtgtctgcgc	hsa-mir-339-p5	cggggcggccgctcTCCCTG	5'	New	gp2b	((((.((.........((((.......................................................))))........)).))))........	63	92.2	-11.646	11	2	10.4933	2.98103	middle
hsa-mir-4436b-1-p5	CTGTTTCGGAGCCTGGAGCG	20	541128969	-	34119589	34119682	CTGTTTCGGAGCCTGGAGCGggggggcaggaggggctcagggagatagtgtgtgctgcccCTGGCCCTCTCTGCCCTTCCGTcccccgttcctg	11	chi-mir-328,bta-mir-328,hsa-mir-328,mmu-mir-328,ssc-mir-328,eca-mir-328,cfa-mir-328,ptr-mir-328,ppy-mir-328,cgr-mir-328,tch-mir-328,	chi-mir-328	ctgtttcggagcctggagcgggggggcaggaggggctcagggagatagtgtgtgctgcccCTGGCCCTCTCTGCCCTTCCGTcccccgttcctg	chi-mir-328-p5	ctgtttcggagcctggagcg	5'	New	gp1a	.......(((((..((..(((..((((((..(((((.(((((...((((....)))).))))))))))..))))))..)))..))..)))))..	85	69.1	-58.8	11	4	10.4933	5.96206	middle
hsa-mir-512-2-p5	TTGGGTGCTGATAGTGAGG	19	316926505	-	15374	15481	atttcagctTTGGGTGCTGATAGTGAGGctatggcttcttccttgagtcttagggagattggctattctccttttctggtttacaagacCAGTGTATTGATTGTACTA	62	chi-mir-200c,chi-mir-18a,bta-mir-2291,bta-mir-200c,oar-mir-200c,bta-mir-18a,hsa-mir-18a,ptr-mir-18a,ppy-mir-18a,mml-mir-18a,ggo-mir-18a,ppa-mir-18,mne-mir-18,age-mir-18,lla-mir-18,sla-mir-18,lca-mir-18,hsa-mir-3917,mmu-mir-200c,rno-mir-200c,mmu-mir-18a,rno-mir-18a,rno-mir-568,ssc-mir-18a,cfa-mir-18a,eca-mir-200c,eca-mir-8990,eca-mir-8934-1,eca-mir-18a,eca-mir-8950,eca-mir-412,cfa-mir-200c,cfa-mir…	chi-mir-200c	gggtgggggccctcgtcttacccagcagtgtttgggtgctggttgggagtctcTAATACTGCCGGGTAATGATGGAggcccctgtc	chi-mir-200c-p5	ttgggtgctggttgggagt	5'	New	gp1a	...(((((.......)))))....((((..(((((((((((((........)))))))..))))))...))))..((((((.....)))))).((((.....))))..	17	41.7	-32.6	11	11.5	10.4933	17.1409	middle
hsa-miR-941	CACCCGGCTGTGTGCACATGTGC	23						5	hsa-mir-941-1,hsa-mir-941-2,hsa-mir-941-4,hsa-mir-941-5,hsa-mir-941-3,	hsa-mir-941-2	tgtgcacatgtgcccagggcccgggacagcgccacggaagaggacgCACCCGGCTGTGTGCACATGTGCcca	hsa-miR-941	CACCCGGCTGTGTGCACATGTGC	3'	Yes	gp3	.(.((((((((((.((..(((.(((...(((((........)).))).))))))..)).)))))))).))).	70	68.1	-34.1	11	0	10.4933	0	middle
mml-mir-516a-1-p5	CGTCTTACCCAGCAGTGTTTGG	22	541128982	-	94625277	94625362	gggtgggggccctCGTCTTACCCAGCAGTGTTTGGgtgctggttgggagtctcTAATACTGCCGGGTAATGATGGAggcccctgtc	14	chi-mir-200c,bta-mir-200c,oar-mir-200c,hsa-mir-200c,ppy-mir-200c,mml-mir-200c,mmu-mir-200c,rno-mir-200c,eca-mir-200c,cfa-mir-200c,ggo-mir-200c,mdo-mir-200c,cgr-mir-200c,tch-mir-200c,	hsa-mir-200c	ccctCGTCTTACCCAGCAGTGTTTGGgtgcggttgggagtctcTAATACTGCCGGGTAATGATGGAgg	hsa-miR-200c-5p	CGTCTTACCCAGCAGTGTTTGG	5'	Yes	gp1a	.((..((((((..((((((((((.((((((((.(((.(((.......)))))).)))))))).)))))).))))..))))))..))	85	60.5	-49.5	11	31	10.4933	46.206	middle
mmu-mir-6957-p3	CCGGGGGAGAGGGTGTAA	18	541128959	+	24174053	24174125	acatacatCCGGGGGAGAGGGTGTAAatctcatgctaggccactcccgtatctgCAGGTCTCCAAGGTGAACa	23	bta-mir-2375,bta-mir-652,hsa-mir-4284,hsa-mir-3909,hsa-mir-652,eca-mir-652,mmu-mir-697,mmu-mir-3473g,mmu-mir-6971,ssc-mir-652,eca-mir-7045,cfa-mir-8799g,cfa-mir-652,ptr-mir-652,ppy-mir-652,mml-mir-652,ggo-mir-652,gga-mir-1629,oan-mir-1382,oan-mir-1403,ssa-mir-30e-3,cgr-mir-652,tch-mir-652,	eca-mir-7045	cgagtgacaggctttccttgaggtgCTGGCGGCCGGGGGAGGGGGAGTtgcccgtggagactcgctcactctggccccccggccgccagggcacggtcatcgtggagcgct	eca-mir-7045-p5	CCGGGGGAGGGGGAGTtg	5'	New	gp2b	.....((((..(((((((((.......)))).(((.(((..((....)).))))))..)))))..))))....	64	53.4	-15.5	11	11.5	10.4933	17.1409	middle
ssa-mir-15c-2-p3	CGAATCATTATTTGCTGCTCTA	22	541128986	-	105008078	105008212	ttggatgaattctgtatttttgaggccttaaagtactgTAGCAGCACATCATGGTTTACAtactacagtcaagatgCGAATCATTATTTGCTGCTCTAgaaatttaaggaaattcattcaaaactgtattttcat	19	chi-mir-15b,mml-mir-15b,mne-mir-15b,age-mir-15b,lla-mir-15b,bta-mir-15b,hsa-mir-15b,ptr-mir-15b,ppy-mir-15b,ggo-mir-15b,ppa-mir-15b,mmu-mir-15b,eca-mir-15b,rno-mir-15b,ssc-mir-15b,cfa-mir-15b,tch-mir-15b,efu-mir-15,cgr-mir-15b,	chi-mir-15b	ttgaggccttaaagtactgTAGCAGCACATCATGGTTTACAtactacagtcaagatgCGAATCATTATTTGCTGCTCTagaaatttaaggaaattcat	chi-miR-15b-3p	CGAATCATTATTTGCTGCTCT	3'	Diff	gp1a	((((((((((((.........))..(((((((...((..(((((((.((.((((((..(((.((.......)))))..)))))).)).)))))))..))...)))))))..))))))))))..............	84	32.6	-35.8	11	12	10.4933	17.8862	middle
ssa-mir-196b-1-p3	TGGGTTCCTGGCATGCTGATT	21	541128979	+	79770209	79770297	gagtgctctggctgctTGGGTTCCTGGCATGCTGATTtgtgacttaagattaaaATCACATTGCCAGGGATTACCacgcaaccacgacc	22	chi-mir-23b,bta-mir-23b,oar-mir-23b,hsa-mir-23b,ptr-mir-23b,ppy-mir-23b,mml-mir-23b,ppa-mir-23b,mmu-mir-23b,rno-mir-23b,ssc-mir-23b,eca-mir-23b,cfa-mir-23b,ggo-mir-23b,efu-mir-23b,mdo-mir-23b,ssa-mir-23b,tgu-mir-23,cgr-mir-23b,xtr-mir-23b,tch-mir-23b,ccr-mir-23b,	chi-mir-23b	gtgctctggctgctTGGGTTCCTGGCATGCTGATTTgtgacttaagattaaaATCACATTGCCAGGGATTACCacgcaaccacgacc	chi-miR-23b-5p	TGGGTTCCTGGCATGCTGATTT	5'	Diff	gp1a	......(((((.(((.(((((((((((((((.((((((..............)))))))).))))))))))..))).))).))).))..	81	49.4	-31.9	11	2	10.4933	2.98103	middle
ssa-mir-499b-3-p5	TTGGGTGCTGATAGTGAGG	19	541128980	-	45396156	45396188	agaacttcagctTTGGGTGCTGATAGTGAGGct	20	chi-mir-200c,bta-mir-2291,bta-mir-200c,oar-mir-200c,mmu-mir-200c,rno-mir-200c,eca-mir-200c,eca-mir-8950,eca-mir-8990,eca-mir-8934-1,cfa-mir-200c,cfa-mir-8897,gga-mir-6593,efu-mir-200c,efu-mir-9333,efu-mir-9313,dre-mir-125b-3,dre-mir-130c-1,cgr-mir-200c,ccr-mir-125b,	chi-mir-200c	gggtgggggccctcgtcttacccagcagtgtttgggtgctggttgggagtctcTAATACTGCCGGGTAATGATGGAggcccctgtc	chi-mir-200c-p3	ttgggtgctggttgggagt	3'	New	gp1a	...((((((((.......))))).)))......	24	48.5	-8.1	11	11.5	10.4933	17.1409	middle
aca-miR-193-5p	AACTGGCCTACAAAGTCCCAGT	22						24	aca-mir-193,aca-mir-193,bta-mir-193a,hsa-mir-193a,mmu-mir-193a,rno-mir-193a,ssc-mir-193a,eca-mir-193a,ptr-mir-193a,ppy-mir-193a,mml-mir-193a,ggo-mir-193a,gga-mir-193a,efu-mir-193a,mdo-mir-193a,dre-mir-193a-1,dre-mir-193a-2,tgu-mir-193b,oha-mir-193,tch-mir-193a-2,tch-mir-193a-1,ccr-mir-193a,tni-mir-193,fru-mir-193,	aca-mir-193	agtttccttgggggtctgggccTGGGTCTTTGCGGGCGAGATGagaagtttcctgccttcAACTGGCCTACAAAGTCCCAgtcctcggcccctgactt	aca-miR-193-3p	AACTGGCCTACAAAGTCCCA	3'	Diff	gp3	.......(..((((((..((.(((((.(((((..(((.((.((((..((.....)).)))).)).)))..))))).))))).))..))))))..)...	88	58.2	-48.4	11.3333	280.5	10.8113	418.09	middle
ccr-mir-181a-p5	ATTCTGGATAAAGTAGGA	18	541128982	+	30124846	30124931	ttcCTGGATGATGACCTTACTGatgatattatgtgtgtcaagaagATTCTGGATAAAGTAGGAattaactacggtgagtcttcatt	17	bta-mir-2285t,hsa-mir-5695,mmu-mir-871,mmu-mir-6343,ppy-mir-1255a,mml-mir-570,efu-mir-9298,oan-mir-1417,oan-mir-1422g,aca-mir-5435b,aca-mir-5435b,aca-mir-449a,aca-mir-449a,aca-mir-5435b,aca-mir-5435b,aca-mir-449a,aca-mir-449a,	mmu-mir-871	tgcagtgctcTATTCAGATTAGTGCCAGTCATGtgaaatacataTGACTGGCACCATTCTGGATAATgtaatgctca	mmu-mir-871-p3	ATTCTGGATAATgtaatg	3'	New	gp2b	......(((((.((.(((((((.((((((.....))))))....((((((..........)))))).....))))))))).)))))	80	36	-19.5	11.5	2.5	10.9703	3.72629	middle
hsa-mir-4632-p5	GTGAGTGGGAACGGGCTGGG	20	541128962	-	1655646	1655727	gGTGAGTGGGAACGGGCTGGGagcgctgggtggtcctggggagaccctcccctgagcaccgtggcctctgttccccctcagc	2	hsa-mir-4758,eca-mir-9164,	hsa-mir-4758	gGTGAGTGGGAGCCGGTGGGGCTGgagtaagggcacgcccggggcTGCCCCACCTGCTGACCACCCTCccc	hsa-mir-4758-p5	GTGAGTGGGAGCCGGTGGGG	5'	New	gp2b	..((((.((((((((...(((..(((..((((.((..((((((...)))))).)).))))))).))))))))))).))))..	78	70.7	-42.4	11.5	13	10.9703	19.3767	middle
aca-miR-150-5p	AGGTTCTGTGATACACTCCGACT	23						19	mdo-mir-152,bta-mir-152,hsa-mir-152,mml-mir-152,mmu-mir-152,rno-mir-152,ssc-mir-152,cfa-mir-152,ptr-mir-152,ppy-mir-152,ggo-mir-152,ggo-mir-148b,efu-mir-152,ssa-mir-152,dre-mir-152,pma-mir-152a,cgr-mir-152,tch-mir-152,oar-mir-152,	mdo-mir-152	cccggcccAGGTTCTGTGATACACTCCGACTtagactctggagcagTCAGTGCATGACAGAACTTGGGcttgg	mdo-miR-152-5p	AGGTTCTGTGATACACTCCGACT	5'	Yes	gp3	((..(((((((((((((.((.((((..((((....((....)).)))))))).)).)))))))))))))..))	73	56.2	-34.3	12	10	11.4473	14.9052	middle
chi-mir-154a-p3	ATCCCTGAGACCCTAACTTGTGA	23	541128972	-	31050761	31050848	cgcgcgcctctcaATCCCTGAGACCCTAACTTGTGAtgtttaccgtttaaatccACGGGTTAGGCTCTTGGGAGCtgcgagtcgcgcc	25	bta-mir-125b-1,oar-mir-125b,hsa-mir-125b-1,ptr-mir-125b-1,ppy-mir-125b-1,mml-mir-125b-1,ggo-mir-125b-1,mne-mir-125b-1,age-mir-125b-1,lla-mir-125b-1,sla-mir-125b,mmu-mir-125b-1,rno-mir-125b-1,ssc-mir-125b-1,eca-mir-125b,cfa-mir-125b-1,mdo-mir-125b-2,aca-mir-125b-1,aca-mir-125b-1,tgu-mir-125-2,xtr-mir-125b-1,tch-mir-125b,ppa-mir-125b,aca-mir-125b-1,aca-mir-125b-1,	bta-mir-125b-1	cgcgcgcctctcaaTCCCTGAGACCCTAACTTGTGAtgtttaccgtttaaatccacgggttaggctcttgggagctgcgagtcgcgcc	bta-miR-125b	TCCCTGAGACCCTAACTTGTGA	5'	Diff	gp1b	.(((((.(((.((.((((.((((.((((((..(((..(((((.....))))).)))..)))))).))))))))..)).))).))))).	86	56.8	-40.9	12	119	11.4473	177.371	middle
chi-miR-26a-3p	AAACAAACATGGTGCACTTCTT	22	541128966	+	62837685	62837805	gcacgtccgtgcccatcagggctgaccgctggtacctgaaaaGAAGTCGCCCATGTTCTTTTCGcttgatatgtgacgAAACAAACATGGTGCACTTCTTtttcggtgtcaaatctcagcg	11	chi-mir-495,bta-mir-495,hsa-mir-495,mml-mir-495,mmu-mir-495,rno-mir-495,eca-mir-495,cfa-mir-495,ptr-mir-495,ppy-mir-495,oar-mir-495,	chi-mir-495	gcacgtccgtgcccatcagggctgaccgctggtacctgaaaagaagtcgcccatgttcttttcgcttgatatgtgacgAAACAAACATGGTGCACTTCTTtttcggtgtcaaatctcagcg	chi-miR-495-3p	AAACAAACATGGTGCACTTCTT	3'	Yes	gp1a	((((....))))........(((((....((..(((..(((((((((.(((((((((..(((((.((.......)))))))..))))))).)))))))))))..)))..))....))))).	100	50.4	-46.8	12	39	11.4473	58.1301	middle
dre-mir-9-7-p3	CAAATTCGTATCTAGGGGAAT	21	541128968	+	37059133	37059253	aagaagatctgtctgtcttctgtataTACCCTGTAGATCCGAATTTGTgtaaggaattttgtgatcaCAAATTCGTATCTAGGGGAATatgtagttgacataaacactccgctcatttttt	24	chi-mir-10a,bta-mir-10a,oar-mir-10a,hsa-mir-10a,ggo-mir-10a,mmu-mir-10a,rno-mir-10a,ssc-mir-10a,eca-mir-10a,cfa-mir-10a,ptr-mir-10a,ppy-mir-10a,mml-mir-10a,gga-mir-10a,mdo-mir-10a,oan-mir-10a,aca-mir-10a,aca-mir-10a,cgr-mir-10a,ppa-mir-10a,age-mir-10a,sla-mir-10a,aca-mir-10a,aca-mir-10a,	chi-mir-10a	aagaagatctgtctgtcttctgtataTACCCTGTAGATCCGAATTTGTgtaaggaattttgtgatcaCAAATTCGTATCTAGGGGAATatgtagttgacataaacactccgctcatttttt	chi-miR-10a-3p	CAAATTCGTATCTAGGGGAAT	3'	Yes	gp1a	.((..((..(((.((((..((..((((.((((.(((((.((((((((((................)))))))))).))))))))).))))..))..))))...))).))..))........	112	35.5	-32.5	12	11	11.4473	16.3957	middle
eca-mir-9074-p3	CGTGGAATGCGAGTGCCTA	19	541128959	+	27421538	27421606	ccggctggctggtgtggagctgggCGTGGAATGCGACTGCCTAgtgagccacttctggtaaacagtggc	2	eca-mir-9111,pma-mir-4546,	eca-mir-9111	gtatatgcatttccatgttgccagcagtcctttccTAGGTGCATCCGTGGCCCCAGTCCccggcccagcttgctgtcccatactcagggctcggtcgtggaatccgtgcgccttacacgagggtggcacctgg	eca-mir-9111-p5	cgtggaatccgtgcgcctt	5'	New	gp2b	((.((((((..(.((((.(((((((((........)).)))))))...))))..)..))...)))))).	68	62.3	-24.3	12	5	11.4473	7.45258	middle
hsa-mir-4450-p5	AGGCTGTGATGATTGGCGC	19	541128976	-	48189894	48190033	tgcatcacacaacttgctgcacagctgctgacctgtgatgcctggagttgttgacttgggcaggttgacacacgtgaatcAGGCTGTGATGATTGGCGCaggggtacggacctcagctgatgatgggagctgagtgtatg	7	bta-mir-2459,hsa-mir-3941,mmu-mir-1188,ggo-mir-193a,gga-mir-1654,gga-mir-1609,pma-mir-4567,	pma-mir-4567	ggcgccctacgtgaccgtggtggtgagcagagggccctcaggctgagctgtacTAATGCTGTCATGATTGGGGTATatgatgt	pma-mir-4567-p3	ATGCTGTCATGATTGGGGT	3'	New	gp2b	..((((((.((.(((....((((((((((((((..((.((((....(((((..((((....))))..))).))...(((((........)))))))))))..))).)))....)))))).))....))).)).))).)))	18	54.3	-41.2	12	5	11.4473	7.45258	middle
mml-miR-320c	CACAGAATATGGACTCTTC	19	541128982	+	30099139	30099304	tctttcaggggtctgtactgcatttcataccagtggttatgacacacaagccatagtacaaaacaatgacagCACAGAATATGGACTCTTCcagataaataataaaatttggtgCAAAGACGACCAGAACCCTcactcaaggaacatctgtaacatctcctgtgac	31	bta-mir-2284ab,bta-mir-2284z-4,bta-mir-541,hsa-mir-541,rno-mir-6321,rno-mir-7a-1,ppy-mir-541,mml-mir-541,ggo-mir-151a,gga-mir-7482-2,gga-mir-7482-3,gga-mir-7482-1,gga-mir-7482-6,gga-mir-7482-4,gga-mir-7482-5,efu-mir-9186q,efu-mir-9186c,efu-mir-9186p-4,efu-mir-9186e,mdo-mir-7384,mdo-mir-7331-2,cin-mir-4000a-2,cin-mir-4000a-1,aca-mir-187,aca-mir-187,tgu-mir-103-3,tgu-mir-103-1,xtr-mir-26-2,oar-mir-…	bta-mir-541	acgtcagggaaaggattctgctgtcggtcccactccaaagttcaaaaaatgggTGGTGGGCACAGAATCCGGCCTctgcttgtg	bta-mir-541-p5	CACAGAATCCGGCCTctgc	5'	New	gp2b	.....(((((((((((.(((((((...(((..((((((.((.....)))))))).)))......)))).))).))))).............(((((...........((((((.........))))))..(((......)))...)))))......))))))....	67	41	-33.3	12	4.5	11.4473	6.70732	middle
pma-mir-130d-p3	CCTCCGAAGTTTCCCTCAGG	20	541128961	+	2552305	2552411	CGGTCCTGACGTGCAAATCggtcgtccgacctgggtatagggcagaaagactaatcgaaccatctagtagctggttcCCTCCGAAGTTTCCCTCAGGatagctggcg	118	chi-mir-29b,ssc-mir-29b-2,chi-mir-218,bta-mir-29b-2,hsa-mir-29b-2,mmu-mir-29b-2,rno-mir-29b-3,rno-mir-29b-2,eca-mir-29b-2,ptr-mir-29b-2,ppy-mir-29b-2,mml-mir-29b-2,ggo-mir-29b-2,oar-mir-29b-1,oar-mir-29b-2,ppa-mir-29b-2,mne-mir-29b,sla-mir-29b,aja-mir-29b,bta-mir-29e,bta-mir-218-2,oar-mir-218a,bta-mir-2888-2,bta-mir-218-1,hsa-mir-548i-2,hsa-mir-548i-3,hsa-mir-218-1,ptr-mir-218-1,ppy-mir-218-1,ggo…	ola-let-7a-4	ttccagtgttccgcaggtTGAGGTAGTAGGTTGTATAGTtcagagtgacaccacaggagataactgtacagcctcctagctttccctgaggaaacacaa	ola-let-7a-4-p3	cctcctagctttccctgagg	3'	Diff	gp2b	..(((((((.((((.....((((....))))...)))).(((.(((..........((((((.(.....).)))))).........)))))))))))))........	28	55.1	-26.6	12	16	11.4473	23.8483	middle
pma-mir-152b-p5	TAATACTGTCTGGTAATGCCA	21	541128971	-	48885466	48885524	tcttaccagacacggttagatctggtccttctgtcTAATACTGTCTGGTAATGCCGtcc	11	gga-mir-429,mdo-mir-429,oan-mir-429,aca-mir-429,aca-mir-429,oha-mir-429,xtr-mir-429,bfl-mir-200b,bbe-mir-200b,aca-mir-429,aca-mir-429,	gga-mir-429	gcctgctgattgcTGTCTTACCAGGCAAAGTTAGAtctagctatttctgtcTAATACTGTCTGGTAATGCCGTcaatcgcatgg	gga-miR-429-3p	TAATACTGTCTGGTAATGCCGT	3'	Diff	gp2b	..((((((((((..(((((((..((....)).)))))))..))))))))))........	49	47.5	-20.9	12	5	11.4473	7.45258	middle
chi-miR-329a-3p	CAAAAAGTTCGTTTGGGTTTTT	22	541128978	+	74550945	74551015	ttggcCAAAAAGTTCGTTTAGGTTTTTctggaacatcttatggaaaaacccaaacaaactctttggcccac	1	bta-mir-2285e-2,	bta-mir-2285e-2	gattggccaaaaagttcgtttgggtttttctggaacatcttatggaaAAACCTGAACGAACTTTTTGGCccac	bta-mir-2285e-2-p5	caaaaagttcgtttgggttttt	5'	New	gp1b	..(((((((.((((.((((.(((((((((((.....))...))))))))).)))).)))).)))))))...	66	39.4	-28	12.3333	4.16667	11.7653	6.21048	middle
bta-miR-2285aa-	CATAAAGTAGAAAGCACTA	19	541128986	+	128064945	128065045	agCATAAAGTAGAAAGCACTTatataagggcttttcccgcttagatttacggcaggatatgttgacactccaaatgctgcgcTTGATGGATTTACTTTGGA	43	bta-mir-142,hsa-mir-142,rno-mir-142,ppy-mir-142,mml-mir-142,aja-mir-142,mmu-mir-142a,eca-mir-142,mmu-mir-3964,mmu-mir-142b,ssc-mir-142,cfa-mir-142,cfa-mir-8884,ptr-mir-142,ggo-mir-142,gga-mir-142,efu-mir-142,mdo-mir-142,oan-mir-142,ssa-mir-142a-2,ssa-mir-142a-1,ssa-mir-142b,dre-mir-142a,dre-mir-142b,aca-mir-142,aca-mir-142,tgu-mir-142,cgr-mir-142,oha-mir-142,xtr-mir-142-1,xtr-mir-142-2,xla-mir-14…	bta-mir-142	gacagtgcagtcaccCATAAAGTAGAAAGCACTACtaacagcactggagggtgtAGTGTTTCCTACTTTATGGATGagtgtactgtg	bta-miR-142-5p	CATAAAGTAGAAAGCACTAC	5'	Diff	gp2b	....(((((((((((((..........(((.....)))...........((((((((..((....)).)))...))))).))))......)))))))))..	95	40.6	-18.4	12.5	16	11.9242	23.8483	middle
bta-miR-6527	ATATGCTTGTCTCAAAGA	18	541128980	+	16841157	16841209	ctcgctcccccTACCTGGTTGATCCTGCCAgtagcATATGCTTGTCTCAAAGA	4	hsa-mir-4524b,dre-mir-30d,tgu-mir-7643,ccr-mir-30d,	hsa-mir-4524b	tagctgggtggatgtgttcttttgaaggATAGCAGCATAAGCCTGTCTCaaaataattctgcagtGAGACAGGTTCATGCTGCTAtcgttccaaagaggaagggtaatcactgtc	hsa-mir-4524b-p3	ATAAGCCTGTCTCaaaat	3'	New	gp2b	...((.....(((.(((((.......)))))))).....))............	38	52.8	-9.7	12.5	11	11.9242	16.3957	middle
hsa-miR-652-5p	ACTTGACTATCTAGAGGA	18	541128985	+	118655029	118655162	tcaatttgctgctcagtgttgacttgctggatcagaACTTGACTATCTAGAGGAattttcttgagatttcatcagttacttctcagataatcagtcatcatatccagtagcagcaacagaaagcagcaaatgtt	3	ssc-mir-9835,mml-mir-518d-1,mdo-mir-7251,	ssc-mir-9835	atctgagaatgtccattcttgaaatttctagacgaagtctttggattttggaggccattttgctatcTAGAGGGATCTGAGGAGGACAgagctccaag	ssc-mir-9835-p5	attttgctatcTAGAGGG	5'	New	gp2a	...((((((((((...(((((..(((((((((..((..((((.((((((((((((((....((......))..)))).))))).))))).))))...))..)))))))))...)))))...))))))))))...	128	38.1	-43.8	12.5	12.5	11.9242	18.6314	middle
chi-mir-141-p3	AAACATCTGGTTGGTTGAGAGA	22	541128957	-	32963247	32963326	gagtgaaaagttcCGTCAACCATCCAGCTGTTTGAggtgatgcaaacAAACATCTGGTTGGTTGAGAGAatttttcactt	3	chi-mir-2483,bta-mir-2483,ssc-mir-2483,	chi-mir-2483	gagtgaaaagttcCGTCAACCATCCAGCTGTTTGAggtgatgcaaacAAACATCTGGTTGGTTGAGAGAatttttcactt	chi-miR-2483-3p	AAACATCTGGTTGGTTGAGAGA	3'	Yes	gp1a	(((((((((((((..(((((((.((((.((((((..(.....)...)))))).)))).)))))))..)))))))))))))	80	41.2	-38.4	13	6	12.4012	8.94309	middle
chi-mir-145-p5	TGGGATTTTAGTCCATCATAGAGC	24	541128966	+	62804657	62804762	atggtttgaaagtgtgggatacaTTTGATGGCTGATCCTCTCACTactttataccttgggtagTGGGATTTTAGTCCATCATAGAGCaagcagatttgttttcacc	2	chi-mir-3955,oar-mir-3955,	chi-mir-3955	atggtttgaaagtgtgggatacaTTTGATGGCTGATCCTCTCACTactttataccttgggtagTGGGATTTTAGTCCATCATAGAGcaagcagatttgttttcacc	chi-miR-3955-3p	TGGGATTTTAGTCCATCATAGAG	3'	Diff	gp1a	...(((((.(((((((...)))))))(((((((((...((((((((((..........))))))))))..)))).)))))......)))))...............	54	40.6	-29.7	13	5	12.4012	7.45258	middle
chi-miR-153-	TCAAGGTCCGCTGTGAACACGG	22	541128973	-	39685055	39685143	gccgcccgtaggctccgctcttggcattcaccgcgtgccttaattgtatgacattaaaTCAAGGTCCGCTGTGAACACGGagggcagag	1	gga-mir-124c,	gga-mir-124c	tgccgcctggaggatccgctcttggCATTCACCGCGTGCCTTAATTgtatgacattaaaTCAAGGTCCGCTGTGAACACGGagaggcagagcctgggagcg	gga-miR-124c-3p	TCAAGGTCCGCTGTGAACACGG	3'	Yes	gp1b	(((..((((..(((........))).(((((.(((..((((.(((...........))).))))..))).))))).))))..)))....	49	56.2	-29	13	2	12.4012	2.98103	middle
chi-mir-192-p5	GGAGTATTGTTTCTGCTGCCCGG	23	541128957	+	24347375	24347485	cagcactcagccgtgcccTAGCAGCGGGAACAGTACTGCAGtgggcgatcggtgatctGGAGTATTGTTTCTGCTGCCCGGgcaaggctgggactcccgcacgggcccacc	7	bta-mir-503,rno-mir-503-2,rno-mir-503-1,ssc-mir-503,eca-mir-503,cfa-mir-503,efu-mir-503,	bta-mir-503	agccgtgcccTAGCAGCGGGAACAGTACTGcagtgggcaattggtgatctGGAGTATTGTTTCTGCTGCCCGGgcaagactgg	bta-miR-503-3p	GGAGTATTGTTTCTGCTGCCCGG	3'	Yes	gp1b	.....(((((((.(((((..(((((((((((((((((.(((...((.....))...))).)))))))))))))))))..))))).)))))))...(((....)))......	87	64.9	-60.7	13	9	12.4012	13.4146	middle
chi-miR-23a	GTGGTTATCCCTGCTGTGTTCG	22	541128966	+	62853571	62853700	aagacacggttcatcagcgttagcctttggtacttgaagaGTGGTTATCCCTGCTGTGTTCGctgtatttatgacgAATCATACAGGGACATCCAGTTTttcagtatcaaatactgctctggagggcttc	11	chi-mir-487a,bta-mir-487a,eca-mir-487a,cfa-mir-487a,hsa-mir-487a,ppy-mir-487a,ptr-mir-487a,mml-mir-487a,ggo-mir-487a,efu-mir-487,oar-mir-487a,	hsa-mir-487a	ggtacttgaagaGTGGTTATCCCTGCTGTGTTCGcttaatttatgacgAATCATACAGGGACATCCAGTTtttcagtatc	hsa-miR-487a-5p	GTGGTTATCCCTGCTGTGTTCG	5'	Yes	gp1a	.......((..(..(((.(.(((..(((((((((..((((.(((...((((((.((((((((..((....))..)))).))))))))))...))).))))..)))))))))..)))).)))..)..))..	121	44.6	-45.8	13	1	12.4012	1.49052	middle
chi-miR-34a	ACCAGTAGGCCGAGGCCCCTCA	22	541128966	+	62684944	62685039	cctggaggagggtctccttgaggggtcttggcctctgcccaggactctttcatgACCAGTAGGCCGAGGCCCCTCAcaggcggctgcttactctcc	3	chi-mir-665,bta-mir-665,oar-mir-665,	chi-mir-665	cctggaggagggtctccttgaggggtcttggcctctgcccaggactctttcatgACCAGTAGGCCGAGGCCCCTcacaggcggctgcttactctcc	chi-miR-665	ACCAGTAGGCCGAGGCCCCT	3'	Diff	gp1a	...(((((((((((.((((((((((((((((((((((..((.((.....)).))..))).)))))))))))))))).))).)))).))).))))..	91	63.5	-51.3	13	43	12.4012	64.0922	middle
chi-miR-490-	TGGAGGCCTGGAAACTGTAGG	21	541128968	+	61714705	61714786	agcgacccccaccctagagtttgccggcctcggccctccctgttccaggTGGAGGCCTGGAAACTGTAGGgtggcggtcccc	1	rno-mir-336,	rno-mir-336	atgtgaccgtgcctcTCACCCTTCCATATCTAGTCTctgagaaaaatgaagACTGGATTCCATGAAGGGATGTGAggcctggaaactggagcttta	rno-mir-336-p3	GTGAggcctggaaactggagc	3'	New	gp2a	...((((.((((((((.(((((.((((((((..((............))..)))))).))))))).)))))))).))))...	76	68.3	-46.2	13	10	12.4012	14.9052	middle
dre-mir-734-p3	ACGGCCCTGACTGAAGACCTGCAGTT	26	541128982	+	30039630	30039761	gcagtgtgatttgttttctttgaactttggctgggacactcACGGCCCTGACTGAAGACCTGCAGTTacactatagctgttggtttcaaacagaggcccagagcactgtcttccTGTGTGATCTGTTGGTTG	99	chi-mir-190b,ssc-mir-190b,chi-mir-190b,ssc-mir-190b,chi-mir-190a,chi-mir-190a,chi-mir-449a,bta-mir-449a,bta-mir-1291,bta-mir-190b,bta-mir-190b,bta-mir-211,bta-mir-190a,hsa-mir-190a,cfa-mir-190a,ptr-mir-190a,ppy-mir-190a,mml-mir-190a,ggo-mir-190a,ppa-mir-190,bta-mir-190a,hsa-mir-190a,cfa-mir-190a,ptr-mir-190a,ppy-mir-190a,mml-mir-190a,ggo-mir-190a,ppa-mir-190,hsa-mir-1291,ppy-mir-1291,hsa-mir-190b…	bta-mir-1291	TGGCCCTGACTGAAGACCTGCAGTtacactatagctgctggtttcaaacagaggcccagagcactgtcttcctg	bta-miR-1291	TGGCCCTGACTGAAGACCTGCAGT	5'	Diff	gp2b	(((((((..((((...((((((......(((((((....)).))))).....(((.((((..((((((.....))))))..)))))))..))))))..)))))))))))..........((((....)))).	36	48.5	-37.1	13	4	12.4012	5.96206	middle
hsa-mir-4755-p5	GTGATGGGGATCGGGGATTG	20	541128965	-	33561560	33561666	gaaccccattcGTGATGGGGATCGGGGATTGcaattattccccatgaacgagGAATTCCCAGTAAGTGCGGgtcataagcttgcgttgattaagtccctgccctttg	10	hsa-mir-5088,hsa-mir-5187,hsa-mir-6790,mmu-mir-6241,eca-mir-9168-1,eca-mir-9168-2,ppy-mir-621,gga-mir-1659,efu-mir-9242-2,oan-mir-1342,	hsa-mir-5088	cccatCAGGGCTCAGGGATTGGATGGAGGtgatgggggcaggggatgggtctcacccTCCCTTCTTCCTGGGCCCTCAg	hsa-mir-5088-p5	Gtgatgggggcaggggatgg	5'	New	gp2b	...(((((((...)))))))..((((((((((((((((.((((((..((..((....))..))..))).)))..))))..)))))........))))))).......	78	50.5	-32.5	13	3	12.4012	4.47155	middle
hsa-mir-5699-p3	TTTTGAATTGACTGCGAC	18	541128967	+	67749969	67750017	aTTTTGAATTGACTGAGACatttgctttttcttagccttctttcaacaa	2	mmu-mir-6344,ssa-mir-723-2,	mmu-mir-6344	ttttcctactGTTTTCCTACTGTTTCCCTTTTaggttttgaattgtctgtgttgagctcatttgtggtggcatccagagtggagatgggagaacaggaggaagc	mmu-mir-6344-p5	ttttgaattgtctgtgtt	5'	New	gp2b	...(((((..((((((((...........))))))...)).)))))...	43	30.6	-5.7	13	2	12.4012	2.98103	middle
hsa-mir-7851-p5	CCCTGCAGAGCTCAGAAGC	19	541128976	+	101687682	101687748	ctccactCCCTGCAGAGCTCAGAAGCacgaccCCAGCTGCAGCCATGAAGTGcctcctgcttgccct	8	hsa-mir-4418,mmu-mir-8114,mmu-mir-449c,mmu-mir-3060,efu-mir-9325,mdo-mir-7295,tgu-mir-2988,xtr-mir-133c,	mmu-mir-8114	cgagcagccagcgaccctgcagagcggagaatgggagtagagcagagtgtctgaacagcacgcTCACCCATCTCCTCTCCGCCTcgctctcctgacctgttcacccatcca	mmu-mir-8114-p5	ccctgcagagcggagaatg	5'	New	gp2b	...........(((.(((...((.((((.......((....))......)))).))..))))))...	53	62.7	-13.6	13	5.5	12.4012	8.19784	middle
mmu-mir-199a-1-p3	GTGCCTACTGAGCTGATATCA	21	541128979	+	79770980	79771067	tggacccgccctccgGTGCCTACTGAGCTGATATCAgttctcattttacacacTGGCTCAGTTCAGCAGGAACAGGagtcgagcccta	22	chi-mir-24,ssc-mir-24-2,bta-mir-24-1,hsa-mir-24-1,eca-mir-24-2,ppy-mir-24-1,mml-mir-24-1,ppa-mir-24-1,mne-mir-24-1,mmu-mir-24-1,rno-mir-24-1,cfa-mir-24-1,ptr-mir-24-1,gga-mir-24,mdo-mir-24-1,aca-mir-24-2,aca-mir-24-2,oha-mir-24-1,xtr-mir-24a,tni-mir-24-1,aca-mir-24-2,aca-mir-24-2,	chi-mir-24	gacccgccctccgGTGCCTACTGAGCTGATATCagttctcattttacacacTGGCTCAGTTCAGCAGGAACaggagtcga	chi-miR-24-5p	GTGCCTACTGAGCTGATATC	5'	Diff	gp1a	.((...((..((((.((.(((.(((((((((..(((((.............))))).))))))))).))).)).)))).))..))...	84	54.5	-29.4	13	26	12.4012	38.7534	middle
mmu-mir-7054-p5	CAGAGGATGAACTCCAGGA	19	541128971	-	34306371	34306443	agaaggCAGAGGATGAACTCCAGGAagctccctttccagactctgtgggatacacactgcctgcctgcctgct	3	hsa-mir-6865,mml-mir-7181,efu-mir-9193-2,	mml-mir-7181	TGGGTCCTGGCTGGAGATCTCTgctgcccccagactcagAGGAGCCACTCCAGGACTCAGG	mml-mir-7181-p5	cagAGGAGCCACTCCAGGA	5'	New	gp2b	((.((((((.(((.....))).(((((.....)))))......((((.....))))....))))))..))...	70	56.2	-19.4	13	4.5	12.4012	6.70732	middle
mmu-mir-7056-p3	CAGAGGATGAACTCCAGGA	19	541128985	-	122690931	122690951	cCAGAGGATGAACTCCAGGCt	3	eca-mir-1289,mml-mir-7181,efu-mir-9193-2,	mml-mir-7181	TGGGTCCTGGCTGGAGATCTCTgctgcccccagactcagAGGAGCCACTCCAGGACTCAGG	mml-mir-7181-p3	cagAGGAGCCACTCCAGGA	3'	New	gp2b	((.(((......)))..))..	19	57.1	-3.1	13	4.5	12.4012	6.70732	middle
oan-mir-1422k-p3	ATGACTCTCTTAAGGTAG	18	541128971	-	26393497	26393550	ATGACTCTCTTAAGGTAAggtcctcattttggatggccaagagccattgccctt	1	ggo-mir-668,	ggo-mir-668	agaaggcagtgccctcagcactcccttaaggtaagtgcgcctcgggtgagcatgcacttaatgtgggtgtATGTCACTCGGCTCGGCCCACtacccaatactatcccaccc	ggo-mir-668-p5	agcactcccttaaggtaa	5'	New	gp2b	.............((((((((.....((((((....))))))))).)))))...	38	46.3	-11.7	13	10	12.4012	14.9052	middle
oha-mir-204-1-p5	CTCACTTTTGAATTGACTGC	20	541128986	+	41169273	41169329	gcCTCACTTTTCAATTGACTGCagtattatgattgaggttaggattgcaagtgacat	26	chi-mir-192,bta-mir-192,hsa-mir-192,ppy-mir-192,mmu-mir-192,rno-mir-192,ssc-mir-192,eca-mir-192,cfa-mir-192,ptr-mir-192,ppy-mir-3155a,mml-mir-192,ggo-mir-192,efu-mir-192,oan-mir-192,ssa-mir-192a-1,ssa-mir-192a-2,dre-mir-192,pma-mir-192,cgr-mir-192,xtr-mir-192,tch-mir-192,ola-mir-192,ccr-mir-192,tni-mir-192,fru-mir-192,	chi-mir-192	cgagtgcacagggctCTGACCTATGAATTGACAGCCagtgctctcgtgtcccctctggCTGCCAATTCCATAGGTCACAGGtatgttcgcctcaatgccagccacca	chi-mir-192-p5	CTGACCTATGAATTGACAGC	5'	New	gp1a	...((((((..((((((((..((((......))))..)))..))))).))))))...	51	38.6	-11.9	13	7	12.4012	10.4336	middle
rno-mir-344b-1-p3	CCTATTCTCGGTTACTTGCACG	22	541128965	+	11255957	11256092	aggaggaccaaggccctggcgaaggccgtggcctcgTTCAAGTAATCCAGGATAGGCTgtgcaggtcccaaggggCCTATTCTCGGTTACTTGCACGcggacgcgggcctggacgccagcctctgggcccaggacc	15	chi-mir-26a,bta-mir-26a-1,hsa-mir-26a-1,ptr-mir-26a-1,ppy-mir-26a,mml-mir-26a-1,ggo-mir-26a,ppa-mir-26a,lla-mir-26a,mmu-mir-26a-1,rno-mir-26a,eca-mir-26a-2,cfa-mir-26a-1,efu-mir-26a,mne-mir-26a,	chi-mir-26a	aaggccgtggcctcgTTCAAGTAATCCAGGATAGGCTgtgcaggtcccaaggggCCTATTCTCGGTTACTTGCACGcggacgcgggcctg	chi-miR-26a-3p	CCTATTCTCGGTTACTTGCACG	3'	Yes	gp1a	....((.((..((((((((((.((((((((.((.(((.(((((((((.(((((((((.........((....))))))))))).))))))))).))).)).))))).)))...)))))......)))))..)).))	132	65.4	-65.2	13	2	12.4012	2.98103	middle
chi-miR-326-3p	AAAGACCCAAATGAACTTTTTG	22	541128985	-	43040401	43040483	tattcggttggccaAAAAGTTCATTTGGGTTTTTCTgtaagatgttatggAAAGACCCAAATGAACTTTTTGgtcaactgaat	1	bta-mir-2285s,	bta-mir-2285s	tatttggttggccaaaaagttcatttgggtttttctgtaagatgttatggaAAGACCCAAGTGAACTCTTTGGccgactgaat	bta-mir-2285s-p3	aAAGACCCAAGTGAACTCTTTG	3'	New	gp1b	.((((((((((((((((((((((((((((((((((..(((....)))..))))))))))))))))))))))))))))))))))	82	34.9	-55.3	13.3333	1.66667	12.7192	2.48419	middle
hsa-mir-563-p5	CGGCTCTGGGTCTGTGGGGA	20	541128957	+	107118582	107118614	aCGGCTCTGGGTCCGTGGGGAgcccagagttct	8	bta-mir-760,hsa-mir-760,mml-mir-760,mmu-mir-760,rno-mir-760,ptr-mir-760,ppy-mir-760,ggo-mir-760,	bta-mir-760	ggaggatgctgcagcgtggggcgcgtcgccCCCCTCAGTCCACCAGAGCCCGgataccttagaaattCGGCTCTGGGTCTGTGGGGAgcgaaatgcaacccaaactccattttgccg	bta-miR-760-3p	CGGCTCTGGGTCTGTGGGGA	5'	Yes	gp2b	...(((((((((((....))).))))))))...	27	66.7	-18.5	13.5	2.5	12.8782	3.72629	middle
mml-mir-7207-p5	TCTATTTTGTTGGTTTTCG	19	541082389	+	183	282	cTCTATTTTGTTGGTTTTCAtcctcagtcttattcgagaggaaccactgtcatctccattttatagataagactaagttcagaaaggctaagtaaatacc	6	mdo-mir-7386a-3,mdo-mir-7386d,mdo-mir-7386a-2,mdo-mir-7386a-1,cin-mir-4154,ola-mir-19b-2,	mdo-mir-7386a-3	TACGTGGATAAGGCATTCTATTTtgtggattttgccaaaATAATCACCTTATCTACGGGG	mdo-mir-7386a-3-p5	TCTATTTtgtggattttgc	5'	New	gp2b	...(((((..(((((((((...((.(((((((((.(((((((............))).))))...))))))))).))....))))).))))..)))))..	95	36	-17.7	13.5	4.5	12.8782	6.70732	middle
mmu-mir-7013-p5	AGAAATGATGAACTTATTG	19	541128970	-	46103594	46103646	tgcagttcaaatggtatctattaaaggatagatAGAAATGATGAACTTGTTGa	3	hsa-mir-5680,mmu-mir-7116,efu-mir-9298,	mmu-mir-7116	aacagTGAAGACATCAGGAAAAAAAAaataagaaatgataaaccttttTTTTTTTCCTTTGCCTTCTCAG	mmu-mir-7116-p3	agaaatgataaaccttttT	3'	New	gp2b	.((((((((.((..((((((((....))))))))...))..)))))).))...	49	30.2	-12.1	13.5	4.5	12.8782	6.70732	middle
ssa-miR-30d-2-3p	TGAGGTAGGTTGTGTGGT	18	541128974	+	54686317	54686414	aaggtcatgggaagtagTGAGGTAGCTTGTGTGGTgagaagtcacagaggacattcagctgctccacagctacctggcaaccacacccacatgatgga	35	chi-let-7b,bta-let-7b,hsa-let-7b,mmu-let-7b,rno-let-7b,eca-mir-9023,eca-mir-9023,eca-mir-449b,cfa-let-7b,ptr-let-7b,ptr-mir-581,ppy-let-7b,mml-let-7b,ppy-mir-3145,ggo-let-7b,gga-let-7b,mdo-let-7b,oan-let-7b,ssa-let-7b-1,ssa-let-7b-2,dre-let-7b,aca-let-7b,aca-let-7b,tgu-let-7b,cgr-let-7b,oha-let-7b,ola-let-7b-1,ola-let-7b-2,ccr-let-7b,tni-let-7b,fru-let-7b,oar-let-7b,pol-let-7b,aca-let-7b,aca-let-…	chi-let-7b	ggcggggTGAGGTAGTAGGTTGTGTGGTTtcagggtagtgatgttgccccctcggaagataaCTATACAACCTACTGCCTTCCTtgaggggcccagt	chi-let-7b-p5	GGTAGTAGGTTGTGTGGT	5'	Diff	gp1a	...((((((((..((.(..((((((((.(((..((..((((((......))).)))....))..)))))))))))..).)).....)).))))))...	92	52	-32	13.5	7.5	12.8782	11.1789	middle
chi-miR-301a-3p	AGAGTTCATTCAGGTTTTTCTG	22	541128975	+	13554412	13554500	agtattgggttggccaaAAAGTTCATTCAGGTTTTTCCGtaagatgttaatggGAAAACCAAAACGAACTTTATGGccaacctaattaa	1	bta-mir-2285h,	bta-mir-2285h	agtattgggttggccaaaaagttcattcaggtttttccgtaagatgttaatggGAAAACCGAAACGAACTTTATGgccaacctaattaa	bta-mir-2285h-p5	aaagttcattcaggtttttccg	5'	New	gp1b	...(((((((((((((.(((((((.((..(((((((((((.........)))))))))))..)).))))))).)))))))))))))...	83	36	-42.8	13.7	30.0833	13.069	44.8397	middle
chi-mir-328-p5	AGAGTTCATTCAGGTTTTTCTG	22	541128984	-	7413042	7413124	tattgggctggccaaATAGTTCATTCAGGTTTTTCTGtaccagcttccaGAAGAATCTGAATGAACATTTtggccaacccaat	1	bta-mir-2285t,	bta-mir-2285t	tattgggctggccaaaaagttcgttcaggtttttctgtaccagcttccagaAGAATCTGGATGAACTTTTTGGccaacccaat	bta-mir-2285t-p5	aaagttcgttcaggtttttctg	5'	New	gp1b	.((((((.((((((((..(((((((((((((((((((..........)))))))))))))))))))..)))))))).))))))	82	41	-47.3	13.7	30.0833	13.069	44.8397	middle
chi-miR-485-3p	TTCCCTTTGTCATCCTATGCCTGT	24	541128979	-	45607942	45608015	tcgtggacTTCCCTTTGTCATCCTATGCCTGAgaatatatgaaggaggctgggaaggcaaagggacgttcaatt	9	chi-mir-211,bta-mir-211,mmu-mir-211,rno-mir-211,eca-mir-211,cfa-mir-211,mml-mir-211,efu-mir-211,pma-mir-204,	pma-mir-204	tggagggaTTCCCTTTGTCATCCTATGCCTgtaatcgcctctaaGGCAAGGACAGCAAAGGGGACCcctgt	pma-mir-204-p5	TTCCCTTTGTCATCCTATGCCTgt	5'	New	gp2a	...(((((.((((((((((.(((((.((((...............))))))))).)))))))))).)))))...	68	47.3	-33.9	14	10	13.3552	14.9052	middle
cin-mir-4205-p3	GTATGATTCTCGGTTTGG	18	541128972	-	52280679	52280726	AGGCTCGTTGGTCTAGGGGTATGATTCTCGGTTTGGgtccgagaggtc	5	hsa-mir-4448,hsa-mir-7973-1,eca-mir-769b,bfl-mir-182b,odi-mir-1480,	hsa-mir-7973-1	TGTGACCCTAGAATAATTACccaacgtctctgagtctcggttttgagagggtgagtaattattctagggtcacaca	hsa-mir-7973-1-p3	ctctgagtctcggttttg	3'	New	gp2b	.((((..((((((((((((......))))....)))).))))..))))	47	56.2	-12.9	14	3	13.3552	4.47155	middle
gga-mir-449b-p5	GTCAGAAAAGTTACCACAGGGATA	24	541128968	+	30060220	30060338	atagttgacctttggggttttaagcaggaagtGTCAGAAAAGTTACCACAGGGATAtctggattgtggtggccaagtgttcatagctatgttgctttttgatccttggatgtcagccct	5	hsa-mir-601,ptr-mir-601,ppy-mir-601,mml-mir-601,efu-mir-9267,	hsa-mir-601	tgcatgagttcgtctTGGTCTAGGATTGTTGGAGGAGtcagaaaaactaccccagggatcctgaagtcctttgggtgga	hsa-mir-601-p5	Gtcagaaaaactaccccagggatc	5'	New	gp2b	...((((((.((..(((((..((((((..(((....(((..(..(((((((((....))...)))))))..)......)))...)))...))))))...)).)))..)).))))))...	113	43.7	-33.3	14	22	13.3552	32.7913	middle
hsa-miR-1304-3p	TCTCACTGTAGCATCGAACCCC	22						3	hsa-mir-1304,ppy-mir-1304,mml-mir-1304,	hsa-mir-1304	aaacacttgagcccagcggTTTGAGGCTACAGTGAGATGTGatcctgccacaTCTCACTGTAGCCTCGAACCCCtgggctcaagtgattca	hsa-miR-1304-3p	TCTCACTGTAGCCTCGAACCCC	3'	Diff	gp3	...(((((((((((((.((((((((((((((((((((((((.......)))))))))))))))))))))))).))))))))))))).....	83	52.7	-73.1	14	0	13.3552	0	middle
mdo-mir-7260-p3	TGCAGGTCGTCTTGCAGGGCGTC	23	541128966	+	62689252	62689290	tTGCAGGTCGTCTTGCAGGGCGTCtcgcaagacgacaca	10	bta-mir-431,hsa-mir-431,ppy-mir-431,mml-mir-431,mmu-mir-431,rno-mir-431,eca-mir-431,ptr-mir-431,ggo-mir-431,oar-mir-431,	hsa-mir-431	tcctgcttgtcctgcgaggTGTCTTGCAGGCCGTCATGCAggccacactgacggtaacgttgCAGGTCGTCTTGCAGGGCTTCTcgcaagacgacatcctcatcaccaacgacg	hsa-miR-431-3p	CAGGTCGTCTTGCAGGGCTTCT	5'	Diff	gp2b	......((((((((((..(....)..))))))))))...	30	59	-18.5	14	9	13.3552	13.4146	middle
mmu-miR-126b-3p	ATGTCCGCGGGTTCCCTATCCC	22	541128982	+	102719937	102720052	ctagatggaaagcacacactgtgggccctccATGTCCGCGGGTTCCCTATCCCaggttggtcgagttcacggATGCGGAACCTGCGGATACGGagggccgactggactccatcgtt	3	ssc-mir-7134,eca-mir-9041,eca-mir-9185,	ssc-mir-7134	ATGTCCGCGGGTTCCCTATCCcgggttggttgagttcgcggATGCGGAACCTGCGGATACGG	ssc-miR-7134-5p	ATGTCCGCGGGTTCCCTATCC	5'	Diff	gp2a	...((((((..(..((....((.((((((((.((((((((((((((..((((.....(((......))).))))..)))))))))))))).)))))))).))))..)))))))...	110	60.3	-60.9	14	30	13.3552	44.7155	middle
ola-mir-103-2-p3	AGTTTTGCAGGTTTGCATCCAGC	23	541128975	+	63306712	63306805	aacactgttctatggttAGTTTTGCAGGTTTGCATCCAGCtgtgtgatattctgcTGTGCAAATCCATGCAAAACTGActgtggtagtgaaaag	32	chi-mir-19b,bta-mir-19b,hsa-mir-19b-1,ptr-mir-19b-1,ppy-mir-19b-1,mml-mir-19b-1,ggo-mir-19b-1,oar-mir-19b,ppa-mir-19b-1,mne-mir-19b-1,age-mir-19b-1,lla-mir-19b-1,sla-mir-19b-1,mmu-mir-19b-1,rno-mir-19b-1,ssc-mir-19b-1,eca-mir-19b,cfa-mir-19b-1,gga-mir-19b,mdo-mir-19b-1,oan-mir-19b-2,aca-mir-19b,aca-mir-19b,tgu-mir-19b-1,tgu-mir-19b-2,cgr-mir-19b,oha-mir-19b,tch-mir-19b-1,fru-mir-19b,lca-mir-19b-1…	chi-mir-19b	cactgttctatggttAGTTTTGCAGGTTTGCATCCAGCtgtgtgatattctgcTGTGCAAATCCATGCAAAACTGActgtggtagtg	chi-miR-19b-5p	AGTTTTGCAGGTTTGCATCCAGC	5'	Yes	gp1a	..(((((..(((..((((((((((((((((((((..((((.............)))))))))).)).))))))))))))..)))))))).....	87	41.5	-39.4	14	9	13.3552	13.4146	middle
ola-mir-430c-7-p3	TTCACAGTGGCTAAGTAGA	19	541128983	+	98066463	98066565	gtgggtgggggtttctgatTTCACAGTGGCTAAGTTGAagcttgctgaaacagagggcactttgtacaagttctggcttagcaacaccaggcaccacaccact	106	chi-mir-27a,chi-mir-27b,chi-mir-24,ssc-mir-24-2,bta-mir-27b,bta-mir-27a,bta-mir-24-2,bta-mir-24-1,hsa-mir-24-1,eca-mir-24-2,ppy-mir-24-1,mml-mir-24-1,ppa-mir-24-1,mne-mir-24-1,hsa-mir-27b,rno-mir-27b,ppy-mir-27b,mml-mir-27b,hsa-mir-27a,ptr-mir-27a,mml-mir-27a,ggo-mir-27a,ppa-mir-27a,mmu-mir-27b,mmu-mir-27a,rno-mir-27a,ssc-mir-27b,ssc-mir-27a,eca-mir-27b,eca-mir-27a,cfa-mir-27b,cfa-mir-27a,cfa-mir…	chi-mir-27a	tggcctggggagcAGGGCTTAGCTGCTTGTGAGCAggtccacatcaagtcgtgTTCACAGTGGCTAAGTTCCGcccccccggg	chi-mir-27a-p5	TTCACAGTGGCTAAGTTCC	5'	New	gp1a	((((((((.((.........))...((.(((((((...((((((.....((((((....)))))).))))))...))))))).))........)))).)))).	60	50.5	-33.3	14	23	13.3552	34.2819	middle
bbe-mir-92d-p5	CCTCTGGCATGTTGGAAC	18	541128973	-	49967123	49967250	atatccgcagcaggtctccaaggtgaacagCCTCTGGCATGTTGGAACgtggagaagggttccATGTGAACAGCAGTTGAACAtgtatcagtcggtcctgagagatgggcgagcgccattccgaaggg	63	chi-mir-1307,bta-mir-1307,bta-mir-652,bta-mir-3154,hsa-mir-1307,ppy-mir-1307,hsa-mir-4251,hsa-mir-6798,hsa-mir-499b,hsa-mir-3652,hsa-mir-652,eca-mir-652,mmu-mir-8096,mmu-mir-1903,mmu-mir-717,mmu-mir-3572,mmu-mir-678,mmu-mir-3473f,mmu-mir-3154,rno-mir-678,rno-mir-499,rno-mir-327,rno-mir-3594,rno-mir-3556b-1,rno-mir-3556b-2,ssc-mir-1307,ssc-mir-652,eca-mir-1307,eca-mir-8934-1,cfa-mir-8897,cfa-mir-8…	rno-mir-327	gtctgatgccctcatCCTTGAGGGGCATGAGGGTagtcagtagcctgatgtccctcttgatggcacttcggacatgttggaatggcttgtgagg	rno-mir-327-p5	cttcggacatgttggaat	5'	New	gp2b	.....(((.((..(((((..(((......(((.((((((((((...((((((((.....)))))))).(((....))).)))))))..)))..))))))..)))))..))..))).....((....))	110	54.7	-37.7	14.5	11.5	13.8321	17.1409	middle
efu-mir-9246a-p3	TCGAATCCTGCCGACTACGCCA	22	541128964	-	28453668	28453756	aaGTAGTCGTGGCCGAGTGGTtaaggcgatggactagaaatccattggggtctccccgcgcaggtTCGAATCCTGCCGACTACGACAtt	2	efu-mir-9277,tgu-mir-1559,	efu-mir-9277	ggcagcggttggagtcttgtagtcgtggccgagtggttaaggcgatggacttgaaatccattggggtctccccgcgcaGGTTCGAATCCTGCCGACTACGCagttacgctttttcttccccagtactcccttcatctgctg	efu-miR-9277	GGTTCGAATCCTGCCGACTACGC	3'	Diff	gp2b	.....(((((((.((.((((...((((((((((.......))))))...))))..))))(((((.......))))))).)))))))...	81	55.1	-30	14.5	33	13.8321	49.187	middle
oha-mir-219-1-p3	CTATACAATCTATTGCCTTCCT	22	541128979	+	83554290	83554420	catttcagaagaaaagattgctctatcagagTGAGGTAGTAGATTGTATAGTTgtggggtagtgattttaccctgttcaggagataaCTATACAATCTATTGCCTTCCCtgaggagtagacttgctgcatt	20	chi-let-7f,bta-let-7f-1,hsa-let-7f-1,ppy-let-7f-1,mml-let-7f-1,mdo-let-7f-1,mmu-let-7f-1,rno-let-7f-1,ssc-let-7f-2,eca-let-7f,cfa-let-7f,tch-let-7f,ptr-let-7f-1,ggo-let-7f,gga-let-7f,efu-let-7f,ssa-let-7f,tgu-let-7f,cgr-let-7f,oha-let-7f-2,	chi-let-7f	aaaagattgctctatcagagTGAGGTAGTAGATTGTATAGTTgtggggtagtgattttaccctgttcaggagataaCTATACAATCTATTGCCTTCCCtgaggagtagac	chi-let-7f-3p	CTATACAATCTATTGCCTTCCC	3'	Diff	gp1a	.............(((..((((((.((((...((((((((((((((((((((((((((((((.....))))))).........)))))))))))))))))))))))..))))))))))..)))........	110	39.7	-50.5	14.5	16	13.8321	23.8483	middle
chi-mir-17-p3	ATCATGATGGGCTCCTCGGTGT	22	541128966	+	62690057	62690186	acccagtggccggggagaagtacggtgagcctgtcattgttcagagaggctagatcctccttgttgagaaggATCATGATGGGCTCCTCGGTGTtctccaggtagcggcaccacaccatgaaggcagccc	12	chi-mir-433,bta-mir-433,hsa-mir-433,rno-mir-433,ppy-mir-433,mmu-mir-433,eca-mir-433,cfa-mir-433,ptr-mir-433,mml-mir-433,ggo-mir-433,oar-mir-433,	chi-mir-433	acccagtggccggggagaagtacggtgagcctgtcattgttcagagaggctagatcctccttgttgagaaggATCATGATGGGCTCCTCGGTGTtctccaggtagcggcaccacaccatgaaggcagccc	chi-miR-433	ATCATGATGGGCTCCTCGGTGT	3'	Yes	gp1a	........(((..((((((...((..(((((..(((..((........))..((((((.(((...))).)))))).)))..)))))..))...)))))).)))...(((.((..........))..))).	95	57.7	-44.3	15	11	14.3091	16.3957	middle
hsa-mir-4284-p3	AACGGCCGCGGTATTCTGACC	21	316926505	+	1975	2069	cctgcccagtgactaaacgttaAACGGCCGCGGTATTCTGACCgtgcaaaggtagcataatcatttgttctctaaatAAGGACTTGTATGAACGG	5	bta-mir-2285q,hsa-mir-1973,hsa-mir-4485,hsa-mir-3671,cgr-mir-1973,	hsa-mir-4485	agaggcACCGCCTGCCCAGTGAcatgcgttTAACGGCCGCGGTACCCTAActgtgca	hsa-mir-4485-p5	AACGGCCGCGGTACCCTAAct	5'	New	gp2b	.(((((...((((.....))))....(.((((((......)))))))...))))).....((((..(((((.......)))))....))))....	21	45.3	-19.9	15	13	14.3091	19.3767	middle
hsa-mir-7641-2-p5	TGAGAAAGCACTGTAGCTC	19	541128985	-	120935737	120935808	aaaagccacacagtgttctcaacccctgcagagaaacaaggaacgtaataaAGAGAAAGCACTGTAGCTCag	36	chi-mir-143,oar-mir-143,bta-mir-143,hsa-mir-143,ppy-mir-143,ggo-mir-143,lla-mir-143,hsa-mir-4770,mmu-mir-143,rno-mir-143,ssc-mir-143,eca-mir-143,cfa-mir-143,ptr-mir-143,ppa-mir-143,mml-mir-143,mml-mir-605,mml-mir-520g,efu-mir-143,mdo-mir-143,oan-mir-143,ssa-mir-143,dre-mir-143-2,dre-mir-143-1,aca-mir-143,aca-mir-143,cgr-mir-143,oha-mir-143,xtr-mir-143,tch-mir-143,ola-mir-143,ccr-mir-143,csa-mir-1…	chi-mir-143	gcgtcctgtctcccagcctgaGGTGCAGTGCTGCATCTCTGGtcagttgggagtcTGAGATGAAGCACTGTAGCTCGggaagggagaagttgttctacagc	chi-miR-143-3p	TGAGATGAAGCACTGTAGCTCG	3'	Diff	gp1a	...(((...(((((((((((.((.(((...........)))...))......))))..))))))).)))...	66	44.4	-12.9	15	5.5	14.3091	8.19784	middle
oar-mir-377-p5	TCTGGGGAAACTTTGAGCAGGG	22	541128963	-	45733428	45733509	actctgaactTCTGGGGAAACTTTGAGCAGGGgatgaattgtatttcatacccaactctagtgtccccagtgaggcagagta	1	bta-mir-6523a,	bta-mir-6523a	actctgaactTCTGGGGTAACTTTGAGCAGGGgatgaattgtatttcataccctgctctagtgtccccagtggggcagagta	bta-miR-6523a	TCTGGGGTAACTTTGAGCAGGG	5'	Diff	gp1b	((((((..((((((((((.(((..(((..(((.(((((......))))).)))..))).))).))))))).))).)))))).	81	46.3	-38.7	15	9	14.3091	13.4146	middle
efu-mir-9188b-p5	AGATGTGCCCTCTGAGCGT	19	541095377	-	84	138	TTTTTGAATTTTTTAGCAGaagtacattcaaaaggaAGATGTGCCCTCTGAGCGT	14	chi-mir-376e,oar-mir-376e,chi-mir-376d,bta-mir-2307,bta-mir-376e,bta-mir-376d,hsa-mir-376a-2,ppy-mir-376a-2,mml-mir-376a-2,cfa-mir-8846,ptr-mir-376a-2,efu-mir-9218,xtr-mir-489,oar-mir-376d,	cfa-mir-8846	ttcaaacctaggaggttcccaccaccttatcacgccgcaatggccggaccctgaggctggcaggtcctggcaggtgctggCGGGACAGATGTGGCCTCAGATCATggcctctggaaggctagtggggtggaggcagcatccaccg	cfa-mir-8846-p3	AGATGTGGCCTCAGATCAT	3'	New	gp2b	................((((.(((((((.........)))))))..)))).....	34	36.4	-9.4	15.5	10	14.7861	14.9052	middle
hsa-mir-6086-p5	CATCAAGAAGCTATGTAG	18	316926505	+	7698	7773	aaagtCATCAAGAAGCTATGTAGcgttaaccttttaagttaaagaccgagAGCATAATACTCTCCTTGAtgatatg	2	mmu-mir-6359,efu-mir-9212,	mmu-mir-6359	actgattgtggcggagagatggttctggcggggctcatcaggaagctcggtaactgtCGATGTTGCCCAGGGTCAGAAgag	mmu-mir-6359-p5	catcaggaagctcggtaa	5'	New	gp2b	...(((((((((..(((....)))......((((......))))...(((((.......))))))))))))))...	70	35.5	-18.5	15.5	9	14.7861	13.4146	middle
chi-miR-218-	AAAAGTTCGTTCGGGTTTTTC	21	541128976	+	72076666	72076790	aataaccccatgttaaggcctgcagaacttgcttgatctattgggttggccaAAAAGTTCGTTAGGGTTTTTCcttagtcccaaacgaactttttggccaatccaatacaatctgttgggcttcc	1	bta-mir-2284y-1,	bta-mir-2284y-1	aataacccctgttaaggcctgcagaacttgcttgatctattgggttggccaAAAAGTTCGTTCGGGTTTTTCcttagtcccaaactaagtttttggccaacccaatacaatctgttgggcttcc	bta-miR-2284y	AAAAGTTCGTTCGGGTTTTTC	3'	Yes	gp1b	..............(((.((..((((..(((.......(((((((((((((((((((((((((.(((............))).))))))))))))))))))))))))))))))))..)).)))..	109	43.2	-53.8	15.6667	9.25	14.945	13.7873	middle
chi-mir-150-p3	CAATTTAGTGTGTGTGATATT	21	541128979	-	96669002	96669106	ccattctgcttgctctggtggagaTATTGCACATTACTAAGTTGCatgttgtcacggcctcagtgCAATTTAGTGTGTGTGATATTttcacatgagtgcatgcac	25	bta-mir-32,hsa-mir-32,mmu-mir-32,ptr-mir-32,ppy-mir-32,mml-mir-32,ggo-mir-32,ppa-mir-32,mne-mir-32,sla-mir-32,rno-mir-32,ssc-mir-32,eca-mir-32,cfa-mir-32,tch-mir-32,gga-mir-32,mdo-mir-32,oan-mir-32,aca-mir-32,aca-mir-32,tgu-mir-32,cgr-mir-32,oha-mir-32-1,aca-mir-32,aca-mir-32,	hsa-mir-32	ggagaTATTGCACATTACTAAGTTGCAtgttgtcacggcctcaatgCAATTTAGTGTGTGTGATATTTtc	hsa-miR-32-3p	CAATTTAGTGTGTGTGATATTT	3'	Diff	gp1b	......(((.(((.((.((((((((((..((((.((((((((((((((..((....))..)).))))))))))))))))..))))))))))...)).))).))).	98	43.8	-45.3	16	4	15.263	5.96206	middle
chi-mir-190b-p3	ATCGGGAACATTTTGCATCCAT	22	541128957	+	24353794	24353880	caaaattatTTTTGCAACATGTTCCTGAATATttaatataagtatATCGGGAACATTTTGCATCCATagttttgtatcagtatttag	3	bta-mir-450b,ssc-mir-450b,eca-mir-450b,	ssc-mir-450b	aaaattatTTTTGCAATATGTTCCTGAATAtgtaatataagtataTTGGGAACATTTTGCATCCATagttttgtatcgat	ssc-miR-450b-3p	TTGGGAACATTTTGCATCCAT	3'	Diff	gp1b	(((((((((...(((((.(((((((((((((((((...))))))).)))))))))).)))))...))))))))).............	74	26.4	-29.3	16	15	15.263	22.3577	middle
chi-mir-211-p3	AGACCTACTTATCTACCAACAG	22	541128966	+	20977461	20977536	cctaaaagaaAAGGTAGATAGAACAGGTCTTGtgtgcaaaatgaattcaAGACCTACTTATCTACCAACAGcaatg	7	bta-mir-1839,mmu-mir-1839,rno-mir-1839,ssc-mir-1839,eca-mir-1839,cfa-mir-1839,cgr-mir-1839,	mmu-mir-1839	gaaAAGGTAGATAGAACAGGTCTTGtttgcaaaataaattcaAGACCTACTTATCTACCAACAGCcattgcct	mmu-miR-1839-3p	AGACCTACTTATCTACCAACAGC	3'	Diff	gp1b	............(((((((((...((((((((....(.....)....))))))))..)))))))))..........	54	36.8	-23.1	16	14	15.263	20.8672	middle
chi-miR-23b-3p	AATCGTACAGGGTCATCCACTT	22	541128966	+	62847894	62848011	tttctttcccgtgctaacctttggtacttggagaGTGGTTATCCCTGTCCTGTTCGttttactcatgtcgAATCGTACAGGGTCATCCACTTtttcagtatcaagagcgcagaccgta	13	chi-mir-487b,bta-mir-487b,hsa-mir-487b,ppy-mir-487b,mmu-mir-487b,rno-mir-487b,ssc-mir-487b,eca-mir-487b,cfa-mir-487b,ptr-mir-487b,mml-mir-487b,ggo-mir-487b,oar-mir-487b,	chi-mir-487b	tttctttcccgtgCTAACCTTTGGTACTTGGAGAgtggttatccctgtcctgttcgttttactcatgtcgAATCGTACAGGGTCATCCACTTtttcagtatcaagagcgcagaccgta	chi-miR-487b-3p	AATCGTACAGGGTCATCCACTT	3'	Yes	gp1a	..........(((((....(((((((((..((((((((....((((((...(((((............)))))...))))))....))))))))..))))))))))))))........	100	45.8	-41.1	16	69	15.263	102.846	middle
chi-mir-3431-p5	TAGGGGGAGCGGTTGGAGGACT	22	541128980	-	14256207	14256279	gccctggggtTAGGGGGAGCGGTTGGAGGACTgggggctcagccttcctgcctctctccgtaggagcctggtg	1	bta-mir-6535,	bta-mir-6535	gccctggggtTAGGGGGAGCGGTTGGAGGACTgggggctcagccttcctacctctctccgtaggagcctggtg	bta-miR-6535	TAGGGGGAGCGGTTGGAGGACT	5'	Yes	gp1b	(((...((((((.((((((.((..(((((.((((....)))).)))))..)).)))))).))...))))))).	72	68.5	-33.2	16	11	15.263	16.3957	middle
chi-miR-376b-3p	TCAGGGTCTGTGAGCTCCTCGGC	23	541128977	+	38993865	38993942	ccgccggttcTCAGGGTCTGTGAGCTCCTCGGCgtactcggagaacagtcgccggaactccgggtcctggaaggcgga	1	bta-mir-6517,	bta-mir-6517	ccgccggttcTCAGGGTCCGTGAGCTCCTCGGCgtactcggagaacattcgccggaactccgggtcctggaaggcgga	bta-miR-6517	TCAGGGTCCGTGAGCTCCTCGGC	5'	Diff	gp1b	(((((..(((.((((..(((.(((.(((..((((.(((........)))))))))).))))))..)))))))))))).	77	66.7	-40.4	16	4	15.263	5.96206	middle
hsa-miR-589-5p	TGAGAACCACGTCTGCTCTGAGC	23						4	hsa-mir-589,ppy-mir-589,mml-mir-589,ggo-mir-589,	hsa-mir-589	tccagcctgtgcccagcagccccTGAGAACCACGTCTGCTCTGAGctgggtactgcctgtTCAGAACAAATGCCGGTTCCCAGAcgctgccagctggcc	hsa-miR-589-5p	TGAGAACCACGTCTGCTCTGAG	5'	Diff	gp3	.((((.(((......(((((..(((.(((((.(((.((.(((((((.(((.....)))))))))).)).)))..))))).)))..))))))))))))..	96	62.6	-41.3	16	0	15.263	0	middle
pma-let-7d	TGAGGTAGTAGATTGTAAG	19	541128977	+	68179639	68179686	TGAGGTAGAAGATTGTAAGcatgaggaaaaaggctcagatacagtgat	1	pma-let-7c,	pma-let-7c	ccggctcgcggggTGAGGTAGTAGATTGTATGGTTttagggtcacaccctcggttgggagataactatgcaatctactgtctttcccgcgggtgcg	pma-let-7c	TGAGGTAGTAGATTGTATGGTT	5'	Diff	gp2b	...........((((((....((((........))))..))))))...	34	39.6	-7.4	16	5	15.263	7.45258	middle
ptr-mir-548j-p5	CCCCAGAAAAGGTGTTGG	18	541128975	-	60671995	60672084	agagtggtatcatcctcttatcctcatgccatccacaacatCCCCAGAAAAGGTGTTGGttgatatagatagcagaatggtagccatgga	17	hsa-mir-548o,hsa-mir-3945,hsa-mir-506,hsa-mir-4685,mmu-mir-7232,ssc-mir-193a,eca-mir-3200,ptr-mir-506,ppy-mir-506,mml-mir-506,ssa-mir-722-1,tgu-mir-192,pma-mir-4626,xtr-mir-9406,tch-mir-193a-2,tch-mir-193a-1,ssy-mir-506,	ssa-mir-722-1	ATTTGAAACGTTTTAGCCAAAaatgtttccacagtaaaggtgtttTTTGCAGAAACGTTTCAGATTT	ssa-mir-722-1-p3	ccacagtaaaggtgtttT	3'	New	gp2b	...((((((((((.((..((((.(((.((((..(((....((....))....))).)))))))....))))..)).)))))).))))...	84	44.4	-19.2	16	4	15.263	5.96206	middle
hhi-mir-26-2-p5	CTAGACTGAAGCTCCTTGAGGTAAGA	26					acacttttcctgcccTCGAGGAGCTCACAGTCTAGTacgtctcatcccctaCTAGACTGAAGCTCCTTGAGGacagggatcgtcatactcacct	1	chi-mir-151,	chi-mir-151	acacttttcctgcccTCGAGGAGCTCACAGTCTAGTacgtctcatcccctaCTAGACTGAAGCTCCTTGAGGacagggatcgtcatactcacct	chi-miR-151-3p	CTAGACTGAAGCTCCTTGAGG	3'	Diff	gp1a	..((..((((((.((((((((((((..((((((((((............)))))))))).)))))))))))).))))))..))...........	81	52.1	-45.5	16.1629	11.6932	15.4184	17.4289	middle
gga-mir-1663-p3	CAGTGGTAGAGCATTTGACT	20	541127482	+	38265	38311	gggggtatagctCAGTGGTAGAGCATTTGACTGCagatcaagaggtc	3	mmu-mir-1957a,mml-mir-7199,dre-mir-733,	mmu-mir-1957a	ctggaaagtagctCAGTGGTAGAGCATATGACcagcatgtgcaaggccctgagtttatccccagca	mmu-mir-1957a-p5	CAGTGGTAGAGCATATGACc	5'	New	gp2b	..........(((..((((...(((......)))..)))).)))...	34	51.1	-7	16.5	20.5	15.74	30.5556	middle
bta-mir-378-2-p5	GCTCCGGGGACAGTGCCAGG	20	541128966	-	30688207	30688291	cccGCTCCGGGGACAGTGCCAGGgtgaaccagatgtccctgaggcttgtgaacagatgccaacagcgggaaattggccagtggat	13	chi-mir-197,bta-mir-2892,bta-mir-2890,hsa-mir-941-1,hsa-mir-941-2,hsa-mir-941-4,hsa-mir-941-5,hsa-mir-941-3,rno-mir-3572,eca-mir-9114,cfa-mir-8904b,gga-mir-6649,oan-mir-1395,	chi-mir-197	tgctggaaTCTGTGCTCCGGGGGCTGTGCcgggtagagagggcagtgggaggtaagagctcttcacccTTCACCACCTTCTCCACCCAGCagggccagcacactttgg	chi-mir-197-p5	GCTCCGGGGGCTGTGCcggg	5'	New	gp1a	((((((.((((((((.......((....))...)))))))).((((((....)))..)))...))))))................	34	60	-32.8	17	6	16.217	8.94309	middle
chi-mir-101-p3	AGAGGATACCCTTTGTATGTTC	22	541128966	+	62845721	62845850	tggtcctcactggagctgccctttggtacttgaagAGAGGATACCCTTTGTATGTTCactttattaacggcgaATATACAGAGGGAGACTCTTATttgcgtatcaaactctgactgggaaggcgctcgga	15	chi-mir-1185,bta-mir-1185,hsa-mir-1185-1,ppy-mir-1185-1,hsa-mir-1185-2,eca-mir-1185,cfa-mir-1185,ptr-mir-1185-1,ptr-mir-1185-2,ppy-mir-1185-2,mml-mir-1185-1,mml-mir-1185-2,ggo-mir-1185,efu-mir-1185,oar-mir-1185,	chi-mir-1185	agctgccctttggtacttgaagAGAGGATACCCTTTGTATGTtcactttattaacggcgaATATACAGAGGGAGACTCTTATttgcgtatcaaactctgactgggaaggcgc	chi-miR-1185-5p	AGAGGATACCCTTTGTATGT	5'	Diff	gp1a	............((((.(((.((((((((..((((((((....((((((((((((((.((........)).))))))))))))))...))))).)))..))))))))(((.....)))..)))))))...	86	46.9	-46	17	22	16.217	32.7913	middle
chi-miR-34c-3p	TCCGGTTCTCAGGGCTCCACC	21	541128983	+	109823264	109823384	gccgccgacctggcaggccaggaagaggAGGAAGCCCTGGAGGGGCTGGAGGtgatggatgttttccTCCGGTTCTCAGGGCTCCACCttttccgggccgtggagccagggctggtgcaga	15	chi-mir-671,bta-mir-671,hsa-mir-671,ppy-mir-671,mml-mir-671,mmu-mir-671,rno-mir-671,ssc-mir-671,eca-mir-671,cfa-mir-671,ptr-mir-671,ggo-mir-671,cgr-mir-671,tch-mir-671,aja-mir-671,	chi-mir-671	gccgccgacctggcaggccaggaagaggAGGAAGCCCTGGAGGGGCTGGAGGtgatggatgttttccTCCGGTTCTCAGGGCTCCACCttttccgggccgtggagccagggctggtgcaga	chi-miR-671-3p	TCCGGTTCTCAGGGCTCCACC	3'	Yes	gp1a	(.(((((.((((((.((((.((((((((.(((.((((((..((..(((((((.(((....)))..)))))))..))))))))))).)))))))).)))).....))))))..))))))...	118	66.1	-73.7	17	12	16.217	17.8862	middle
gga-mir-1585-p5	CCTCAGGATAGCTGGCGC	18	541127788	+	138057	138155	catgcgttcccaaacatgaacCCTCAGGATAGCTGGCGCtctcgggtgggatcccGAGGCCTCTCCCAGTCCGCCgagggcgcaccaccggcccgccta	26	chi-mir-665,bta-mir-665,hsa-mir-663b,hsa-mir-4654,hsa-mir-663a,mmu-mir-1843b,mmu-mir-7023,rno-mir-1843b,eca-mir-1905b,ptr-mir-4654,ptr-mir-663a,mml-mir-663-2,mml-mir-663-6,mml-mir-663-7,mml-mir-663-4,mml-mir-663-1,mml-mir-663-3,mml-mir-663-9,mml-mir-663-10,mml-mir-663-11,mml-mir-663-8,mml-mir-663-5,efu-mir-9327,efu-mir-9288,oha-mir-1905,oar-mir-665,	mmu-mir-1843b	caacATGGAGGTCTCTGTCTGACTTaggatagctggctaagtCCGATCGTTCCCCTCCATACaacc	mmu-mir-1843b-p5	ACTTaggatagctggcta	5'	New	gp2b	...(((..((......((..(((((.((...(((((.((.((((((......)))))))).....)))))...)))))))..)).....))..)))...	93	67.7	-38.2	17	3	16.217	4.47155	middle
hsa-miR-505-5p	CGCGCGCGGGGCCCGGGGG	19	541128973	-	12450117	12450187	cccggCGCGCGCGGGCCCCGGGGGgggcggcggggcccggcccccccctctccgggtctgtgtgggcctcn	13	hsa-mir-3195,hsa-mir-1234,hsa-mir-639,hsa-mir-4322,hsa-mir-203a,hsa-mir-6789,mmu-mir-5126,ptr-mir-203,ppy-mir-639,ppy-mir-203,mml-mir-639,mml-mir-203,oan-mir-1394,	hsa-mir-1234	gtgagtgtggggtggctggggcggggggggcccggggacggcttgggcctgcctagTCGGCCTGACCACCCACCCCACag	hsa-mir-1234-p5	ggcggggggggcccgggga	5'	New	gp2a	...(((.(((((((((((..(((((((.((.(((((...))))))))))))))))))))))))).)))...	65	88.7	-52.6	17	2	16.217	2.98103	middle
mdo-miR-152-3p	TGGACGGAGAACTGATAAGGGTTT	24						32	aca-mir-184,aca-mir-184,chi-mir-184,bta-mir-184,hsa-mir-184,ptr-mir-184,ppy-mir-184,mmu-mir-184,rno-mir-184,ssc-mir-184,eca-mir-184,cfa-mir-184,mml-mir-184,mne-mir-184,gga-mir-184,mdo-mir-184,oan-mir-184,cin-mir-184,dre-mir-184-1,dre-mir-184-2,tgu-mir-184,pma-mir-184,cgr-mir-184,xtr-mir-184,tch-mir-184,ola-mir-184-2,ola-mir-184-1,bfl-mir-184,ccr-mir-184,tni-mir-184,fru-mir-184,bbe-mir-184,	aca-mir-184	ctggagccgctcacgtccCCTTATCACTTTTCCAGCCAGCtttcttgtcataaccgtTGGACGGAGAACTGATAAGGGTttgtgggtgagacctg	aca-miR-184-3p	TGGACGGAGAACTGATAAGGGT	3'	Diff	gp3	..((...((((((((..(((((((((.((((((..(((((...............)))))..)))))).)))))))))..))))))))...))..	91	52.6	-41.7	17	1	16.217	1.49052	middle
mmu-mir-6367-p3	TGCTGATCAGTAGTGGGA	18	541128960	+	25820922	25820979	aacctgcccaggtcggaaacagaggaggtcaaaactccagTGCTGATCAGTAGTGGGA	10	bta-mir-6532,ssa-mir-24a-4,dre-mir-24-5,dre-mir-24-2,cgr-mir-1285,ola-mir-24a-2,bfl-mir-4868c,ccr-mir-24,tni-mir-24-2,fru-mir-24-2,	bta-mir-6532	catccttctccagccgtctcctgtcctgttctgtgtgctgaacagcAGTGCGGACAGGAAAGACGGTTTgagagggaaa	bta-mir-6532-p3	tgctgaacagcAGTGCGG	3'	New	gp2b	..((..(...((((((...((..((((.......))))..))))))))....)..)).	55	53.4	-16.8	17	6	16.217	8.94309	middle
mmu-mir-7062-p5	ATAACTGTGGTAATTCTAG	19	541128973	-	62620421	62620465	ataaacctctacagccaatataaaacATAACTGTGGTAGTTCTAG	2	rno-mir-881,mml-mir-7192,	mml-mir-7192	TCACTCAGAATTAAAAAACAATAactgtggtctgtcaaggtgacaTTGTTTTTTATTCTGAGTGACA	mml-mir-7192-p3	ATAactgtggtctgtcaag	3'	New	gp2b	...(((..((((((................))))))..)))....	38	33.3	-7.1	17	16	16.217	23.8483	middle
oan-mir-20a-1-p3	ACCAATATTATTGTGCTGCTTT	22	541128986	-	105007953	105008049	ctgacatacttgttccgctcTAGCAGCACGTAAATATTGGggtagtaaaataaatattaaacACCAATATTATTGTGCTGCTTTagcgtgacaggga	10	chi-mir-16b,bta-mir-16b,mmu-mir-16-2,rno-mir-16,ssc-mir-16-1,eca-mir-16-1,cfa-mir-16-2,ppy-mir-16-2,oan-mir-16b,oar-mir-16b,	chi-mir-16b	ctgacatacttgttccgctcTAGCAGCACGTAAATATTGGGGtagtaaaataaatattaaacACCAATATTATTGTGCTGCTTTagcgtgacaggga	chi-miR-16b-3p	ACCAATATTATTGTGCTGCTTT	3'	Yes	gp1a	........(((((..((((..(((((((((..((((((((..(((((.......)))))....))))))))..)))))))))..))))..)))))..	87	38.1	-40.1	17	27	16.217	40.2439	middle
mdo-mir-7374b-p5	AGAGGAACGTGACTGAGAGAC	21	541128967	+	57969612	57969660	ctgcagtccgtggggtcgcaaagAGAGGAACGTGACTTAGAGACtgaac	1	tgu-mir-7643,	tgu-mir-7643	caaggggaagGTGACTGAGACATGATGCTCATaatgacctttgtaaatGACATCTGTTTCTCAGTCAACAactcccttgatttgccctcatcctgacagtggcttttgtgaa	tgu-mir-7643-p3	aggggaagGTGACTGAGACAT	3'	New	gp2b	...(((((.....((((((............))))))....)))))...	43	55.1	-11.9	17.5	9	16.6939	13.4146	middle
meu-mir-15c-p5	TTGAAAAGAACTTTGAAG	18	541111145	-	2268	2391	CAAAGCGGGTGGTAAACTCtatctagggctaaatacaagcacaagactgatactcaacaagtactgtaagggaaagTTGAAAAGAACTTTGAAGaatgagttcaagagggcctgaaaccgttaa	7	mmu-mir-367,mmu-mir-6372,efu-mir-9203b,cin-mir-183,cin-mir-4025,dre-mir-451,pma-mir-216b,	mmu-mir-6372	ctcactacctctttgaaaAGAACTGGGGAAACTTCCAGCCTtctatccaggcagttttgggtttaagcatgctggttttctatgtccatccctttattgaaggagtgaa	mmu-mir-6372-p3	ttgaaaAGAACTGGGGAA	3'	New	gp2b	...(((((..(((...((((.(((...(((.......)))...))).......(((((.....((....))....)))))...((((((........)))))).)))).))).....)))))..	119	40.3	-24	17.5	17.5	16.6939	26.084	middle
bta-mir-2887-2-p3	TGAGGTAGTAGATTGTTAGT	20	541128979	+	30566213	30566329	agtaagaggccaccaccatgaacagagtttttctaattcagagttattcaccaatgcacttaggggttacTGAGGTAGTAGCTTGTTAGTccttttttcatatggtcccttcttata	319	chi-let-7a,chi-let-7b,chi-let-7g,chi-let-7f,chi-let-7c,ggo-let-7c,chi-let-7i,ggo-let-7i,chi-mir-190a,bta-let-7c,hsa-let-7c,ppy-let-7c,mml-let-7c,gga-let-7c,oar-let-7c,bta-let-7f-2,hsa-let-7f-2,mmu-let-7f-2,rno-let-7f-2,ssc-let-7f-1,ppy-let-7f-2,mml-let-7f-2,oar-let-7f,bta-let-7a-3,hsa-let-7a-3,ppy-let-7a-3,mml-let-7a-3,bta-let-7g,ptr-let-7g,gga-let-7g,mdo-let-7g,oar-let-7g,bta-let-7a-2,hsa-let-7a…	chi-let-7g	ccttttgcctgattccaggcTGAGGTAGTAGTTTGTACAGTTtgagggtctatgataccacccggtacaggagataaCTGTACAGGCCACTGCCTTGCCgggaacag	chi-let-7g-5p	TGAGGTAGTAGTTTGTACAGTT	3'	Diff	gp1a	.((((((((..((((..(((((.((((.....(((((...(((((((.......(((.(((((......))))))))))))))))))))..)))).))))).))))..)))))))).	115	39.3	-31.2	18	13	17.1709	19.3767	middle
chi-miR-16a-5p	CAAAACGTGAGGCGCTGCTATA	22	541128957	+	24347024	24347157	accccagagcgatcctccttcgttgactccaaggggataCAGCAGCAATTCATGTTTTGAagtgctttaaacggttCAAAACGTGAGGCGCTGCTATAcccccttgcgaggaagtaggaaggtggggttctgct	12	chi-mir-424,bta-mir-424,hsa-mir-424,ppy-mir-424,mml-mir-424,ssc-mir-424,eca-mir-424,cfa-mir-424,ptr-mir-424,ggo-mir-424,efu-mir-424,tch-mir-424,	chi-mir-424	tcgttgactccaaggggataCAGCAGCAATTCATGTTTTGAagtgctttaaacggttCAAAACGTGAGGCGCTGCTATacccccttgcgaggaagtaggaaggtggggt	chi-miR-424-3p	CAAAACGTGAGGCGCTGCTAT	3'	Diff	gp1a	....((((((..(((.(((((.((..((((((((((.((.((((((..(((((((((((((((.......))..)))))))))))))..)))))).)).))))))).)))..))...))))).)))))))))..	128	51.5	-61.1	18	15	17.1709	22.3577	middle
chi-miR-7-5p	TGGTCGACCATAAAACGTACGT	22	541128966	+	62829315	62829416	ccatttcgctgtatgtggagagaTGGTCGACCATAAAACGTACGTgtgctttatgacgTATGTCACATGGTCCACTAATtctcagcatcagtcagcctgagg	3	chi-mir-411b,bta-mir-411b,oar-mir-411b,	chi-mir-411b	ccatttcgctgtatgtggagagaTGGTCGACCATAAAACGTACGTgtgctttatgacgTATGTCACATGGTCCACTAATtctcagcatcagtcagcctgagg	chi-miR-411b-5p	TGGTCGACCATAAAACGTACGT	5'	Yes	gp1a	.......((((.(((..((((..((((.((((((...((((((((..........))))))))...)))))).))))..))))..)))))))..........	85	47.1	-33.2	18	32	17.1709	47.6965	middle
efu-mir-9186p-4-p3	TGGAGTGTGACAATGGTGTTT	21	541128963	+	57557941	57558035	ccttagcagagctgTGGAGTGTGACAATGGTGTTTgtgtccaaactatcaaacgccattatcacactaaatagctactgttaggcaatccttccc	26	chi-mir-122,bta-mir-122,ssc-mir-122,hsa-mir-122,ppy-mir-122,mmu-mir-122,rno-mir-122,eca-mir-122,cfa-mir-122,ptr-mir-122,mml-mir-122a,ggo-mir-122,gga-mir-122-1,gga-mir-122-2,mdo-mir-122,ssa-mir-122-2,ssa-mir-122-1,dre-mir-122,tgu-mir-122,cgr-mir-122,oha-mir-122,xtr-mir-122,tch-mir-122,tni-mir-122,fru-mir-122,pol-mir-122,	chi-mir-122	ccttagcagagctgTGGAGTGTGACAATGGTGTTTGtgtccaaactatcaaacgccattatcacactaaatagctactgttaggcaatccttccc	chi-miR-122	TGGAGTGTGACAATGGTGTTTG	5'	Diff	gp1a	.((((((((((((((..(((((((.(((((((((((............))))))))))).)))))))..)))))).))))))))...........	83	44.2	-43.5	18	33	17.1709	49.187	middle
efu-mir-9350-p3	TGAGAACGGACTGAGACCG	19	541128963	+	49455186	49455237	tgagttctgggaactaggtgatggagcgtgttcTGAGAACGGACTGAGACCG	2	efu-mir-9367,efu-mir-9278,	efu-mir-9367	gccacgactgaagcggctctctgactttccccgcgaccgagccaggggtgccagggcTCGCTTCGTGAGAGCGGACTGCtaccccagatccagcagaag	efu-mir-9367-p3	TGAGAGCGGACTGCtaccc	3'	New	gp2b	...(((((..((((.(.((......)).)))))..)))))............	37	53.8	-12.3	18	8	17.1709	11.9241	middle
hsa-mir-4520-1-p5	GAGGTTTTCTGGGTTTCTGTTTC	23	541128966	+	62830832	62830955	cactggtgttctggtcagtgttcacccatggtacctgaagaGAGGTTTTCTGGGTTTCTGTTTCtttaatgaggatgaAACACACCTGGTTAACCTCTTttccagtatcaaatcccatcttgaa	14	chi-mir-329b,oar-mir-329b,bta-mir-329b,hsa-mir-329-2,hsa-mir-329-1,eca-mir-329a,cfa-mir-329b,ppy-mir-329-1,cfa-mir-329a,ptr-mir-329-2,ptr-mir-329-1,ppy-mir-329-2,mml-mir-329-1,mml-mir-329-2,	bta-mir-329b	tggtacctgaagAGAGGTTTTCTGGGTTTCTGTTTctttaatgaggatgaaacacacctggttaacctcttttccagtatcaa	bta-miR-329b	AGAGGTTTTCTGGGTTTCTGTTT	5'	Diff	gp1a	((((((........))))))........((((((..(((((((((((..(..(((...((((((.((......)).)))))).)))..)..)))))))))))..))))))..............	82	42.7	-40.4	18	4	17.1709	5.96206	middle
odi-mir-1490b-p3	TAGGGCGGAGGAGAGAGG	18	541128976	-	96398721	96398828	ctccagctgcagatacggtggGAGGGCGGAGGAGAGAGGgcagggcaatctggctgcgcctttcctcctcctttacccttggctaccacaattcctgcagagctgacc	5	bta-mir-658,cfa-mir-1249,gga-mir-1759,efu-mir-1249,tgu-mir-1759,	gga-mir-1759	gctgctgTAGGGTAGGAGGAGAGAGGTGTtaccttatcagctGCCTCCTCTCCCATCCTCTCCTTCTgcagcagc	gga-miR-1759-5p	TAGGGTAGGAGGAGAGAGGTGT	5'	Diff	gp2b	...(((((((((.....(((((((((..((((((.((((..((((((.......))).)))..))))))))))..))))).....)))).....)))))..))))...	102	61.1	-51.2	18	6	17.1709	8.94309	middle
bta-mir-2284y-2-p3	CTGCGCAAGCTACTGCCTTGCT	22	541128982	-	49411435	49411545	cccgacaccatggccctggcTGAGGTAGTAGTTTGTGCTGTtggtcgggttgtgacattgcccgctgtggagataaCTGCGCAAGCTACTGCCTTGCTagtgctggtgatg	28	chi-let-7i,ggo-let-7i,bta-let-7i,hsa-let-7i,ppy-let-7i,gga-let-7i,mdo-let-7i,oar-let-7i,mmu-let-7i,rno-let-7i,ssc-let-7i,mml-let-7i,aja-let-7i,ptr-let-7i,ssa-let-7i-1,ssa-let-7i-2,dre-let-7i,aca-let-7i,aca-let-7i,tgu-let-7i,cgr-let-7i,oha-let-7i,xtr-let-7i,tch-let-7i,tni-let-7i,fru-let-7i,aca-let-7i,aca-let-7i,	chi-let-7i	cccgacaccatggccctggcTGAGGTAGTAGTTTGTGCTGTTggtcgggttgtgacattgcccgctgtggagataaCTGCGCAAGCTACTGCCTTGCTagtgctggtg	chi-let-7i-3p	CTGCGCAAGCTACTGCCTTGCT	3'	Yes	gp1a	.....((((..(((.(((((.(((((((((((((((((.(((((.(((((.........)))))))........))).)))))))))))))))))))))).)))))))...	103	56.8	-52.5	19	12	18.1248	17.8862	middle
bta-mir-615-p3	TGGGGCGCGGGACATGTGG	19	541128982	+	100040930	100040978	ttcggctgcttcccccgcTGGGGAGCGGGACATGTGGgagggggccaat	6	hsa-mir-654,ppy-mir-654,mml-mir-654,cfa-mir-8892,ptr-mir-654,ggo-mir-654,	cfa-mir-8892	gattcaaaggtcagctccaaggttccgaactggggcccgggatgtgaggggtttcagagcctaaattcccTAGTCTGTAGCCCCGGCCCCCGAATcccacccgagcggggccttccttttcccaa	cfa-mir-8892-p3	tggggcccgggatgtgagg	3'	New	gp2b	...(((..(((((((((((....))))).......))))))..)))...	43	69.4	-22.5	19	13	18.1248	19.3767	middle
chi-miR-125b-5p	ACGTTGGCTCTGGTGGTGATG	21	541128970	+	71703084	71703186	gcgctgccccgtggacagtctccaCCACCTCCCCTGCAAACGTCCagtgatgcagacgtaatggACGTTGGCTCTGGTGGTGATGgacaggccgaaccccctg	18	chi-mir-1306,bta-mir-1306,cfa-mir-1306,hsa-mir-1306,ppy-mir-1306,mmu-mir-1306,rno-mir-1306,ssc-mir-1306,ptr-mir-1306,mml-mir-1306,ggo-mir-1306,gga-mir-1306,aca-mir-1306,aca-mir-1306,dre-mir-1306,cgr-mir-1306,tch-mir-1306,xla-mir-1306,	chi-mir-1306	gcgctgccccgtggacagtctccaCCACCTCCCCTGCAAACGTCCagtgatgcagacgtaatggACGTTGGCTCTGGTGGTGATGGacaggccgaaccccctg	chi-miR-1306-3p	ACGTTGGCTCTGGTGGTGATGG	3'	Diff	gp1a	..((((((....)).)))).((((.((((.((...((.((((((((...(((....)))..)))))))).))...)).)))).))))((((........))))	67	63.1	-38.2	19	5	18.1248	7.45258	middle
chi-mir-181b-p3	TTTCAGTGGAGTGAAGCTCAGG	22	541128971	-	71539813	71539920	aagacctcagatagtccatgtgtttctcttgTCCTTCATTCCACCGGAGTCTGTctcgtacccacccagaTTTCAGTGGAGTGAAGCTCAGGaggcgtggaactgaca	11	bta-mir-205,cfa-mir-205,hsa-mir-205,ptr-mir-205,ggo-mir-205,ppa-mir-205,mmu-mir-205,ssc-mir-205,eca-mir-205,ppy-mir-205,cgr-mir-205,	mmu-mir-205	ctcttgTCCTTCATTCCACCGGAGTCTGtcttatgccaaccaGATTTCAGTGGAGTGAAGCTCAggag	mmu-miR-205-3p	GATTTCAGTGGAGTGAAGCTCA	3'	Diff	gp1b	......((((....(((((((....((((((..(((((((((((.((((((((.............)))))))).)))))))))))..))))))))))))).))))..	100	50.9	-45.6	19	20	18.1248	29.8103	middle
eca-mir-8912-p5	GCATGGGTGGTTCAGTGGTAGAAT	24	541128480	+	755926	755989	caatgaatattcagGCATGGGTGGTTCAGTGGTAGAATTCTCGCCTGCcaatgaatattcaggg	10	hsa-mir-8085,eca-mir-8969,efu-mir-9198c,mdo-mir-7398a-3,mdo-mir-7398a-2,mdo-mir-7398r,mdo-mir-7398a-5,mdo-mir-7398a-4,mdo-mir-7398a-1,oan-mir-7427,	eca-mir-8969	acagcagacataggaaaggggcacaggctggcctcctgcaatcagcagaggtggttcagtgggagaagccatccccTGGGCTTTCTGTGCTGATGGGgtcatgcagcttgtttgtgtaattactgaaaaggcaattt	eca-mir-8969-p5	gcagaggtggttcagtgggagaag	5'	New	gp2b	...((((((((((((((..((((((((.......))))...))))))))..))))))))))...	58	45.3	-20.6	19	1.5	18.1248	2.23577	middle
mmu-mir-3099-p5	TTCAAACGAGAACTTTGA	18	541128970	-	36996354	36996393	gttaatggttTTCAAACTAGAACTTTGAAGGActatttct	4	bta-mir-2367,bta-mir-2336,hsa-mir-378c,pma-mir-152b,	pma-mir-152b	ccaggctttcgagccgaagttctgtgatacacttgggctgtgctgtcaaggaagTCAGTGCAAAACAGAACTTTGgttggagagccgcg	pma-mir-152b-p5	TGCAAAACAGAACTTTGg	5'	New	gp2b	...(((((((((((((.......)))))).)))))))...	34	30	-6.9	19	12	18.1248	17.8862	middle
hsa-miR-376a-2-5p	TGAGGTAGGAGGTTGTATAAGAA	23					acctgccgcgccccccgggcTGAGGTAGGAGGTTGTATAGTTgaggaggacacccaaggagatcaCTATACGGCCTCCTAGCTTTCCccaggctgcgccctgcacggga	2	chi-let-7e,ggo-let-7e,	chi-let-7e	acctgccgcgccccccgggcTGAGGTAGGAGGTTGTATAGTTgaggaggacacccaaggagatcaCTATACGGCCTCCTAGCTTTCCccaggctgcgccctgcacggga	chi-let-7e-p5	TGAGGTAGGAGGTTGTATAGTTg	5'	Diff	gp1a	.(((((.((((..((.(((..(((.(((((((..(((((((.((...((....)).......)))))))))..))))))).)))..))).))..))))...))).))..	106	63.3	-50.4	19.1604	8.72009	18.2779	12.9974	middle
bta-miR-3432b	TTCACAGTGGCTAAGTTCA	19	541128980	+	8913025	8913106	CACATCTGGCCTGGGGAGCagggcttagctgcttgtgagcaggtccacatcaagtcgtgTTCACAGTGGCTAAGTTCCgccc	13	efu-mir-27a,ssa-mir-27c-1,ssa-mir-27c-2,dre-mir-27e,pma-mir-27a,oha-mir-27a,xtr-mir-27a,xtr-mir-27c-1,xtr-mir-27c-2,ola-mir-27b,ola-mir-27d,tni-mir-27e,fru-mir-27e,	ssa-mir-27c-2	AGAGCTTAGCTAATTGGTGAGcattgatccctcttatatgttgTTCACAGTGGCTAAGTTCAGT	ssa-miR-27c-3p	TTCACAGTGGCTAAGTTCAGT	3'	Diff	gp2b	..............((.((.(..((((((..(.((((((((((...........)).)))))))))..))))))..).))))	68	58.5	-30.4	19.5	56.5	18.6018	84.2141	middle
hsa-mir-5688-p3	TTAAGATTACTGTGGACGA	19	541128973	+	67177691	67177781	aaTTAAGATTACTGTGGATGAatcagacaagaaattcaggaggaggagatacattctagttgatcctaaataaagaacagaaagtagtgat	2	rno-mir-6332,odi-mir-124a,	rno-mir-6332	taacccaggtcttggttgccacggcttctcattagctccttaagatccctgtggagcactggttgctcCGCAGGGACTGCAAGGAGCCGCAggacagatggcagctgcttggactgctctc	rno-mir-6332-p5	ttaagatccctgtggagca	5'	New	gp2b	.......((((((..((((.((..(((.......(((.......))).......)))..)).))))................))))))...	81	33	-10.8	19.5	14	18.6018	20.8672	middle
odi-mir-1472-p3	GAGGCTGAGGCTGGAGGATCGC	22	541128962	-	36490337	36490426	ggtggcgcgcgcctgtaatcccggctactcggGAGGCTGAGGCTGGAGGATCGCTTGAGCtcagcagttctgggctgcagtgcgctatgc	51	chi-mir-1224,bta-mir-1224,bta-mir-2338,hsa-mir-4419a,hsa-mir-7851,hsa-mir-5095,hsa-mir-3159,hsa-mir-1285-2,hsa-mir-1273e,hsa-mir-1254-1,hsa-mir-1224,ptr-mir-1224,hsa-mir-1273f,hsa-mir-566,hsa-mir-1273a,hsa-mir-1273d,hsa-mir-4310,hsa-mir-4452,mmu-mir-6982,mmu-mir-5118,mmu-mir-207,mmu-mir-683-1,mmu-mir-683-2,rno-mir-6320,rno-mir-207,ssc-mir-1224,ssc-mir-9858,eca-mir-9082,cfa-mir-8846,ptr-mir-1254,p…	hsa-mir-566	gctaggcgtggtggcGGGCGCCTGTGATCCCAACtactcaggaggctggggcagcagaatcgcttgaacccgggaggcgaaggttgcagtgagc	hsa-mir-566-p5	gaggctggggcagcagaatcgc	5'	New	gp2b	.(((((((((((((....((((((....)))))).((((((.((..((.....))..))))))))......))))....)))))))))..	30	65.6	-39.6	19.5	13	18.6018	19.3767	middle
bfl-mir-133-p5	ACCGGGTGCTGTAGGCTA	18	541128963	-	20881223	20881311	ccttgttagtacttggatgggagactgcctgGGAATACCGGGTGCTGTAGGCTTtttgcctcccctctctcttgggattccctggtggc	22	chi-mir-144,hsa-mir-7641-2,hsa-mir-7641-1,hsa-mir-378i,hsa-mir-711,ptr-mir-711,mml-mir-711,hsa-mir-1273a,mmu-mir-7079,eca-mir-8992,eca-mir-9155,mml-mir-7193,gga-mir-1801,gga-mir-1805,gga-mir-1805,gga-mir-6661,efu-mir-155,oan-mir-7406,dre-mir-204-1,tgu-mir-1805,tgu-mir-1805,pma-mir-30d,	mml-mir-7193	GAGTGCTGGGTTCTGTAGGCCAgaggtctgaggtagtgGCTTTTAGAGCTCAGCATCTT	mml-mir-7193-p3	GCTGGGTTCTGTAGGCCA	3'	New	gp2b	...........((..(..((....))..)..))..(((((((......((((.....)))).(((........)))....)))))))..	52	56.2	-27.7	20	42.5	19.0788	63.3469	middle
chi-miR-125a-5p	CCACCTCCCCTGCAAACGTCC	21	541128970	+	71703084	71703186	gcgctgccccgtggacagtctccaCCACCTCCCCTGCAAACGTCCagtgatgcagacgtaatggACGTTGGCTCTGGTGGTGATGgacaggccgaaccccctg	18	chi-mir-1306,bta-mir-1306,cfa-mir-1306,hsa-mir-1306,ppy-mir-1306,mmu-mir-1306,rno-mir-1306,ssc-mir-1306,ptr-mir-1306,mml-mir-1306,ggo-mir-1306,gga-mir-1306,aca-mir-1306,aca-mir-1306,dre-mir-1306,cgr-mir-1306,tch-mir-1306,xla-mir-1306,	chi-mir-1306	gcgctgccccgtggacagtctccaCCACCTCCCCTGCAAACGTCCagtgatgcagacgtaatggACGTTGGCTCTGGTGGTGATGGacaggccgaaccccctg	chi-miR-1306-5p	CCACCTCCCCTGCAAACGTCC	5'	Yes	gp1a	..((((((....)).)))).((((.((((.((...((.((((((((...(((....)))..)))))))).))...)).)))).))))((((........))))	67	63.1	-38.2	20	16	19.0788	23.8483	middle
chi-miR-130a-3p	AAACCTGAATAAACTTTTTGGC	22	541128961	-	45192263	45192323	aaatgttcactgaagtttttccatagggtgtcacagaagAAACCTGAACAAACTTTTTGGC	2	chi-mir-2284d,bta-mir-2285c,	chi-mir-2284d	aaatgttcactgaagtttttccatagggtgtcacagaaGAAACCTGAACAAACTTTTTGGc	chi-miR-2284d	GAAACCTGAACAAACTTTTTGG	3'	Diff	gp1a	......(((..((((((((((....((((.((......)).))))))).))))))).))).	54	37.7	-10	20	14	19.0788	20.8672	middle
chi-miR-151-3p	AGCAGCATTGTACAGGGCTATGTAGA	26	541128967	-	308596	308680	tttcttgctgccctcGGCTTCTTTACAGTGCTGCCTTGttgcatatggatcaAGCAGCATTGTACAGGGCTATGAAGGcactgag	24	bta-mir-103-1,hsa-mir-103a-1,ptr-mir-103-1,ppy-mir-103-1,mml-mir-103-1,ggo-mir-103,ppa-mir-103,mne-mir-103,age-mir-103,lla-mir-103,mmu-mir-103-1,rno-mir-103-1,ssc-mir-103-1,eca-mir-107a,cfa-mir-103-1,tch-mir-103a-1,gga-mir-103-1,mdo-mir-103-1,aca-mir-103,aca-mir-103,oha-mir-103a,oar-mir-103,aca-mir-103,aca-mir-103,	bta-mir-103-1	ctgccctcggcttctttacagtgctgccttgttgcatatggatcaAGCAGCATTGTACAGGGCTATGAaggc	bta-miR-103	AGCAGCATTGTACAGGGCTATGA	3'	Diff	gp1b	...(((..((((.(((((.(((.(((((((((((.(((............)))))))))))))).))))))..)).))))..)))	82	49.4	-30.9	20	10	19.0788	14.9052	middle
chi-miR-216b-	GCTCCAGTGGCGCAATCGG	19	541128964	-	28394606	28394722	gaaagcatGCTCCAGTGGCGCAATCGGttagcgcgcggtacttatacagcagtatatgtgcgggTGATGCCGAGGTTGTGAGTtcgagcctcacctggagcatgttttctttccttt	1	mmu-mir-1983,	mmu-mir-1983	cctttacagagaaagcatgctccagtggcgcaatcggttagcgcgcggtacttatacagcagtatatgtgcgggtgatgccgaggttgtgagttcgagcCTCACCTGGAGCATGTTTTCTtccctttccgcc	mmu-mir-1983-p5	gctccagtggcgcaatcgg	5'	New	gp1b	(((((((((((((((........(((((...(((.((.(((.(((((....))))).))))).)))..)))))....(((((.......))))))))))))))))))))........	109	52.1	-49.4	20	19	19.0788	28.3198	middle
efu-mir-9256b-2-p5	AGATCGACCGTGTTATATTCGC	22	541128966	+	62867280	62867386	agcatctctcctggtacctgaagggAGATCGACCGTGTTATATTCGCtttattgacttcgAATAATACATGGTTGATCTTTtctcagtatcaaatctcaccttggag	13	chi-mir-369,oar-mir-369,bta-mir-369,ptr-mir-369,hsa-mir-369,ppy-mir-369,mml-mir-369,mmu-mir-369,rno-mir-369,eca-mir-369,cfa-mir-369,cgr-mir-369,tch-mir-369,	chi-mir-369	agcatctctcctggtacctgaagggAGATCGACCGTGTTATATTCGctttattgacttcgAATAATACATGGTTGATCTTTtctcagtatcaaatctcaccttggag	chi-miR-369-5p	AGATCGACCGTGTTATATTCG	5'	Diff	gp1a	.......(((((((((.(((.((..(((((((((((((..((((((............))))))..)))))))))))).)..))))))))))...........))))	100	41.1	-34	20	23	19.0788	34.2819	middle
gga-mir-6640-p5	AGGGGCTGAGAAAGTGGT	18	541128975	-	18772923	18773003	ctgcagcccctgcccgagttaaaaccggagtgtgagggagaaaagcgcttcagtagcgagAGGGGCTGAGAAAGTGGTgac	7	bta-mir-2291,hsa-mir-6723,mmu-mir-7035,gga-mir-6658,gga-mir-7478,efu-mir-9272,ola-mir-499,	hsa-mir-6723	atgcatcgggATAGTCCGAGTAACGTCGGGGCattccggataggccgagaaagtgttgtgggaagaaagttagatttacgccgatgaat	hsa-mir-6723-p3	ataggccgagaaagtgtt	3'	New	gp2b	((.((((((((..(((.((....))))).................((((.....))))..))))))))))...........	70	58	-25.5	20	10.5	19.0788	15.6504	middle
gga-mir-6641-p3	AGGGGCTGAGAAAGTGGT	18	541128977	+	33752018	33752095	tagcgagAGGGGCTGAGAAAGTGGTgacactgccggggtgcggagggagtccctgaaacttctcccaacagccccaat	7	bta-mir-2291,hsa-mir-6723,mmu-mir-7035,gga-mir-6658,gga-mir-7478,efu-mir-9272,ola-mir-499,	hsa-mir-6723	atgcatcgggATAGTCCGAGTAACGTCGGGGCattccggataggccgagaaagtgttgtgggaagaaagttagatttacgccgatgaat	hsa-mir-6723-p5	ataggccgagaaagtgtt	5'	New	gp2b	........(((((((....((((....)))).(((.....))).(((((............)))))..)))))))...	67	60.3	-32.3	20	10.5	19.0788	15.6504	middle
hsa-mir-941-1-p5	TGCCTGTCTACACTTGCTGTGC	22	541128971	-	37260645	37260766	ggcctggctggacggagttgtcatgtgtcTGCCTGTCTACACTTGCTGTGCagaacatccgctcacctgtACAGCAGGCACAGACAGGCAGTcacatgacaacccagcctgaatgacaacca	32	chi-mir-214,bta-mir-214,ssc-mir-214,cfa-mir-214,aja-mir-214,hsa-mir-214,mmu-mir-214,ptr-mir-214,ppy-mir-214,mml-mir-214,ggo-mir-214,ppa-mir-214,mne-mir-214,age-mir-214,sla-mir-214,rno-mir-214,eca-mir-214,gga-mir-214,efu-mir-214,mdo-mir-214,oan-mir-214,ssa-mir-214-1,ssa-mir-214-3,ssa-mir-214-2,aca-mir-214,aca-mir-214,tgu-mir-214,cgr-mir-214,xtr-mir-214,ccr-mir-214,aca-mir-214,aca-mir-214,	chi-mir-214	ggcctggctggacggagttgtcatgtgtcTGCCTGTCTACACTTGCTGTGCagaacatccgctcacctgTACAGCAGGCACAGACAGGCagtcacatgacaacccagcctga	chi-miR-214-5p	TGCCTGTCTACACTTGCTGTGC	5'	Yes	gp1a	.....((((((.....(((((((((((.((((((((((...((((((((((((.............))))))))))))...)))))))))).))))))))))))))))).............	104	55.7	-67.6	20	7	19.0788	10.4336	middle
efu-mir-9246c-p3	CTGGGTCGGTCGGGCTGG	18	541128961	+	33183103	33183143	cCTGGGTCAGTCGGGCTGGcccctgagggcagtcccaccca	2	mml-mir-1235,bfl-mir-31,	mml-mir-1235	gtgggcctgggtcggtggggacggggcggctgggcgtgccctgcggccgctgcTCTAACCGCACCGTCCCCCAG	mml-mir-1235-p5	ctgggtcggtggggacgg	5'	New	gp2b	..(((((.....((((((.(((....))))))))).)))))	39	73.2	-18.9	20.5	10.5	19.5558	15.6504	middle
mml-mir-648-p3	AAATGGATTTTTGGAGCAGGGAGAT	25	541128968	-	42456241	42456412	ttggctaagatcaagtgtagtatctgttcttatcagtttaatatctgatacgtcctctatccgaggacaatatATTAAATGGATTTTTGGAGCAGGGAGTTggaataggagcttgctccgtccactccacgcatcgacctggtattgcagtacctccaggaacggtgcaccc	9	bta-mir-1246,hsa-mir-1246,hsa-mir-1290,ptr-mir-1246,ptr-mir-1290,ppy-mir-1246,ppy-mir-1290,gga-mir-1674,gga-mir-1750,	bta-mir-1246	caacatattaAATGGATTTTTGGAGCAGGaagttggaatagaggctttctcagacaaatactttactgtgcag	bta-miR-1246	AATGGATTTTTGGAGCAGG	3'	Diff	gp2b	...(((((((((.....((((((.......((((((........)))))).((((((.....))))))...))))))....))))))...)))..(((((.(((...((((....)))).))))))))..((((((.(((((.............)))))..))))))....	90	45.3	-56.5	20.5	5.5	19.5558	8.19784	middle
mmu-miR-26a-2-3p	TGAGGTAGTAGATTGTAAGTT	21					aaaagattgctctatcagagTGAGGTAGTAGATTGTATAGTTgtggggtagtgattttaccctgttcaggagataaCTATACAATCTATTGCCTTCCCtgaggagtagac	1	chi-let-7f,	chi-let-7f	aaaagattgctctatcagagTGAGGTAGTAGATTGTATAGTTgtggggtagtgattttaccctgttcaggagataaCTATACAATCTATTGCCTTCCCtgaggagtagac	chi-let-7f-5p	TGAGGTAGTAGATTGTATAGTT	5'	Diff	gp1a	......(((((((.((((...((((((((((((((((((((((((((((((.....))))))).........)))))))))))))))))))))))..)))))))))))..	102	40	-49.5	20.9795	12.2944	20.0131	18.325	middle
chi-miR-376a-	ATCATGTATGATACTGCAAACAG	23	541128968	+	53628683	53628757	tgggttttgaaTTTGCAGTAACAGGTGTGAACattctagcagcagtttgatgATCATGTATGATACTGCAAACAG	2	bta-mir-6516,hsa-mir-6516,	hsa-mir-6516	tgggttttgaaTTTGCAGTAACAGGTGTGAGCAttctagcagcagtttgatgATCATGTATGATACTGCAAACAggaccta	hsa-miR-6516-3p	ATCATGTATGATACTGCAAACA	3'	Diff	gp1b	...........(((((((((.((...((((.((((..(((....))).)))).))))...)).)))))))))...	61	38.7	-19.3	21	39	20.0327	58.1301	middle
chi-miR-382-3p	ATGGACTGTCGCCTGAGGAGC	21	541128979	+	99255930	99255986	ATGGACTGTCGCCTGAGGAGCctggtaggtgacagtccctcaggcaacagtccaaaa	1	bta-mir-7863,	bta-mir-7863	ATGGACTGTCACCTGAGGAGCctaataggcaacagtccctcaggcaacagtccaaaa	bta-miR-7863	ATGGACTGTCACCTGAGGAGC	5'	Diff	gp1b	.((((((((.((((((((..(.((........)))..)))))))).))))))))...	53	56.1	-33.5	21	7	20.0327	10.4336	middle
chi-miR-424-5p	TCTGGTGCTTAGACTCTGTGCT	22	541128981	+	113231922	113232008	cacggccctgccctcTCTGGTGCTTAGACTCTGTGCTtccatcctaaggcagcagggtttgggcagcagagggggccgctggcccca	1	ccr-mir-29a,	ccr-mir-29a	cccatctctccccaccaaaggatgactgatttcctctggtgcttagagtctcttctgtcatcTAGCACCATTTGAAATCGGTTAtaatgactggggatcaatt	ccr-mir-29a-p5	tctggtgcttagagtctcttct	5'	New	gp2a	...((((..((((((((((.(((..(((((((((((((........))))).))))))))..))).))))))))))....))))...	81	65.5	-52.2	21	11	20.0327	16.3957	middle
eca-mir-8908f-3-p5	GCTGACTCCTAGTCCAGTGCT	21	541128966	+	62124665	62124765	gagacccaaacccaggtctGCTGACTCCTAGTCCAGTGCTtgtgatggctggtgggCCCTGAACTAGGGGTCTGGAGgcctgggtttgaatatcaccagcc	11	chi-mir-345,bta-mir-345,hsa-mir-345,ssc-mir-345-1,ssc-mir-345-2,eca-mir-345,cfa-mir-345,ptr-mir-345,ppy-mir-345,ggo-mir-345,cgr-mir-345,	chi-mir-345	gagacccaaacccaggtctGCTGACTCCTAGTCCAGTGCTtgtgatggctggtgggCCCTGAACTAGGGGTCTGGAGGcctgggtttgaatatcaccagcc	chi-miR-345-5p	GCTGACTCCTAGTCCAGTGCT	5'	Yes	gp1a	((....(((((((((((((.((((((((((((.(((.(((..(........)..))).))).)))))))))).)))))))))))))))....)).......	94	58.4	-51.3	21	210	20.0327	313.008	middle
hsa-mir-3149-p3	ATGATACTGTAAACGCTTTCTGATG	25	541128980	+	82382093	82382168	tacttggtgcaTATGATGAAGCAAATCAGTATGAgtaaaatcATGATACTGTAAACGCTTTCTGATGcaccagtca	2	hsa-mir-3607,gga-mir-3607,	hsa-mir-3607	aaggttgcggtGCATGTGATGAAGCAAATCAGTatgaatgaattcatgatACTGTAAACGCTTTCTGATGtactactca	hsa-miR-3607-3p	ACTGTAAACGCTTTCTGATG	3'	Diff	gp2b	...(((((((((.....(((((....((((((((......)))...))))).....)))))...)))))))))...	70	36.8	-22.8	21	6	20.0327	8.94309	middle
ssa-mir-99-1-p5	ACCATCGACCGTTGAGTGGACC	22	541128980	-	8885572	8885674	agttgtcaagggtttgggggAACATTCAACCTGTCGGTGAGTttgggcagctcaggcaaACCATCGACCGTTGAGTGGACCccgaggcctggaactgccgtcc	14	chi-mir-181c,bta-mir-181c,hsa-mir-181c,ptr-mir-181c,ggo-mir-181c,ppa-mir-181c,mmu-mir-181c,rno-mir-181c,ssc-mir-181c,cfa-mir-181c,ppy-mir-181c,efu-mir-181c,mdo-mir-181a-3,cgr-mir-181c,	chi-mir-181c	caagggtttgggggAACATTCAACCTGTCGGTGAGtttgggcagctcaggcaaACCATCGACCGTTGAGTGGACCccgaggcctggaactgcc	chi-miR-181c-3p	ACCATCGACCGTTGAGTGGACC	3'	Yes	gp1a	.(..((...(((..(.((((..((((((((..(((((((.(((((((....))...)))))))))))).))))))))..)))).)..)))...))..).....	97	58.3	-43.4	21	1	20.0327	1.49052	middle
chi-let-7d-5p	ATCATAGAGGAAAATCCATGTT	22	541128966	+	62843400	62843503	tctttctttggtatttaaaaGGTGGATATTCCTTCTATGTTTacgtgattcatagataATCATAGAGGAAAATCCATGTTttcagtatcaaatgctactctgga	13	chi-mir-376b,bta-mir-376b,hsa-mir-376b,mml-mir-376b,mmu-mir-376b,rno-mir-376b,eca-mir-376b,cfa-mir-376b,ptr-mir-376b,ppy-mir-376b,ggo-mir-376b,tch-mir-376b,oar-mir-376b,	chi-mir-376b	tctttctttggtatttaaaaGGTGGATATTCCTTCTATGTTTacgtgattcatagataATCATAGAGGAAAATCCATgttttcagtatcaaatgctactctgga	chi-miR-376b-3p	ATCATAGAGGAAAATCCAT	3'	Diff	gp1a	......(((((((((.((((..(((((.(((((.(((((.(((.(((...)))...))).)))))))))).)))))..)))).)))))))))............	86	31.7	-26.7	21.3333	196	20.3507	292.141	middle
aca-mir-5469-p5	TATTAGTCAGCGGAGGAA	18	541128962	+	16300177	16300298	tcatagtatccctattcataatggtagcataaTATTAGTCAGCTGAGGAAtggataaacaaaacatagtgtatccctacgatggaatagtattcagccataaaaaggaataaattactgaat	1	mmu-mir-6238,	mmu-mir-6238	ctgaaccccttaagcactcaagttattgccctcctatctgacctgagtgaactaggctatttctaaagacctTTATTAGTCAGTGGAGGAAATGaagggagccaagccaggtgtgaaaatattcccgat	mmu-miR-6238	TTATTAGTCAGTGGAGGAAATG	5'	Diff	gp2b	...(((((....(((((...(((((.....(((((((.((...(((((....((((.((........)).))))))).))...)).)))))))..)))))......)))))...)))))...	116	32	-18.3	21.5	36	20.5097	53.6586	middle
eca-mir-9147-p5	AGGGAACGGGCTTGGCGG	18	541128957	-	118064986	118065056	gccaAGGGAACGGGTTTGGCGGaatcagcagggaaagaagacccTGTTGAGCTTGACTCTAGTccggcgca	30	chi-mir-1197,oar-mir-1197,chi-mir-296,bta-mir-296,bta-mir-1197,hsa-mir-3684,hsa-mir-3133,hsa-mir-4313,mmu-mir-7237,mmu-mir-3967,mmu-mir-7088,rno-mir-351-2,rno-mir-351-1,ssc-mir-296,eca-mir-9104,eca-mir-296,cfa-mir-8835,efu-mir-9312,efu-mir-9218,efu-mir-9186p-2,efu-mir-9186p-3,efu-mir-9186e,efu-mir-9186p-1,efu-mir-9186p-4,oan-mir-1407,pma-mir-1c,tch-mir-296,ola-mir-218b,tni-mir-218b,fru-mir-218b,	efu-mir-9186p-2	gtttgtagggggaggGAAGTGGCATGGCTGGTAGTATGGtaatagcagcccatactgctagtcatgccgcttacctccccctacataaggcca	efu-mir-9186p-2-p5	aggGAAGTGGCATGGCTG	5'	New	gp2b	(((...(((..((((..(((....(((((((((........))))))))))))..))))...))))))...	68	57.7	-29.2	21.5	18.5	20.5097	27.5745	middle
mmu-mir-6405-p3	CCTCCCCACCCCGCGGACGC	20	541128979	-	83085080	83085171	cttCCTCCCCACCACGCGGACGCctggctaggcaaacagccatgccgagggtcacccacgggctgggcccggccaggactcaggggaggcac	3	gga-mir-6568,gga-mir-6598,tgu-mir-203,	gga-mir-6568	ccggctgcccgcccaccccGCGGCCGCCATCTTGCTTGCGgccggctacccACAACCAAGATGGCGCCCGGGCggttggcggtgccggcaccacccca	gga-mir-6568-p5	cccgcccaccccGCGGCCGC	5'	New	gp2b	...(((((((.((....))...((((((..(((...(((((....((.(((...))).))))))).)))..)))))).....)))))))...	86	71.7	-46.8	21.5	6.5	20.5097	9.68835	middle
mmu-mir-6405-p5	CCTCCCCACCCCGCGGACGC	20	541128978	+	66919845	66919910	nnnagggcccgggcgccgcgggccccagccgcCCTCCCCACCCCGCGGCCGCgccgccgccctgcc	2	gga-mir-6568,tgu-mir-203,	gga-mir-6568	ccggctgcccgcccaccccGCGGCCGCCATCTTGCTTGCGgccggctacccACAACCAAGATGGCGCCCGGGCggttggcggtgccggcaccacccca	gga-mir-6568-p3	cccgcccaccccGCGGCCGC	3'	New	gp2b	...(((((.(((((((((((((...................)))))))).)).)))..)))))...	60	87.9	-32	21.5	6.5	20.5097	9.68835	middle
tni-mir-10c-p3	CGCGCGTCGGGACCGGGG	18	541128985	-	72298037	72298210	tagccggtcccccgccgtccccgccggcgggccgtcgcccgcgttccgccgcgggggccgcggcgcggcgcgccccCGCCGCGCGTCGGGACCGGGGtccggtgcggagagccctccgtcccgggacccggggcgcggccggaaaggcggccgccccctcgcccgtcacgcacc	38	bta-mir-935,hsa-mir-935,bta-mir-2382,hsa-mir-3178,hsa-mir-4665,hsa-mir-4322,hsa-mir-4634,hsa-mir-1470,hsa-mir-933,hsa-mir-1234,hsa-mir-3195,hsa-mir-3195,mmu-mir-5126,ssc-mir-9819,eca-mir-9153,eca-mir-8928,eca-mir-1388,cfa-mir-8904b,ptr-mir-935,ptr-mir-933,mml-mir-7205,mml-mir-933,ggo-mir-760,gga-mir-6591,gga-mir-7471,gga-mir-1765,efu-mir-132,efu-mir-9188a,oan-mir-1354,oan-mir-219,ssa-mir-128-3,dr…	gga-mir-7471	GTCGGTGCCGTGCGGGGCcgttgtggcgccttccgcgcgtCCCGAGCGGTGCTGTGGCGG	gga-mir-7471-p3	cgcgcgtCCCGAGCGGTG	3'	New	gp2b	...((((((((.(((.((((((((.(((((..(((.....)))..))))))))))))).)))((((((((......))))))))...))))))))(((((((..(((((....)))))..)).))))).((((.(((((((......)))))))))))..((.......))...	22	86.8	-118.4	21.5	9	20.5097	13.4146	middle
chi-miR-374b-3p	GTACGTGGATGCTGAAGGTCAGA	23	541128966	+	62846468	62846596	tgggagccatcgccctgggccagGTACGTGGATGCTGAAGGTCAGAgggaagtgcttctgtctccacgtgtgttctccaggccTCTGACCTTCCTGCATCCCGTTCatctctaggatgacggctagaag	2	bta-mir-3956,oar-mir-3956,	bta-mir-3956	gccaggtACGTGGATGCTGAAGGTCAGAGGgaagtgcttctgtctgcacatgtgttctccagtcctctgaccttcctgcatcccgttcatctctagga	bta-miR-3956	ACGTGGATGCTGAAGGTCAGAGG	5'	Diff	gp1b	....((((.((..((((((...((.(((.((((((.((((((((((((........((((....((....)).....))))))))))))))))..)))))))))))...))))))..)).)))).....	120	58.1	-53.1	22	7	20.9867	10.4336	middle
mmu-mir-3075-p3	CATCCCACTTCTGACACCA	19	541128970	+	47578907	47578930	ccCATCCCACTTCTGACACCAATt	12	bta-mir-2478,bta-mir-1260b,hsa-mir-1260a,hsa-mir-1260b,mmu-mir-3963,mmu-mir-3968,ptr-mir-1260b,ppy-mir-1260a,ppy-mir-1260b,mml-mir-1260b,ggo-mir-1260b,cgr-mir-1260,	bta-mir-2478	gttgggggtcggtggtgagcaagcagagactacataggttgccttGTATCCCACTTCTGACACCAtgtattgtcaac	bta-mir-2478-p5	TATCCCACTTCTGACACCA	5'	New	gp2b	.............((....))...	8	50	1.5	22	7	20.9867	10.4336	low
ggo-let-7a	TGAAATGTTTAGGACCACTAA	21	541128960	-	3655899	3655925	cTGAAATGTTTAGGACCACTGAgctct	29	hsa-mir-203a,mmu-mir-203,rno-mir-203a,cfa-mir-203,ptr-mir-203,ppy-mir-203,mml-mir-203,gga-mir-203a,mdo-mir-203,ssa-mir-203a-2,ssa-mir-203a-1,ssa-mir-203b,dre-mir-203a,dre-mir-203b,aca-mir-203,aca-mir-203,tgu-mir-203,pma-mir-203a,pma-mir-203b,oha-mir-203,xtr-mir-203,ola-mir-203,ccr-mir-203a,ccr-mir-203b,tni-mir-203,fru-mir-203,pol-mir-203,aca-mir-203,aca-mir-203,	hsa-mir-203a	gtgttggggactcgcgcgctgggtccAGTGGTTCTTAACAGTTCAACAGTTctgtagcgcaattGTGAAATGTTTAGGACCACTAGacccggcgggcgcggcgacagcga	hsa-miR-203a-3p	GTGAAATGTTTAGGACCACTAG	5'	Diff	gp2b	.......((((((.....))))))...	17	44.4	-5.5	22.5	1	21.4636	1.49052	middle
ppy-mir-621-p5	CCGGAGAGGGAGCCTGAGA	19	541128980	+	63380405	63380502	tCCGGAGAGGGAGCCTGAGAaacggctaccacatccaaggaaggcagcaggcgcgcaaattacccactcctgaccCGGGGAGGTAGTGACGAAaaata	22	bta-mir-2443,hsa-mir-1199,ptr-mir-1199,hsa-mir-6124,hsa-mir-6830,hsa-mir-9500,mmu-mir-449b,rno-mir-3596b,eca-mir-8908i,eca-mir-9029,eca-mir-9049,cfa-mir-8875,gga-mir-1777,efu-mir-9189g,oan-mir-1378,ssa-mir-106b,aca-mir-20a,aca-mir-20a,pma-mir-17a,odi-mir-1503,aca-mir-20a,aca-mir-20a,	hsa-mir-1199	agcctgcgccggagccggggCCTGAGCCCGGGCCGCGCAGgccgtgaactcgtcgagctgcgcgTGCGGCCGGTGCTCAACCTGCcgggtcctggccccgcgctcccgcgcgccctgga	hsa-mir-1199-p5	ccggagccggggCCTGAGC	5'	New	gp2b	((((((...((((((........)))).))...)))..)))..((.((....))))..((((((..((((......)))).))))))...........	41	57.1	-28.1	22.5	16	21.4636	23.8483	middle
bta-miR-1247-3p	CGGGAACGTCGGGACTGGAGC	21						8	bta-mir-1247,hsa-mir-1247,ppy-mir-1247,mmu-mir-1247,rno-mir-1247,ptr-mir-1247,mml-mir-1247,tch-mir-1247,	bta-mir-1247	cgccgggcgcACCCGTCCCGTGCGTCCCCGGAcgtcgctgtctgcccCGGGAACGTCGGGACTGGAGCgcccgcgctg	bta-miR-1247-3p	CGGGAACGTCGGGACTGGAGC	3'	Yes	gp3	.(((((((((.((.((((((.((((.(((((.....((.....)).))))).)))))))))).)).))))))).))..	75	79.5	-50.4	23	11	21.9406	16.3957	middle
chi-mir-181d-p5	CCAGTGGGGCTGCTGTTATCTG	22	541128958	-	40910102	40910184	tggctcccacccccTGTAACAGCAACTCCATGTGGAAgtaccactagttCCAGTGGGGCTGCTGTTATCTGgggtgggggcca	8	bta-mir-194-2,hsa-mir-194-2,mmu-mir-194-2,rno-mir-194-2,ssc-mir-194a,eca-mir-194-1,mml-mir-194-2,oar-mir-194,	hsa-mir-194-2	tggttcccgcccccTGTAACAGCAACTCCATGTGGAagtgcccactggttCCAGTGGGGCTGCTGTTATCTGgggcgagggccag	hsa-miR-194-3p	CCAGTGGGGCTGCTGTTATCTG	3'	Yes	gp1b	.((((((((((((..(((((((((.((((((.(((((.((....)).))))))))))).)))))))))..)))))))))))).	81	59	-57.6	23	13	21.9406	19.3767	middle
chi-mir-2290-p3	GGGGGTCGCGGGGGTGGGCGG	21	541128979	-	104984642	104984733	tgagggggtggggacatgGGGGGTCGCGGGGGTGGGAGGgtggacaatgccatgcttctctctcagtgacccctcctgctttaggacctgag	1	ssc-mir-4332,	ssc-mir-4332	cggcggggggtgtcgcgggggtgggcgggctggggccgggggtggggccggcgggggcacgacccccggtcggcgtcCACGGCCGCCGCCGGGCGCCtttccaccgc	ssc-mir-4332-p5	gggtgtcgcgggggtgggcgg	5'	New	gp2a	..(((...(..((.((.((((((((((..(((.((((((((((......)))).)))))).))).)))))))))).))))..)...)))...	87	64.1	-43.4	23	21	21.9406	31.3008	middle
chi-mir-30f-p3	TCGGGGATCATCATGTCACGA	21	541128957	+	24352408	24352516	gtcaaggatgcacagacctcagacatcTCGGGGATCATCATGTCACGAgataccactgtgcactTGTGACAGATTGATAACTGAaaggtctgggagccgctcatcttca	14	chi-mir-542,bta-mir-542,hsa-mir-542,mmu-mir-542,rno-mir-542-2,rno-mir-542-1,rno-mir-542-3,ssc-mir-542,eca-mir-542,cfa-mir-542,ppy-mir-542,mml-mir-542,ggo-mir-542,tch-mir-542,	chi-mir-542	gtcaaggatgcacagacctcagacatcTCGGGGATCATCATGTCACGAGAtaccactgtgcactTGTGACAGATTGATAACTGAaaggtctgggagccgctcatcttca	chi-miR-542-5p	TCGGGGATCATCATGTCACGAGA	5'	Diff	gp1a	....((((((.......(((((((...((((..((((...(((((((((.(((....)))..)))))))))...))))..))))...))))))).......))))))..	77	49.5	-38.5	23	18	21.9406	26.8293	middle
chi-miR-496-3p	TGATTGGTACTTCTTAGAGTGA	22	541128957	-	49264177	49264265	gccgcgtgcagtgttgcacttcaggaagtaccatccatgtgaatagaaataTGATTGGTACTTCTTAGAGTGAagtaatgcacagcaaa	7	rno-mir-547,eca-mir-507a,eca-mir-507b,cfa-mir-507a,cfa-mir-507b,efu-mir-507a,efu-mir-506,	rno-mir-547	gtgtgatgtaTCACTTCAGGATGTACCACCCAtttaatggaaaatatgATTGGTACTTCTTTAAGTGAGAtaatgcacact	rno-mir-547-p3	tgATTGGTACTTCTTTAAGTGA	3'	New	gp2a	...(((((((......((((..(((((((((((..(((((........)))))..)))))))))))..))))......))))).))...	83	42.7	-38.6	23	0	21.9406	0	middle
mmu-mir-6371-p5	TAAGTACACGATGAACTGCAGC	22	541128978	+	26079528	26079641	gaggtgtaatttaaacagaattgaccaacttTAAGTACACGATGAACTGCAGCgtgccaggcttccctgcagtccatcatatacttaaagttggtcagttttgttggacacaat	2	bta-mir-6536-1,bta-mir-6536-2,	bta-mir-6536-1	attgaccaacTTTAAGTATACGATGAACTGCagcatgccaggcttccctgcagttcatcgtatacttaaagttggtcagtt	bta-mir-6536-1-p5	TAAGTATACGATGAACTGCagc	5'	New	gp2b	...((((......((((((((((((((((((((((((...((((.(((((((...((...))....))))))).))))...))))))))))))))))))))))))..))))...	108	41.2	-53.1	23	5	21.9406	7.45258	middle
hsa-mir-1287-p3	TTCGAGGCCCTGTAATTG	18	541128975	-	55400318	55400472	tccaaggaaggcagcaggcacgcaaattacccactccggacccggggaggtagtgacgaaaAATAACAATACAGGACTCtTTCGAGGCCCTGTAATTGgaatgagtccactttaaatccttccgcgaggatccattggagggcaagtctggtgcc	84	chi-let-7g,chi-mir-532,bta-mir-1843,bta-let-7g,ptr-let-7g,gga-let-7g,mdo-let-7g,oar-let-7g,hsa-mir-665,mml-mir-665,hsa-mir-3605,hsa-mir-6124,hsa-mir-1273a,hsa-mir-1199,ptr-mir-1199,hsa-mir-185,ppy-mir-185,hsa-let-7g,ppy-let-7g,mml-let-7g,hsa-mir-9500,hsa-mir-181d,mmu-mir-6387,mmu-mir-185,mmu-let-7g,rno-let-7g,eca-let-7g,mmu-let-7j,mmu-mir-449b,rno-mir-3596b,rno-mir-3557,rno-mir-185,ssc-mir-532,ss…	sha-mir-1549	gtgtttacgaaaaaagactcgttttgtgaggattcgaggccatctaacggcttgttgctaggtagccgggctcgtgggtaggagctgcgttcacttctgcTTCCGCCCTGCAAGCCCGGtagctggtaacaaattcgctgcgtgtaggcc	sha-mir-1549-p3	ttcgaggccatctaacgg	3'	New	gp2b	.........((((.(((((.((...((((((..(((((....))))).))))))..))........(((((((((.(((....)))..))))).))))......((((.((....((((((....)))))).....)).))))..))))).))))	32	52.3	-54.2	23.5	7	22.4176	10.4336	middle
chi-let-7a-3p	ATGGTTGACCACAGAACATGCG	22	541128966	+	62829155	62829257	ccttcccacggtacctgaaaagATGGTTGACCACAGAACATGCGctgtctctatgtcgTATGTAATGTGGTCCACGTCTtctcaatatcaaattcagtcgcag	3	chi-mir-380,oar-mir-380,bta-mir-380,	chi-mir-380	ccttcccacggtacctgaaaagATGGTTGACCACAGAACATGCGCtgtctctatgtcgTATGTAATGTGGTCCACGTCTtctcaatatcaaattcagtcgcag	chi-miR-380-5p	ATGGTTGACCACAGAACATGCGC	5'	Diff	gp1a	.........((((..(((.((((((...(((((((..((((((((.........).)))))))..)))))))..)))))).))).))))..............	80	46.6	-31.8	24	6	22.8945	8.94309	middle
chi-miR-361-5p	CGGGACCCGGGGCGCGGC	18	541128985	-	72298073	72298129	cGTCGGGACCGGGGTCCGGTGCGGAGAgccctccgtccCGGGACCCGGGGCGCGGCc	2	bta-mir-2887-2,bta-mir-2887-1,	bta-mir-2887-2	cgtCGGGACCGGGGTCCGGTGCGgagagcccttcgtcccgggacacggggcgcggcc	bta-mir-2887-2-p3	cgggacacggggcgcggc	3'	New	gp1b	.((((...(((((..((((..(((((....)))))..))))..)))))....)))).	55	84.2	-36.7	24	28	22.8945	41.7344	middle
chi-mir-99a-p3	CTGCCCTGGCCCGAGGGACCGAC	23	541128980	-	45249003	45249114	gctccttcggatgaatttttggtgttagccctgCGGCCCCACGCACCAGGGTAAGAgagactcgcttcCTGCCCTGGCCCGAGGGACCGACtggctgggcctgccttctgcc	14	chi-mir-874,bta-mir-874,mmu-mir-874,hsa-mir-874,cfa-mir-874,ppy-mir-874,rno-mir-874,ssc-mir-874,eca-mir-874,ptr-mir-874,mml-mir-874,ggo-mir-874,efu-mir-874,cgr-mir-874,	chi-mir-874	gctccttcggatgaatttttggtgttagccctgCGGCCCCACGCACCAGGGTAAGAgagactcgcttcCTGCCCTGGCCCGAGGGACCGACtggctgggcctgccttctg	chi-miR-874-3p	CTGCCCTGGCCCGAGGGACCGAC	3'	Yes	gp1a	..((((((((...........((((..(((....)))...)))).((((((((.(..((.....))..))))))))).))))))))......(((.(((....)))...)))	32	64.3	-40.6	24	14	22.8945	20.8672	middle
hsa-mir-1293-p3	GGGGGAGGCGGAGGGAGA	18	541128979	+	62328667	62328731	aagcctctgcaccgctgaagtgggggtgtccatttacaccagaagatGGGGGAGGCGGAGGGAGA	3	gga-mir-1560,efu-mir-9344,oan-mir-1382,	gga-mir-1560	tccttagtcactgcgtgggggtgGCGGCGCGAGCAGAGAGGCGCTgccgtgtccaaagcaGCATCTCTGGACGCGCTCGTTCcttctgcgtggctccgcttgga	gga-mir-1560-p3	gggggtgGCGGCGCGAGC	3'	New	gp2b	...(((((((.((....(((((((....)))))))...(((.....))).))..)))))))....	58	60	-25.2	24	9	22.8945	13.4146	middle
ssa-mir-19c-2-p3	CCAGTATTAACTGTGCTGCTGA	22	541128975	-	17378873	17378992	atgatagcaatgtcagcagtgcctTAGCAGCACGTAAATATTGGAGttaagattctaaaattatctCCAGTATTAACTGTGCTGCTGAagtaaggttgaccatactctactgtcatattt	20	chi-mir-16a,bta-mir-16a,hsa-mir-16-1,ptr-mir-16-1,ppy-mir-16-1,mml-mir-16-1,ggo-mir-16,ppa-mir-16,mne-mir-16,age-mir-16,sla-mir-16,mmu-mir-16-1,ssc-mir-16-2,eca-mir-16-2,cfa-mir-16-1,efu-mir-16-1,mdo-mir-16-1,cgr-mir-16,lla-mir-16,lca-mir-16,	hsa-mir-16-1	gtcagcagtgcctTAGCAGCACGTAAATATTGGCGttaagattctaaaattatctCCAGTATTAACTGTGCTGCTGAagtaaggttgac	hsa-miR-16-1-3p	CCAGTATTAACTGTGCTGCTGA	3'	Yes	gp1a	(((((((....((((((..(((.((((((((((((.((((((((((.(((..........))).)))))))))).)).)))))))))).)))..)))))).........)))))))....	89	36.7	-47.2	24	36	22.8945	53.6586	middle
xtr-mir-124-p5	AGGGCAAAAGCTCGCTTGA	19	541128977	+	58124	58256	agctcagggaggacagaaatctcgcatggtgtagaAGGGCAAAAGCTCGCTTGAtcttgatttttagtacaaatacagaccgtgagagcggggcctcacgatccttctgaccttTGGGGTTTTAAGCAGGAGG	41	bta-mir-339b,hsa-mir-5191,hsa-mir-1226,ptr-mir-1226,ppy-mir-1226,mml-mir-1226,hsa-mir-513b,hsa-mir-601,hsa-mir-601,hsa-mir-6802,mmu-mir-6352,mmu-mir-6351,rno-mir-484,rno-mir-3572,eca-mir-8950,eca-mir-1291b,cfa-mir-99a-1,ptr-mir-601,ptr-mir-601,ppy-mir-513b,ppy-mir-601,ppy-mir-601,mml-mir-4703,mml-mir-513b-1,mml-mir-513b-2,mml-mir-1241,mml-mir-601,mml-mir-601,gga-mir-7444,gga-mir-6607,efu-mir-9356…	cfa-mir-99a-1	AACCCGTAGATCCGATCTTGTggtgaagtggacggcacaagctcgcttctatgggtctg	cfa-mir-99a-1-p5	acggcacaagctcgcttct	5'	New	gp2b	(((((...((((.(((((.((((((...))).))).((((....))))....((((.(((......(((....)))...((((....))))....))).)))).))))).))))..)))))............	12	49.6	-32.3	24	61	22.8945	90.9215	middle
hsa-mir-4313-p3	GAAGCGGGGCTGGGCGCGC	19	541128977	+	42949367	42949449	tcacagcccaaatgcagctttgcaccacctgtcctgcatagctcacctggagctattgctcccaGAAGCGGGGCTGGGCTCGC	5	hsa-mir-4508,hsa-mir-6803,mmu-mir-7686,mmu-mir-7686,eca-mir-9071,	hsa-mir-4508	aggacccaGCGGGGCTGGGCGCGCGgagcagcgctgggtgcagcgcctgcgccggcagctgcaagggccg	hsa-miR-4508	GCGGGGCTGGGCGCGCG	3'	Diff	gp2b	...((((((..((((((....(((.....))).)))))).(((...(((((((....))).)))).))).)))))).......	73	60.2	-31.2	24.5	12	23.3715	17.8862	middle
hsa-mir-4773-1-p5	AACACACCTGGTTAACCTCTC	21	541128966	+	62831144	62831250	cagtgTAATTGGTGGTACTTGAGGAgaggttttctaggtctccgtttctttcatgaggatgaAACACACCTGGTTAACCTTTTttccagtatcagatcccaccttgg	4	chi-mir-329a,bta-mir-329a,ggo-mir-329b,oar-mir-329a,	chi-mir-329a	cagtgtAATTGGTGGTACTTGAGGAgaggttttctaggtctccgtttctttcatgaggatgaAACACACCTGGTTAACCTTTtttccagtatcagatcccaccttgg	chi-miR-329a-3p	AACACACCTGGTTAACCTTT	3'	Diff	gp1a	..(((..(((..(((((((.((..(((((((..((((((....(((((.(((....))).)))))..))))))..)))))))..)).))))))))))..))).....	100	43.9	-38	24.5	16	23.3715	23.8483	middle
mml-miR-7178-5p	TACCTGGTTGATCCTGCCA	19	541128957	+	63957560	63957623	gtagatcgtacattttggaacatttatatattttgttttttctcTACCTGGTTGATCCTGCCAg	1	dre-mir-30d,	dre-mir-30d	gtgctgtatatgggtataactggttgttcatgccTGTAAACATCCCCGACTGGAAGctgtgctacgcggaaaacgagctttcagttggatgtttgctgtcatcgtccagttctgtcgccttgtattac	dre-mir-30d-p3	taactggttgttcatgccT	3'	New	gp2b	((((((((.((....((((......(((.....)))......))))....))))))).)))...	61	34.4	-7.7	24.5	76.5	23.3715	114.024	middle
mmu-mir-1906-1-p3	CTGGGAGGTGGATGTTTACTTC	22	541128973	+	17632573	17632661	accaagtttccagttcaTGTAAACATCCTACACTCAGCTgtaacacttgagtcggCTGGGAGGTGGATGTTTACTTCagctgacttgga	17	chi-mir-30b,bta-mir-30b,hsa-mir-30b,ptr-mir-30b,ppy-mir-30b,mml-mir-30b,ppa-mir-30b,mne-mir-30b,mmu-mir-30b,rno-mir-30b,ssc-mir-30b,ggo-mir-30b,mdo-mir-30b,cgr-mir-30b,oar-mir-30b,age-mir-30b,lla-mir-30b,	chi-mir-30b	accaagtttccagttcaTGTAAACATCCTACACTCAGCTgtaacacttgagtcggCTGGGAGGTGGATGTTTACTTCagctgacttgga	chi-miR-30b-3p	CTGGGAGGTGGATGTTTACTTC	3'	Yes	gp1a	.((((((...(((((...((((((((((.((.((((((((..((......))))))))))..))))))))))))...))))))))))).	87	46.1	-38.8	24.5	10	23.3715	14.9052	middle
chi-mir-24-p5	AGTGGGGAACCCTTCCATGAGG	22	541128979	-	22778345	22778445	gggaattgacttagctgggtAGTGGGGAACCCTTCCATGAGGagtagaacactcCTTATGCAAGATTCCCTTCTACctgactgggttggagtcatatcctg	12	chi-mir-491,bta-mir-491,eca-mir-491,hsa-mir-491,ppy-mir-491,mml-mir-491,mmu-mir-491,ssc-mir-491,cfa-mir-491,ptr-mir-491,ggo-mir-491,tch-mir-491,	chi-mir-491	gggaattgacttagctgggtAGTGGGGAACCCTTCCATGAGGagtagaacactcCTTATGCAAGATTCCCTTCTACctgactgggttggagtcatatcctg	chi-miR-491-5p	AGTGGGGAACCCTTCCATGAGG	5'	Yes	gp1a	((((..((((((((((((((((..(((((..(((.((((((((((.....)))))))))).))).)))))..)))))).....))))).)))))..)))).	100	49.5	-46.4	25	53	23.8485	78.9973	middle
hsa-mir-1244-3-p5	ATATAGGGATTGGAGCCGTGGC	22	541128965	+	48381220	48381309	aggcctcgctgttctcTATGGCTTTTTATTCCTATGTGAttctactgctcactcATATAGGGATTGGAGCCGTGGCgcacggcgggggca	15	chi-mir-135a,bta-mir-135a-1,hsa-mir-135a-1,ppy-mir-135a-1,mml-mir-135a-1,age-mir-135-1,lla-mir-135-1,mmu-mir-135a-1,ssc-mir-135-1,eca-mir-135a,cfa-mir-135a-1,ptr-mir-135a-1,oan-mir-135b-2,tch-mir-135a,ppa-mir-135-1,	hsa-mir-135a-1	aggcctcgctgttctcTATGGCTTTTTATTCCTATGTGAttctactgctcactcaTATAGGGATTGGAGCCGTGGCGcacggcggggaca	hsa-miR-135a-3p	TATAGGGATTGGAGCCGTGGCG	3'	Diff	gp1a	...(((((((((...(((((((((...((((((((((((.............))))))))))))..)))))))))...)))))))))...	84	53.3	-42.2	25	5	23.8485	7.45258	middle
hsa-mir-4270-p5	TTGGTGACTCTAGATAAC	18	541128973	+	88024808	88024978	ggggatgcgtgcatttatcagatcaaaaccaacccggtccgcctcctccccccccgccggggcggggcgccgGCGGCTTTGGTGACTCTAGATAACctcgggccgatcgcacgccccccgtggcggcgacgacccattcgaacgtctgccctatcaactttcgatggtagt	39	hsa-mir-6075,hsa-mir-4497,hsa-mir-4497,hsa-mir-4468,hsa-mir-3648-2,hsa-mir-3648-1,hsa-mir-675,ppy-mir-675a,hsa-mir-1199,ptr-mir-1199,mmu-mir-5131,mmu-mir-1251,rno-mir-9b-1,rno-mir-3570,eca-mir-8932-1,eca-mir-8932-2,eca-mir-8908i,eca-mir-8908i,ppy-mir-449b,ppy-mir-675b,mml-mir-7195,mml-mir-675,ggo-mir-675b,gga-mir-6549,gga-mir-1777,efu-mir-9359,efu-mir-9280,efu-mir-9202,oan-mir-23a,cin-mir-5602,tg…	efu-mir-9359	tgtgttggtgactccagatgtgggaaatgtccaggaggaagggggatggttggctgtccaggagcTAATTACCCCTGATCTCACAAATCTcacccaaggttttccctcacaccag	efu-mir-9359-p3	ttggtgactccagatgtg	3'	New	gp2b	((((..((((((..((((((((.....(((((...((.(((((....((((((((...)))).))))....))))))))))))...))).)))))..(((...)))..)))))).))))..(((((((.(((.....)))..)).)))))((((((........)))))).	81	64.9	-67.1	25	12.5	23.8485	18.6314	middle
oan-miR-125-5p	TGGGGTTTTAAGCAGGAGG	19	541128977	+	58124	58256	agctcagggaggacagaaatctcgcatggtgtagaAGGGCAAAAGCTCGCTTGAtcttgatttttagtacaaatacagaccgtgagagcggggcctcacgatccttctgaccttTGGGGTTTTAAGCAGGAGG	41	bta-mir-339b,hsa-mir-5191,hsa-mir-1226,ptr-mir-1226,ppy-mir-1226,mml-mir-1226,hsa-mir-513b,hsa-mir-601,hsa-mir-601,hsa-mir-6802,mmu-mir-6352,mmu-mir-6351,rno-mir-484,rno-mir-3572,eca-mir-8950,eca-mir-1291b,cfa-mir-99a-1,ptr-mir-601,ptr-mir-601,ppy-mir-513b,ppy-mir-601,ppy-mir-601,mml-mir-4703,mml-mir-513b-1,mml-mir-513b-2,mml-mir-1241,mml-mir-601,mml-mir-601,gga-mir-7444,gga-mir-6607,efu-mir-9356…	bta-mir-339b	TCCCTGTCCTCCAGGAGCTCcaggtctggggtgggtgtggggatttctgcaggaggga	bta-mir-339b-p3	tggggatttctgcaggagg	3'	New	gp2b	(((((...((((.(((((.((((((...))).))).((((....))))....((((.(((......(((....)))...((((....))))....))).)))).))))).))))..)))))............	12	49.6	-32.3	25	20	23.8485	29.8103	middle
bta-mir-2285n-4-p5	TGAGAACTGAATTCATAGGCTGT	23	541128982	+	20161734	20161771	ctctgttatcagttcTGAGAACTGAATTCATAGGCAGT	55	chi-mir-146b,chi-mir-146a,bta-mir-146b,bta-mir-146a,hsa-mir-146b,mml-mir-146b,hsa-mir-146a,mmu-mir-146b,mmu-mir-146a,rno-mir-146b,rno-mir-146a,ssc-mir-146b,ssc-mir-146a,eca-mir-146b,eca-mir-146a,cfa-mir-146b,cfa-mir-146a,ptr-mir-146b,ptr-mir-146a,ppy-mir-146b,ppy-mir-146a,mml-mir-146a,ggo-mir-146b,ggo-mir-146a,gga-mir-146b,gga-mir-146c,gga-mir-146a,efu-mir-146,mdo-mir-146b,mdo-mir-146a,oan-mir-14…	chi-mir-146b	taagagaactttggccacctggctcTGAGAACTGAATTCCATAGGCTGTgagctctagcaaaTGCCCTAGGGACTCAGTTCTGGTgcccggctgcgctacaccatcaat	chi-miR-146b-5p	TGAGAACTGAATTCCATAGGCTGT	3'	Diff	gp1a	((.((...(((((((...)))))))...)).)).....	33	39.5	-8.2	25.5	7	24.3255	10.4336	middle
chi-miR-30c-3p	TCAGTAAATGTTTATTGGATGA	22	541128957	+	69765131	69765236	cccagcctggcacattcgtaggccTCAGTAAATGTTTATTGGATGAataaatgaatggctcATCAACAAACATTTATTGTGTGCctgcaaacgtgatctccacagg	5	chi-mir-545,bta-mir-545,ssc-mir-545,eca-mir-545,cfa-mir-545,	chi-mir-545	cccagcctggcacattcgtaggcCTCAGTAAATGTTTATTGGATgaataaatgaatggctcaTCAACAAACATTTATTGTGTGCctgcaaacgtgatctccacagg	chi-miR-545-5p	CTCAGTAAATGTTTATTGGAT	5'	Diff	gp1a	.....((((.(((.((.((((((..((((((((((((....(((((.((......))..)))))...))))))))))))...)))))).)).))).......))))	101	43.4	-30	26	40	24.8024	59.6206	middle
chi-miR-376e-3p	CAAATCATTTTTTACTCTCCAT	22	541128957	-	23686362	23686438	attttgAGAGGTAAAAAATTGATTTGACTagttctttaacacatctagCAAATCATTTTTTACTCTCCAAaaagaac	1	bta-mir-6119,	bta-mir-6119	attttgAGAGGTAAAAAATTGATTTGACTagttctttaacacatctaGCAAATCATTTTTTACTCTCCAAaaagaac	bta-miR-6119-3p	GCAAATCATTTTTTACTCTCCAA	3'	Diff	gp1b	.(((((.((((((((((((.((((((.((((.............))))))))))))))))))).)))))))).....	71	27.3	-23.2	26	92	24.8024	137.127	middle
chi-miR-412-5p	TGTGCAAATCTATGCAAAACTGT	23	541128975	+	63306414	63306501	tgtgcagtcctctgttagttttgcatagttgcactacaagaagaatgtagtTGTGCAAATCTATGCAAAACTGAtggtggcctgctat	5	ssa-mir-19a-2,ola-mir-20a-2,ola-mir-106a,tni-mir-20,fru-mir-20,	ssa-mir-19a-2	AGTTTTGCATAGTTGCACTAcaagaaaaattgagtTGTGCAAATCTATGCAAAACTGt	ssa-miR-19a-3p	TGTGCAAATCTATGCAAAACTG	3'	Diff	gp2a	...((((.((.(..((((((((((((((((((((((((.......))))...))))))..))))))))))))))..).)).))))...	82	40.9	-40.2	26	39	24.8024	58.1301	middle
chi-miR-544-5p	GGAGGGGGAGGCGGAGGGAG	20	541128968	-	53950214	53950291	cgggtaggaagggatGGAGGGGGAGGCGGAGGGAAaagcaaaatcccctcctcttgacctagaaaacctccccacaaa	7	hsa-mir-3960,hsa-mir-4459,mmu-mir-3960,ssc-mir-9793,oan-mir-1382,oan-mir-7407-2,oan-mir-7407-1,	oan-mir-1382	gacggtacctgggaggggggcgcggagggatctgtgggagagggtgcggccgcaaggactggtgtcccgggaccggggcgcttcattcgagtgttggcagGCCGTGGTCGTGCAGGGCcgctgcggctcagctcagacttggtgcaacc	oan-mir-1382-p5	ggaggggggcgcggagggat	5'	New	gp2a	.(((.(((.......(((((((((((.(((.............))))))))))))..)).......))).))).....	44	56.4	-27.3	26	12	24.8024	17.8862	middle
eca-mir-9148-p5	TGTTGAGCTTGACTCTAGT	19	541128957	-	118064986	118065056	gccaAGGGAACGGGTTTGGCGGaatcagcagggaaagaagacccTGTTGAGCTTGACTCTAGTccggcgca	30	chi-mir-1197,oar-mir-1197,chi-mir-296,bta-mir-296,bta-mir-1197,hsa-mir-3684,hsa-mir-3133,hsa-mir-4313,mmu-mir-7237,mmu-mir-3967,mmu-mir-7088,rno-mir-351-2,rno-mir-351-1,ssc-mir-296,eca-mir-9104,eca-mir-296,cfa-mir-8835,efu-mir-9312,efu-mir-9218,efu-mir-9186p-2,efu-mir-9186p-3,efu-mir-9186e,efu-mir-9186p-1,efu-mir-9186p-4,oan-mir-1407,pma-mir-1c,tch-mir-296,ola-mir-218b,tni-mir-218b,fru-mir-218b,	hsa-mir-3684	aatctaaaggacctgtactaggtttaacatgttgagcattactcatgTTAGACCTAGTACACGTCCTTtagatt	hsa-mir-3684-p3	tgttgagcattactcatgT	3'	New	gp2b	(((...(((..((((..(((....(((((((((........))))))))))))..))))...))))))...	68	57.7	-29.2	26	16	24.8024	23.8483	middle
ggo-mir-543-p3	GGGGAGGCGGAGGGAGAAAG	20	541128984	-	69336444	69336523	GGGGAGGCGGAGGGACAAAGcggtaagaggaaagacagaaaactgaaaagggagaaattgagcctaagtgtccaagtgag	6	hsa-mir-632,mmu-mir-709,rno-mir-328b,eca-mir-1892,ptr-mir-632,ppy-mir-632,	mmu-mir-709	tgtcccgtttctctgcttctactcagaagtgctctgagcatagaactgtcctgtttgagcagcactggGGAGGCAGAGGCAGGAGGAt	mmu-mir-709-p5	ggGGAGGCAGAGGCAGGAGG	5'	New	gp2b	......((....(((((....(((..................((....)).((....))..)))....)))))..))...	71	50	-11.8	26	16	24.8024	23.8483	middle
hsa-mir-3196-p3	TGTTGAGCTTGACTCTAGT	19	541128983	-	81862951	81863082	aagggaacaggcttggcagaatcatctgggaaagaagacatTGTTGAGCTTGACTCTAGTtggcacagtgaagagatATGAGAGGTGTAGAGTAAGtgggaggactggaaaacagctagccttgattctgta	21	chi-mir-202,chi-mir-1197,oar-mir-1197,bta-mir-202,bta-mir-1197,hsa-mir-3684,hsa-mir-6780b,mmu-mir-7063,mmu-mir-7213,rno-mir-6327,eca-mir-9104,ptr-mir-1252,ggo-mir-1252,gga-mir-6632,mdo-mir-7339,mdo-mir-7377,oan-mir-1421e,cin-mir-5606,cin-mir-4171,cgr-mir-128,odi-mir-1b,	hsa-mir-3684	aatctaaaggacctgtactaggtttaacatgttgagcattactcatgTTAGACCTAGTACACGTCCTTtagatt	hsa-mir-3684-p5	tgttgagcattactcatgT	5'	New	gp2b	.((((..((((((..((((..((.(((.....))).))..))))..)))))).)))).....((((..................))))(((((....(((.((.(((.....)))))..)))..)))))...	56	45.5	-32.1	26	16	24.8024	23.8483	low
hsa-mir-551b-p5	TCCCCGGCACCTCCACCA	18	541128964	-	27676770	27676844	GGGGGTGTAGCTCAGTGGTagagcgcgtgcttagcatgtacgaggtcccgggttcaaTCCCCGGCACCTCCATCA	7	mmu-mir-5112,mmu-mir-1957a,mmu-mir-5120,mmu-mir-1957b,mmu-mir-5106,mmu-mir-8112,dre-mir-733,	mmu-mir-8112	ctccgcctcctccccccctcccaccccgcctgctctgcggcggaggcggcggcggcggcagcggtgtctctgccTCTCCGCCACCTCCACCGCAgcctctgacccccggccggcgttgttggcggggaggg	mmu-mir-8112-p3	TCTCCGCCACCTCCACCG	3'	New	gp2b	(((((((..((((.......)))).(((((.......))))).....(((((.......))))))))))))....	71	61.3	-30	26	33	24.8024	49.187	middle
rno-mir-9b-3-p3	ACAGATTCGATTCTAGGGGAAT	22	541128985	-	20085772	20085875	cagtaacgttgtctatataTACCCTGTAGAACCGAATTTGTgtggtatcctcgtagtcACAGATTCGATTCTAGGGGAATatatggtcgatgcaaaaacttcac	31	chi-mir-10b,bta-mir-10b,hsa-mir-10b,ppa-mir-10b,mmu-mir-10b,rno-mir-10b,ssc-mir-10b,eca-mir-10b,cfa-mir-10b,ptr-mir-10b,ppy-mir-10b,mml-mir-10b,ggo-mir-10b,gga-mir-10b,mdo-mir-10b,oan-mir-10b,ssa-mir-10b-2,aca-mir-10b,aca-mir-10b,tgu-mir-10a,cgr-mir-10b,oha-mir-10c,xtr-mir-10b,tch-mir-10b-1,tch-mir-10b-2,tni-mir-10b-2,fru-mir-10b-1,oar-mir-10b,mne-mir-10b,aca-mir-10b,aca-mir-10b,	chi-mir-10b	cagtaacgttgtctatataTACCCTGTAGAACCGAATTTGTgtggtatcctcgtagtcACAGATTCGATTCTAGGGGAATatatggtcgatgcaaaaacttcac	chi-miR-10b-3p	ACAGATTCGATTCTAGGGGAAT	3'	Yes	gp1a	......(((((.((((((((.((((.(((((.((((((((((...(((....)))..)))))))))).))))))))).)))))))).)))))............	86	40.4	-36.3	26	23	24.8024	34.2819	middle
hsa-mir-8075-p5	ATTTGTAGGAGAACGTAGGGT	21	541128979	+	64262689	64262834	ccgagggtatatgcacaggtttgcttctctgctagaagctcaaaacaagctcttaaggtccATTTGAAGGAGAACGTAGGGTtgtcaaGCTTCCAAGACTCCAGACACatccaaatgaggcattccatgtggcagcctgcctttct	4	hsa-mir-648,mmu-mir-1191b,cfa-mir-8802,ppy-mir-648,	cfa-mir-8802	acgtccaaccatggagccacctgggcacccactaagaccaTTTTTGATGTTTCTCTCTCGGCTtggggcctcctggtcgagcagctgctattaaggcatgtggtcaggctgtgtcccagatttgtaggagaccgtgtggtc	cfa-mir-8802-p5	atttgtaggagaccgtgtggt	5'	New	gp2b	..(((((((..((((((((..((((((((((((.((((((....((((.((((.....(((.......)))......))))))))..))))))..))....))))...........))))))..)).))).)))...)))))))..	142	47.9	-38.6	26.5	24	25.2794	35.7724	middle
hsa-mir-8086-p3	AGGGAGCCTGAGAAACGGC	19	541128985	+	32929459	32929629	atcaactttcgatggtagtcgccgtgcctaccatggtgaccacgggtgacggggaatcagggttcgattccggagAGGGAGCCTGAGAAACGGCtaccacaTCCAAGGAAGGCAGCAGGcgcgcaaattacccactcccgaccccgggaggtagtgacgaaaaataacaat	18	bta-mir-2443,hsa-mir-1976,hsa-mir-4313,mmu-mir-7657,mmu-mir-1892,mmu-mir-1892,rno-mir-3596b,rno-mir-3570,ssc-mir-7139,ssc-mir-9788-2,ssc-mir-9788-1,eca-mir-1892,cfa-mir-8807,ppy-mir-1976,efu-mir-9321,efu-mir-9267,mdo-mir-7258,pma-mir-4553,	cfa-mir-8807	cttgccatgctctttctgcttaggtctcttttcctggcgtgaggagagtgcttgggcgaggtttTCTGTGTGCTCTGGCGCCTGGGAAggaggctgagaaccagctggctgct	cfa-mir-8807-p5	AAggaggctgagaaccagc	5'	New	gp2b	......(((((..((((((...((((((((((.((((..((.((.....))))..)))).)))....(((((((...((((((........)))).))...)))..))))......)))))))...))))))..((((((....)))))).......))))).........	43	56.1	-59.5	27	99	25.7564	147.561	middle
ssc-mir-2366-1-p3	AGGTTGGGATCAGTTGCAATGC	22	541128975	+	63306816	63306936	agtaagggaaaatcaaacccctttctacacAGGTTGGGATCAGTTGCAATGCtgtgtttctgtatggTATTGCACTTGTCCCGGCCTGTtgagtttggtggggattgtgaccagaagattt	31	chi-mir-92a,bta-mir-92a-1,hsa-mir-92a-1,ptr-mir-92-1,ppy-mir-92-1,mml-mir-92a-1,ggo-mir-92-1,ppa-mir-92-1,age-mir-92-1,lla-mir-92-1,sla-mir-92-1,lca-mir-92-1,mmu-mir-92a-1,rno-mir-92a-1,ssc-mir-92a-1,eca-mir-92a,cfa-mir-92a-1,gga-mir-92-1,efu-mir-92c,mdo-mir-92a-1,oan-mir-92a-2,oan-mir-92d,aca-mir-92a-1,aca-mir-92a-1,tgu-mir-92-1,cgr-mir-92a,oha-mir-92a-1,tch-mir-92a-1,fru-mir-92-2,aca-mir-92a-1,…	chi-mir-92a	ggaaaatcaaacccctttctacacAGGTTGGGATCAGTTGCAATGCTgtgtttctgtatggTATTGCACTTGTCCCGGCCTGTtgagtttggtggggat	chi-miR-92a-5p	AGGTTGGGATCAGTTGCAATGCT	5'	Diff	gp1a	.....((......(((.((((...((..(((((..((((..((.((((((((..((......))..))))))))))..))))..)))))..))......)))).)))...)).........	107	45.5	-44.7	27	4	25.7564	5.96206	middle
bta-mir-2379-p5	TGGAGCCGGGCGTGGAAT	18	541126955	-	19502	19540	gcttcggagGTGGAGCCGGGAGTGGAATCGGTTTtggtg	9	hsa-mir-1471,mmu-mir-6921,cfa-mir-8798,ppy-mir-1471,ppy-mir-3934,ssa-mir-30a-2,ssa-mir-30a-1,tgu-mir-2989-1,tgu-mir-2989-2,	tgu-mir-2989-1	catatgctcaGCACGTGATGAGAACTCTGTtggtagggacatctgagagggtgatgaatgccaacgtatctgagctgggcgtggaatact	tgu-mir-2989-1-p5	ctgagctgggcgtggaat	5'	New	gp2b	............(((((((........))))))).....	22	61.5	-7.5	28	14	26.7103	20.8672	middle
chi-mir-1249-p3	AAGGGACCCGAACGAACTTTTTG	23	541128982	+	100733478	100733587	cacccttgtttttattgggttggcccaaaagttcttttgggttttcccataacatcttgtggAAGGGACCCGAACGAACTTTTTGgccaacccagtatttaatcaggaaa	24	bta-mir-2285u,bta-mir-2285o-3,bta-mir-2285i,bta-mir-2285v,bta-mir-2285j-2,bta-mir-2285e-1,bta-mir-2285e-2,bta-mir-2285j-1,bta-mir-2285o-4,bta-mir-2284aa-3,bta-mir-2285o-5,bta-mir-2284o,bta-mir-2285o-2,bta-mir-2285o-1,bta-mir-2285q,bta-mir-2285n-7,bta-mir-2285n-7,bta-mir-2285n-1,bta-mir-2285n-5,bta-mir-2285n-6,bta-mir-2285n-4,bta-mir-2285n-3,bta-mir-2285n-2,bta-mir-2284s,	bta-mir-2285o-5	attgtgttggtcaaaagctcattggggtttttccgtcacatacaggAAACCCGAACGAACTTTTGGgccaacccaa	bta-mir-2285o-5-p3	aggAAACCCGAACGAACTTTTGG	3'	New	gp2a	...(((..((..(((((((((((((.((((((((.(((((((..(.((((((....))))))..)..))))))).)))))))).)))))))))))))...))..)))...	104	42.7	-53.6	28	1	26.7103	1.49052	middle
chi-mir-214-p5	TGAGGAGGACGAGGAGGACG	20	541128981	-	19120775	19120852	cccacaccttttcctcttcttcttggccgggttggctccgccagctcccccTGAGGAGGACGAGGAGGAGGaggaatg	1	mmu-mir-1895,	mmu-mir-1895	cccacaccttttcctcttcttcttggccgggttggctccgccagctcCCCCCGAGGAGGACGAGGAGGAggaggaatga	mmu-mir-1895-p3	CGAGGAGGACGAGGAGGAgg	3'	New	gp1b	.((...(((..((((((((((((..(..((((((((...)))))).))..)..))))))).)))))..))).))....	73	62.8	-38.5	28	18	26.7103	26.8293	middle
chi-miR-29a-5p	ATGCACCTGGGCAAGGATTCTGAA	24	541128957	-	78798495	78798577	gctcccctctcTAATTCTTGCTCCCCAGGTGAGAgtgctttgtgaatgcaATCCACCTGGGCAAGGATTCTGAAtgtgagagc	2	chi-mir-502b,bta-mir-502b,	chi-mir-502b	gctcccctctcTAATTCTTGCTCCCCAGGTGAGagtgctttgtgaatgcaATCCACCTGGGCAAGGATTCTGAAtgtgagagc	chi-miR-502b-3p	ATCCACCTGGGCAAGGATTCTGAA	3'	Diff	gp1a	((((.....((.(((((((((...(((((((.((.(((.........))).))))))))))))))))))..))......))))	83	51.8	-30.9	28	8	26.7103	11.9241	middle
chi-mir-324-p3	ATAAACCTGAACGAACTTTTTG	22	541128986	+	153842821	153842884	gccaaaaagttcgtttggatttctctgtaagatgctgtggATAAACCTGAACGAACTTTTTGgc	1	bta-mir-2285e-1,	bta-mir-2285e-1	gccaaaaagttcgttcggatttctctgtaagctggtgtggatAAACCTGAACGAACTTTTTGGC	bta-miR-2285e	AAACCTGAACGAACTTTTTGGC	3'	Diff	gp1b	(((((((((((((((..(.(((.((..((......))..)).))).)..)))))))))))))))	64	40.6	-29.6	28	4	26.7103	5.96206	middle
chi-mir-381-p3	AAAAACTGGCAGCTTCATGTAA	22	541128977	+	81320186	81320243	ATGTGAAATTACCAGTATTTGTctgctttgacctacAAAAACTGGCAGCTTCATGTAA	1	bta-mir-7859,	bta-mir-7859	atgtgaaattaccagtatttgtctgctttgacctacAAAAACTGGCAGCTTCATGTAA	bta-miR-7859	AAAAACTGGCAGCTTCATGTAA	3'	Yes	gp1b	(..((((..(.(((((.(((((............))))).))))).)..))))..)..	56	36.2	-12.8	28	22	26.7103	32.7913	middle
chi-mir-421-p3	TCAGTTGGACCCGCCCTCCG	20	541128979	+	79770972	79771060	ctgTCAGTTGGACCCGCCCTCCGgtgcctactgagctgatatcagttctcattttacacacTGGCTCAGTTCAGCAGGAACAGGagtcg	7	ssa-mir-24b,dre-mir-24-4,pma-mir-24,xtr-mir-24b,ola-mir-24b,sha-mir-24-1,xla-mir-24b,	sha-mir-24-1	gagcttccaggtagcaggtagcagggctgctgttctgagctgtggattggacccgccctccggtgcctactgagctgataacagttctgattttacacacTGGCTCAGTTCAGCAGGAAcaggagtcgagcccgagagcaaaaaagacta	sha-mir-24-1-p5	tggattggacccgccctccg	5'	New	gp2a	..(((.....))).....((((.((.(((.(((((((((..(((((.............))))).))))))))).))).)).))))...	68	53.9	-28.5	28	8	26.7103	11.9241	middle
hsa-mir-6818-p3	ATTCCGTGGGTGGTGGTGC	19	541128976	+	97779621	97779722	agagggacaggactgacagactgatagctctttctcgATTCTGTGGGTGGTGGTGCATGGCCGTTCTTAGttggtaaagtgatttgtcaggttaattccgat	11	bta-mir-2399,bta-mir-574,hsa-mir-6072,hsa-mir-6860,mmu-mir-6914,efu-mir-9361,efu-mir-9270,cin-mir-4000h,dre-mir-99-2,oha-mir-33-2,xtr-mir-26-2,	mmu-mir-6914	ctgacTCCTGGGGTGGTGGTGGCCACAGAaacgaggtctttaacTCTGTCCACCTCTTCCCAGgcgcgg	mmu-mir-6914-p5	acTCCTGGGGTGGTGGTGG	5'	New	gp2b	...((((.....((((((((.........((((..(((((....(..((((........))))..)..)))))..))))...)))))))).....))))...	96	47.1	-23.3	28	19	26.7103	28.3198	middle
oha-miR-34a-5p	AGGGACGGGACGCGGTGCAGTGT	23						24	ptr-mir-92b,bta-mir-92b,hsa-mir-92b,mmu-mir-92b,rno-mir-92b,ssc-mir-92b,eca-mir-92b,cfa-mir-92b,ppy-mir-92b,mml-mir-92b,ggo-mir-92b,efu-mir-92b,mdo-mir-92b,ssa-mir-92b,dre-mir-92b,pma-mir-92a,cgr-mir-92b,xtr-mir-92b,bfl-mir-92b,ccr-mir-92b,bbe-mir-92b,odi-mir-92a,xbo-mir-92a,xbo-mir-92b,	hsa-mir-92b	cgggccccgggcgggcgggAGGGACGGGACGCGGTGCAGTGttgttttttcccccgccaaTATTGCACTCGTCCCGGCCTCCggcccccccggccc	hsa-miR-92b-5p	AGGGACGGGACGCGGTGCAGTG	5'	Diff	gp3	...(((.....(((((..(((.((((.(((((..(((((((.((((((((((((.............))))))))))))))))))).))))).))))))).))))))))	106	75.2	-68.7	28	32	26.7103	47.6965	middle
chi-miR-301a-5p	AAACCCAAATGAACTTTTTGGC	22	541128974	-	44909480	44909559	actgtctaagcccaaagttcatttggattttcaatagtatcttacaggaAAACGCAAATGAACTTTTTGGCcaatccaat	1	bta-mir-2285m-2,	bta-mir-2285m-2	actggctaggcccaaaagttcatttgggttttcaatagtatcttacaggAAAACGCAAATGAACTTTTTGGccaatccaat	bta-miR-2285m	AAAACGCAAATGAACTTTTTGG	3'	Diff	gp1b	.........(((.((((((((((((..(((((....(((...)))..)))))..))))))))))))..))).........	62	35	-20.2	28.25	24.9167	26.9488	37.1387	middle
hsa-mir-1285-2-p3	TGAGGTAGTATTGTGTGGTT	20					cccgacaccatggccctggcTGAGGTAGTAGTTTGTGCTGTTggtcgggttgtgacattgcccgctgtggagataaCTGCGCAAGCTACTGCCTTGCTagtgctggtg	2	chi-let-7i,ggo-let-7i,	chi-let-7i	cccgacaccatggccctggcTGAGGTAGTAGTTTGTGCTGTTggtcgggttgtgacattgcccgctgtggagataaCTGCGCAAGCTACTGCCTTGCTagtgctggtg	chi-let-7i-p5	TGAGGTAGTAGTTTGTGCTG	5'	Diff	gp1a	.....((((..(((.(((((.(((((((((((((((((.(((((.(((((.........)))))))........))).)))))))))))))))))))))).)))))))	103	57.4	-51.9	28.7493	12.6293	27.4251	18.8242	middle
chi-miR-215-5p	TTAAACGGCCGCGGTATTCTGACC	24	541128964	-	25151812	25151866	cccagtgacaaccgTTAAACGGCCGCGGTATCCTGACCGTGCAAAGGTAGCataa	1	cgr-mir-1973,	cgr-mir-1973	cccagtgacagagttaaacggctgcattatccTGACCGTGCAAAGGTAGCataaacactt	cgr-mir-1973-p5	ttaaacggctgcattatccTGACC	5'	New	gp1b	.((..((....(((.....))).((((((......))))))))..))........	18	54.5	-12.2	29	37	27.6642	55.1491	middle
mmu-mir-6372-p3	CTGGCGCTGCGGGATGAA	18	541128967	-	61626368	61626414	GTGAGGACAGAGAACCTGAgcctgCTGGCTCTGCGGGATGAAggaag	2	eca-mir-9068,efu-mir-502,	eca-mir-9068	tctgaggaccagggagaatgcctggaccatgccgtgacagATCGTGATCACGGGCATCTGGCGCTgcggggtgtcctctgagggggccgcagatgcaggttcagggtgggggtcgtgtgtcatgggcaggcgtgtgtgtcctggg	eca-mir-9068-p3	CTGGCGCTgcggggtgtc	3'	New	gp2b	..............(((...(((((.......)))))....)))...	30	59.6	-11.6	29	19	27.6642	28.3198	middle
oha-mir-7-3-p3	CAACAAATCACAGTCTGCCATA	22	541128979	-	75387859	75388020	ttatacagagcctgtagaaaatgtagaagattcagtggatgttggtctagttctgtgTGGAAGACTAGTGATTTTGTTGTTtttagataactgaatcgaCAACAAATCACAGTCTGCCATAtggcacaggccatgcctctacaggacaaatgattggtgctg	33	chi-mir-7,bta-mir-7-2,hsa-mir-7-1,ppy-mir-7-1,ggo-mir-7-1,ppa-mir-7-1,lla-mir-7,mmu-mir-7a-1,rno-mir-7a-1,ssc-mir-7-2,aja-mir-7,eca-mir-7-3,cfa-mir-7-1,tch-mir-7-4,tch-mir-7-3,ptr-mir-7-1,mml-mir-7-1,mne-mir-7-1,gga-mir-7-1,gga-mir-7b,efu-mir-7b,mdo-mir-7,oan-mir-7-1,ssa-mir-7a-3,aca-mir-7-2,aca-mir-7-2,tgu-mir-7-1,oha-mir-7-1,xtr-mir-7-1,sha-mir-7,sla-mir-7,aca-mir-7-2,aca-mir-7-2,	chi-mir-7	ttatacagagcctgtagaaaatgtagaagattcagtggatgttggtctagttctgtgTGGAAGACTAGTGATTTTGTTGTTtttagataactgaatcgacAACAAATCACAGTCTGCCATAtggcacaggccatgcctctacaggac	chi-miR-7-3p	AACAAATCACAGTCTGCCATA	3'	Diff	gp1a	.....(((..((((((((.......((....))...((....((((((.((.(..(((((.(((((.((((.((((((((((((((....)))))..)))))))))))))))))).)))))..).))))))))..)))))))))).(((....)))...)))	101	40.7	-54.5	29	134	27.6642	199.729	middle
ssa-mir-722-1-p3	CTGGGAGAGGGTTGTTTACTCC	22	541128984	-	101650952	101651092	caaccccggaccctcagactgtaaccatgccgtagtgtgTGTAAACATCCTACACTCTCAGCtgtgagctcgaggtggCTGGGAGAGGGTTGTTTACTCCttctgccatggaaaacgtctgctgaagaaggaacagtctct	15	chi-mir-30c,bta-mir-30c,oar-mir-30c,hsa-mir-30c-1,eca-mir-30c,ppy-mir-30c-1,mml-mir-30c-1,mmu-mir-30c-1,rno-mir-30c-1,ssc-mir-30c-1,cfa-mir-30c-1,ptr-mir-30c-1,efu-mir-30c,mdo-mir-30c-2,oan-mir-30c-1,	chi-mir-30c	cagactgtaaccatgccgtagtgtgTGTAAACATCCTACACTCTCAGCtgtgagctcgaggtggCTGGGAGAGGGTTGTTTACTCcttctgccatggaaaacgtc	chi-miR-30c-3p	CTGGGAGAGGGTTGTTTACTC	3'	Diff	gp1a	...............(((((((..(((((..((((.....(((((((.(((...((((((((..(.........)..)))))))).))).))))))).....)))))))))......(((.....)))....)))))))..	87	52.5	-44.4	29	11	27.6642	16.3957	middle
mml-mir-7195-p5	AGCCTGTGATGAATTGCTTT	20	541128962	-	1708814	1708848	caaatccaattccgAGCCTGTGATGAATTGCTTTa	3	bta-mir-6523a,mdo-mir-7384,oar-mir-668,	mdo-mir-7384	AGCCTGTGATGATTATCTCTGAttgactgactctggctcaatcAGGGAACATCTGAGGCAAC	mdo-mir-7384-p3	AGCCTGTGATGATTATCTCT	3'	New	gp2b	......((((((............)))))).....	24	40	-2.2	29.5	7.5	28.1412	11.1789	middle
chi-let-7b-3p	AGGTTACCCGAGCAACTTTGC	21	541128966	+	62866991	62867104	cctctccatggtacgcggggagAGGTTACCCGAGCAACTTTGCatctggacgacGAATGTTGCTCGGTGAACCCCTtttcggtatcaaaatccatcagagaggccatctgggag	14	chi-mir-409,bta-mir-409a,hsa-mir-409,eca-mir-409,ppy-mir-409,mml-mir-409,mmu-mir-409,rno-mir-409a,cfa-mir-409,ptr-mir-409,ggo-mir-409,cgr-mir-409,tch-mir-409,oar-mir-409,	chi-mir-409	cctctccatggtacgcggggagAGGTTACCCGAGCAACTTTGCATctggacgacGAATGTTGCTCGGTGAACCCCttttcggtatcaaaatccatcagagaggccatctgggag	chi-miR-409-5p	AGGTTACCCGAGCAACTTTGCAT	5'	Diff	gp1a	...((((.((((((.((..(((.((((..(((((((((((((..((.....)))))).)))))))))..)))).)))..))))))))........((((.......))))))))	79	54.4	-45.3	30	25	28.6182	37.2629	middle
hsa-mir-3154-p5	CGGGGCGGGGCGGACTGT	18	541128965	+	56296272	56296331	caggtcgggccaaaggagagcaggaaggctgtggaagatggCGGGGCGGGGGGGACTGTc	4	hsa-mir-639,ppy-mir-639,mml-mir-639,ggo-mir-3615,	ggo-mir-3615	cggggtaaggagccggggcggactctgggacgctcagacgccgcgcggggcggggattggtctgtgctctTCTCTCCGCTCCTCGCGGCTCGCggcggnnnnnnnnnnnnnnn	ggo-mir-3615-p3	ggagccggggcggactct	3'	New	gp2b	...(((..((((.......((((.....))))......))))..)))..((....))...	44	68.3	-14.8	30	44.5	28.6182	66.328	middle
ppy-mir-3155a-p5	CGGGGCGGGGCGGACTGT	18	541128968	-	35652421	35652462	CGGGGCGGGGCGGTCTGTtgagattccgactggccacccagc	9	hsa-mir-6786,hsa-mir-639,ssc-mir-4332,cfa-mir-8834a-1,cfa-mir-8834a-2,ppy-mir-639,mml-mir-639,ggo-mir-339,ggo-mir-3615,	ggo-mir-3615	cggggtaaggagccggggcggactctgggacgctcagacgccgcgcggggcggggattggtctgtgctctTCTCTCCGCTCCTCGCGGCTCGCggcggnnnnnnnnnnnnnnn	ggo-mir-3615-p5	ggagccggggcggactct	5'	New	gp2b	....((.(((.((((.((((......)))).)))).))).))	38	71.4	-17.9	30	44.5	28.6182	66.328	middle
rno-mir-666-p5	ATCCCACCGCTGCCACCA	18	541128959	-	32477010	32477107	tcATCCCACCCCTGCCACCActaccaccaaccccgaagtgtaaagttctaagatttacatgtgaaaacagcatttcataacctcgtgacttgggacca	9	bta-mir-1260b,hsa-mir-1260b,hsa-mir-1260a,ptr-mir-1260b,ppy-mir-1260b,ppy-mir-1260a,mml-mir-1260b,ggo-mir-1260b,cgr-mir-1260,	bta-mir-1260b	gttgctgctgctcgccatcgATCCCACCACTGCCACCActgctgctactgctccgcaggtgctgctggtggtgatgatgatagtccggcgggggcgctgg	bta-miR-1260b	ATCCCACCACTGCCACCA	5'	Diff	gp2b	...(((((....(((......................(((((((.........)))))))((....)).)))..((((......))))..)))))...	92	46.9	-14.3	30	76	28.6182	113.279	middle
chi-mir-224-p3	GAAAAGTTCGTTTGGGTTTTC	21	541128983	-	44676537	44676607	ttggccGAAAAGTTCGTTTGGTTTTTTccacaagatgttatagaggaAACCTGATTGAACTTTTTGGCcaa	1	bta-mir-2284b,	bta-mir-2284b	ttggctgAAAAGTTCGTTTGGTTTTTTCcacaagatgttagagaaagaacctgattgaactttttggccaa	bta-miR-2284b	AAAAGTTCGTTTGGTTTTTTC	5'	Diff	gp1b	((((((((((((((((...(((((..((.((.....))....))..)))))....))))))))))))))))	71	38	-30.5	31	9	29.5721	13.4146	middle
chi-miR-27b-5p	TTAAGACTTGCAGTGATGTTT	21	541128974	+	62312732	62312868	gctccctgctctgtcccctgcacccggggcgggcggctgTTAAGACTTGCAGTGATGTTTaactcctctccacgtgAACATCACAGCAAGTCTGTGCTGcttcccgtccccacgctgcctgggcagggtttaggggg	15	chi-mir-499,bta-mir-499,hsa-mir-499a,mmu-mir-499,rno-mir-499,ssc-mir-499,eca-mir-499,cfa-mir-499,ptr-mir-499,ppy-mir-499,mml-mir-499,ggo-mir-499a,efu-mir-499,cgr-mir-499,tch-mir-499a,	chi-mir-499	tctgtcccctgcacccggggcgggcggctgTTAAGACTTGCAGTGATGTTTaactcctctccacgtGAACATCACAGCAAGTCTGTGCtgcttcccgtccccacgctgcctgggcagggt	chi-miR-499-5p	TTAAGACTTGCAGTGATGTTT	5'	Yes	gp1a	.(((((((((((((((...(((...((((((((..((.((..((((((((.((((((((((.............)))))))))).))))))))..)).))..)))))))).....)))..)))))))))..))))))	136	62	-71.3	31	192	29.5721	286.179	middle
chi-mir-28-p5	TAATCCTTGCTACCTGGGTGAGA	23	541128957	-	78796722	78796822	tctgttctggctccccctctcTAATCCTTGCTACCTGGGTGAGAgtgctttctgaatgcaATGCACCTGGGCAAGGATTCTGAgagagggagcaccatctt	22	chi-mir-500,bta-mir-500,hsa-mir-500a,ppy-mir-500,hsa-mir-502,hsa-mir-500b,ssc-mir-500,eca-mir-500-2,eca-mir-500-1,eca-mir-502,cfa-mir-500,cfa-mir-502,ptr-mir-500-1,ptr-mir-502,ptr-mir-501,ptr-mir-500-2,ppy-mir-502,ppy-mir-501,mml-mir-500a,mml-mir-502,mml-mir-500b,efu-mir-500,	chi-mir-500	gctccccctctcTAATCCTTGCTACCTGGGTGAGAgtgctttctgaatgcaATGCACCTGGGCAAGGATTCTgagagagggagc	chi-miR-500-5p	TAATCCTTGCTACCTGGGTGAGA	5'	Yes	gp1a	.........((((((.(((((.(((((((((...(..((((....(((.........)))...))))..))))))))))..))))).))))))........	84	52.5	-47.5	31	76	29.5721	113.279	middle
chi-mir-378-p3	CACGTGGACGAAGAGATGGGA	21	541128974	-	76911358	76911451	tgtccgtattgccggtcaaccttcaatgacgtggaaaagatggcggctcacatgcggatggttCACGTGGACGAAGAGATGGGAcctaaaacag	1	bta-mir-6527,	bta-mir-6527	ttgtccatattgccggtcaaccttcaatgacgtggaaaagatggcggctcacatgcgcatggttCACGTGGACGAAGAGATGGGAcctaaaacag	bta-miR-6527	CACGTGGACGAAGAGATGGGA	3'	Yes	gp1b	.((((((((.((((.(((...((((......)))).....)))))))....))))))))(((((.(((..........))))))))........	27	52.1	-22.3	31	17	29.5721	25.3388	middle
efu-mir-9229e-1-p5	TAATGCCCCTAAAAATCCTTAT	22	541128968	-	17822004	17822114	agagtgctcgaggacagcaagaaaaatgAGGGACTTTCAGGGGCAGCTGTGttttctgactcagtcaTAATGCCCCTAAAAATCCTTATtgttcttgcagtgtgcatcagg	26	chi-mir-365,bta-mir-365-2,hsa-mir-365b,cfa-mir-365-2,ppy-mir-365-2,mmu-mir-365-2,rno-mir-365,ssc-mir-365-2,eca-mir-365-1,ptr-mir-365-2,mml-mir-365-2,gga-mir-365-2,efu-mir-365-2,oan-mir-365-2,ssa-mir-365-1,dre-mir-365-3,dre-mir-365-2,aca-mir-365,aca-mir-365,oha-mir-365a-2,tch-mir-365b,ccr-mir-365,tni-mir-365,fru-mir-365,aca-mir-365,aca-mir-365,	chi-mir-365	agagtgctcgaggacagcaagaaaaatgagggactttcaggggcagctgtgttttctgactcagtcaTAATGCCCCTAAAAATCCTTATtgttcttgcagtgtgcatcagg	chi-miR-365-3p	TAATGCCCCTAAAAATCCTTAT	3'	Yes	gp1a	...((((.((......(((((((.((((((((..(((.(((((((((((.(((....))).)))).....))))))))))..)))))))).)))))))..)).))))....	104	45.9	-41.1	31	62	29.5721	92.412	middle
bfl-mir-10b-p5	CGCCGCGCGTCGGGACCGGG	20	541128985	-	72298037	72298210	tagccggtcccccgccgtccccgccggcgggccgtcgcccgcgttccgccgcgggggccgcggcgcggcgcgccccCGCCGCGCGTCGGGACCGGGGtccggtgcggagagccctccgtcccgggacccggggcgcggccggaaaggcggccgccccctcgcccgtcacgcacc	38	bta-mir-935,hsa-mir-935,bta-mir-2382,hsa-mir-3178,hsa-mir-4665,hsa-mir-4322,hsa-mir-4634,hsa-mir-1470,hsa-mir-933,hsa-mir-1234,hsa-mir-3195,hsa-mir-3195,mmu-mir-5126,ssc-mir-9819,eca-mir-9153,eca-mir-8928,eca-mir-1388,cfa-mir-8904b,ptr-mir-935,ptr-mir-933,mml-mir-7205,mml-mir-933,ggo-mir-760,gga-mir-6591,gga-mir-7471,gga-mir-1765,efu-mir-132,efu-mir-9188a,oan-mir-1354,oan-mir-219,ssa-mir-128-3,dr…	pma-mir-212	ttagccacgccccgcgCGTCGTGACGTGGGATTGATTacgtcatcgcgcagtAACAGTCTTACGTCATGGCTGCGcggggcggagcacc	pma-mir-212-p5	ccccgcgCGTCGTGACGTGG	5'	New	gp2b	...((((((((.(((.((((((((.(((((..(((.....)))..))))))))))))).)))((((((((......))))))))...))))))))(((((((..(((((....)))))..)).))))).((((.(((((((......)))))))))))..((.......))...	22	86.8	-118.4	32	13.5	30.5261	20.122	middle
chi-mir-204-p3	GCTACTGAAGAAATCTAAGGTCTGAG	26	541128980	+	16465275	16465344	accttGTACATGATGACTGAAATTTCTTcactttgacctgatgGCTACTGAAGAAATCTAAGGTCTGAGg	1	bta-mir-1434,	bta-mir-1434	caccttGTACATGATGACTAAAATTTCTtcactttgacctgatggctattGAAGAAATCTAAGGTCTGAGGtg	bta-miR-1434-3p	GAAGAAATCTAAGGTCTGAGG	3'	Diff	gp1b	..............((((...(((((((((......((....))....)))))))))....)))).....	51	40	-13.2	32	7	30.5261	10.4336	middle
chi-miR-2284a-	CGGCGGCGGCGGGGACTCTGG	21	541128958	+	40281368	40281426	cggCGGCGGCGGCGGGGGCTCTGGcaaccatcctcagggtcctgatgcctccgccgagg	14	bta-mir-2389,hsa-mir-3960,hsa-mir-3665,hsa-mir-1915,hsa-mir-4469,mmu-mir-3960,mmu-mir-8112,cfa-mir-718,ppy-mir-2861,ppy-mir-1915,efu-mir-9-1,tgu-mir-199-2,tgu-mir-2976-3,pma-mir-4578,	mmu-mir-3960	gccacggcttcctgcgcccccgatcggggccgccaacagcgctggcGGCGGCGGCGGAGGCGGGGGcagtggc	mmu-mir-3960-p5	CGGCGGAGGCGGGGGcagtgg	5'	New	gp2a	((((((.((((...((((((((((.........))))))))))..)))).))))))...	56	76.3	-33.9	32	7	30.5261	10.4336	middle
chi-miR-338-3p	TGGGTCACAGAAGAGGGTCTGG	22	541128966	+	52250052	52250134	gccctggccccggggtcctcttgtctgagccccagagagaggagagagcgcTGGGTCACAGAAGAGGGTCTGGgggacaggtt	3	bta-mir-2366,ssc-mir-2366-1,ssc-mir-2366-2,	bta-mir-2366	ccccggggtcctcttgtctgagccccagaaagaggagagagtgcTGGGTCACAGAAGAGGGTCTGGggg	bta-miR-2366	TGGGTCACAGAAGAGGGTCTGG	3'	Yes	gp1b	..((((.((((..(..(((((..((((...(((((...............)))))...)))))))))..)..)))).))))..	79	66.3	-38.7	32	13	30.5261	19.3767	middle
ggo-mir-889-p3	AAGATTATGAGATATGAGGGCA	22	541128972	+	40133110	40133196	agcgAAGATTATGAGATATGAGGGCAagtcttcagttagagtaaggaaaatggttgtcaagattttgattgtgacttccctgcaaat	1	oan-mir-1357,	oan-mir-1357	gtcccagtgaatggcaagATTATGAGATCTGAGGGCCctcccccgggggcgccgagtgctccttagccttcctcgggtc	oan-mir-1357-p5	aagATTATGAGATCTGAGGGCC	5'	New	gp2b	..................((((((.(((((..((((((((((...((.........))...)))))))))).))))))))).))...	66	37.9	-20.8	32	36	30.5261	53.6586	middle
hsa-mir-1915-p5	CCGGCTCCGGGACGGCTG	18	541128968	-	50290087	50290147	tgagcctcgctaggaagctcCCGGCTCCGGGACGGCCGGCCGGGCactgcggcgtggcggn	3	bta-mir-2360,hsa-mir-1234,eca-mir-8996,	bta-mir-2360	gggcgagcgccgccagtgcgcctgctccgcgccggcagggagcgCGGGCAGGAGGCTGGAGGCGTTcccc	bta-mir-2360-p5	cctgctccgcgccggcag	5'	New	gp2b	...(((.((((....((..((((((((((...)))..)))))))..))..)))).)))...	55	77	-28.9	32	21	30.5261	31.3008	middle
hsa-mir-320e-p3	TAGAGCGGAGGACTGTAG	18	541128977	+	23022171	23022247	agctggTAGAGCGGAGGACTGTAGtatttcatgaacatagacatccttaggtcgctGGTTCGATTCCGGCTCGAAGG	6	hsa-mir-4451,rno-mir-532,eca-mir-1180,cfa-mir-8897,ppy-mir-4451,mml-mir-625,	rno-mir-532	ttttctcttcCATGCCTTGAGTGTAGGACTGTtgacatcttaattacCCTCCCACACCCAAGGCTTGCAggagagcaag	rno-mir-532-p5	TTGAGTGTAGGACTGTtg	5'	New	gp2b	((((((....((((....))))..........((((...(((........)))....))))....))))))......	12	50.6	-17.1	32	56	30.5261	83.4689	middle
[truncated: 733 more rows]
