# Supplementary material for: Screening of miRNA profiles and construction of regulation networks in early and late lactation of dairy goat mammary glands
Source: Sci Rep. 2017 Sep 20;7:11933. doi: 10.1038/s41598-017-12297-4 (PMC5607250; doi:10.1038/s41598-017-12297-4)
Supplement: Supplementary file 4 — Table S3 [file 41598_2017_12297_MOESM4_ESM.xls]

## Sheet: Sheet1
Item	Description
Pre-miRNA Index	Pre-miRNA Cluster Index
miRNA_Index	mature miRNA
miR_name	New discovered 5p/3p sequence has been annotated as p3/p5: which is directly differentiate with the reported sequences,
miR_seq	is a read at 5' or 3' of maximum mapped score in each cluster.
len	miR_seq length
genome ID	Reference Genome Information
strand	strand "+" or "-"
start	pre-miRNA start position
end	Pre-miRNA end position
pre-miRNA_seq	pre-miRNA sequence
#mir/MIR	mapped mir numbers in miRbase, the number in this item eaquals to the sum of mirIDs
mirIDs	is all mirID in a cluster, seprated by ,
rep_mirID	is the representative known mirID
rep_mirSeq	is the representative known mir sequence
rep_miRID	is the representative known miRID
rep_miRSeq	is the representative known miR sequence
type	is 5' or 3', which means the cluster appears at 5' or 3' end
Sequence in miRbase	New, miRNA identi?ed in this study and not reported in miRBase,mainly for new reported 5p or 3p sequence; Diff, confirming miRNA sequences in miRBase, but different sequences are reported in our study; and Yes, confirming miRNA sequences in miRBase.
	gp4:Reads were not mapped to pre-miRNAs of selected species in miRbase. But the reads were mapped to genome & the extended genome sequences from genome may form hairpins.
SS	Secondary Structure
	Criteria:
	1.number of nucleotides in one bulge in stem: <= 12
	2.number of base pairs in the stem region of the predicted hairpin: >= 16
	3.cutoff of free energy: kCal/mol <= -15
	4.length of hairpin: up and down stems + terminal loop >= 50
	5.length of hairpin loop: <= 20
	6.number of nucleotides in one bulge in mature region: <= 4
	8.number of biased bulges in mature region: <= 2
	9.number of errors in mature region: <= 7
	10.number of base pairs in the mature region of the predicted hairpin: >= 12
	11.percent of mature in stem: >= 80
hairpinLen	pre-miRNA length
CG%	GC Content
dG	Free energy
raw	Raw data; from #reads(all),is the number of reads for isoform at 5' or 3' end.
norm	Normalized data
Expression Level	High:The number of reads in the following reported miRNAs is higher than the average copy of the data set.Medium:The number of reads in the following reported miRNAs is higher than 10 and less than average copy of the data set.Low:The number of reads in the following reported miRNAs is less than 10
Summary of known and predicted miRNA in this study.
miR_name	miR_seq	len	genomeID	strand	start	end	pre-miRNA_seq	#mir/MIR	mirIDs,	rep_mirID	rep_mirSeq	rep_miRID	rep_miRSeq	type	Sequence in miRbase	group	SS	hairpinLen	CG%	dG	E(raw)	L(raw)	E(norm)	L(norm)	Expression level
PC-5p-13267_57	TACTTGTTAGATGTTGAATAGA	22	541128971	+	41379919	41380067	gcaggaatcttgtgtgtttacccttgtgtatggctcccagcaagtgtctgaTACTTGTTAGATGTTGAATAGAtgaatgagtaatttTATTCAACATCTAACAAGTATcggacacttgggccttccattgaaaattctacaagcccact	0						5'	New	gp4	...((...((((((.((((......(((...((((.....(((((((((((((((((((((((((((((((((............)))))))))))))))))))))))))))))))))))))...)))...))))..)))))).))...	143	39.6	-61.4	15.5	15	14.7861	22.3577	middle
PC-3p-15695_44	AAAACACGAACAACCTTTTCGG	22	541051729	+	644	734	atcatattgggttggctgaaaagttcgttcgggtttttcgtaacatcgtacagaAAAACACGAACAAACTTTTCGGccaacccagtatttc	0						3'	New	gp4	...((((((((((((((((((((((.(((((.((((((((((......))).))))))).))))).))))))))))))))))))))))...	85	40.7	-50.5	10.5	13	10.0164	19.3767	middle
PC-5p-13912_54	GATGAGGCTCAGCGAGCCCTGG	22	541128970	+	60239206	60239299	ctctgaccttcatctgaGATGAGGCTCAGCGAGCCCTGGtccctgtgtctgattcccagggctcgctgagcctcatcttagatgaaggtcaacg	0						5'	New	gp4	...((((((((((((((((((((((((((((((((((((................))))))))))))))))))))))))))))))))))))...	88	56.4	-75.3	14.5	32	13.8321	47.6965	middle
PC-5p-36235_12	GCGGCGTGGCGCGCCGCGGTCACGG	25	541093208	+	33	216	cggtcgggcccgcggggagtcgggaggcccctcccgtctcccccggactccgccgtcccccgaggggccggggtggcgcGCGGCGTGGCGCGCCGCGGTCACGGccgccgcggccgtcgggagggggctacccggcggtcgtcgCGTGGGCCGTGGCCGTGTGCGGCgcgtgcgcgcgcccctc	0						5'	New	gp4	(((.((((.(((.((((((.((((((....)))))).))))))))).).)))))).((((...))))..((((.(((((((((((((.((((.((((((((((((((((((((((((((((((....)).))))))))))).)).)).))))))))))))))))).))))).))))))))))))	115	85.3	-141.8	14	5	13.3552	7.45258	middle
PC-3p-83779_3	CGTGGGCCGTGGCCGTGTGCGGC	23	541093208	+	33	216	cggtcgggcccgcggggagtcgggaggcccctcccgtctcccccggactccgccgtcccccgaggggccggggtggcgcGCGGCGTGGCGCGCCGCGGTCACGGccgccgcggccgtcgggagggggctacccggcggtcgtcgCGTGGGCCGTGGCCGTGTGCGGCgcgtgcgcgcgcccctc	0						3'	New	gp4	(((.((((.(((.((((((.((((((....)))))).))))))))).).)))))).((((...))))..((((.(((((((((((((.((((.((((((((((((((((((((((((((((((....)).))))))))))).)).)).))))))))))))))))).))))).))))))))))))	115	85.3	-141.8	12	6	11.4473	8.94309	middle
PC-3p-66931_5	TAATTTTTGCAAGGCTTTTCCA	22	541128968	+	34937333	34937423	tccgatatgagacttcggaaaagccttgcaaaaattaatttttattttattaatTAATTTTTGCAAGGCTTTTCCAaagtctcatatcttt	0						3'	New	gp4	...((((((((((((.((((((((((((((((((((((((..((...))..)))))))))))))))))))))))).))))))))))))...	85	27.5	-52.3	3.5	10.5	3.33879	15.6504	middle
PC-5p-43940_9	AATGGGGCAGGTGGATGGAGT	21	541128968	-	19595712	19595799	ggagggagagatgctgAATGGGGCAGGTGGATGGAGTccgagtagcaaccagcTCTCCTCCCACCCTGCCTCCTAGAttgctgccaaa	0						5'	New	gp4	...((.((..((.(((...(((((((((((..((((.......(((.....)))))))..))).)))))))).)))))..)).))...	82	59.1	-33.2	4	14	3.81576	20.8672	middle
PC-5p-12721_61	GTGCAATTTTTGGAAAAAAG	20	541128968	+	3066636	3066718	gataGTACAATTTTTGGAAAAAAGcaaatgagttatgccttacttagaaaggttttgcaattttttctattaattctacttaa	0						5'	New	gp4	...((((.((((..((((((((((((((........(((((.......))))))))))..)))))))))..)))).))))...	77	25.3	-17.7	23	2	21.9406	2.98103	middle
PC-3p-30062_16	GAGCTGTGATGACTTCGA	18	541128983	-	42403663	42403768	ctctggagccttctaccacccccATTCCATCCCTCTAAGTCATCAcaaatcacaGAGCTGTGATGACTTAGAgggatggaaagggggtggtagaagtaagccacat	0						3'	New	gp4	...(((...((((((((((((((.(((((((((((((((((((((((..((...))..))))))))))))))))))))))).))))))))))))))....)))...	100	50	-76.3	15	3	14.3091	4.47155	middle
PC-5p-17388_38	CCCAGGGATGTAGCTCCTAGTGC	23	541128977	+	20494534	20494611	tgtgattggtgctCCCAGGGATGTAGCTCCTAGTGCtgaccctcccTCTGGGGGCCCATCCCTGCAGTgcctttcttc	0						5'	New	gp4	...((..((..((..((((((((..((((((((..............)))))))).)))))))).))..))..))...	72	60.3	-34.5	23	2	21.9406	2.98103	middle
PC-5p-34368_13	AACAGCGTGGATTTCAGTTGG	21	541128967	+	70235284	70235347	ggAACAGCGTGGATTTCAGTTGGctactgacagatgagagacgccactgaaagcacactgtccg	0						5'	New	gp4	((.((((.(((..(((((((.(((..................)))))))))).))).)))))).	63	53.1	-23	7	7	6.67758	10.4336	middle
PC-5p-19500_31	TTGGCCTGATCCTGAGAACTCGG	23	541128978	-	81217893	81217951	tTTGGCCTGATCCTGAGAACTCGGaaggcccggctctTCGGGTTTTCAGGGCGGCCTGC	0						5'	New	gp4	...((((.(.(((((((((((((((..((...))..))))))))))))))))))))...	53	62.7	-32.2	19	6	18.1248	8.94309	middle
PC-3p-29518_16	CGAACTAACTCATTGGAAGAGA	22	541128967	-	10215517	10215605	tcccagcatcagggtcttttccagtgagttagttctttgggcacctgatgcgaCGAACTAACTCATTGGAAGAGAccctgatgctgaga	0						3'	New	gp4	((.((((((((((((((((((((((((((((((((.((..(((.....))))).)))))))))))))))))))))))))))))))).))	89	49.4	-60.4	12	3	11.4473	4.47155	middle
PC-5p-31953_14	CATGGACTGTCGCCTGAGGAGC	22	541128957	+	91879321	91879413	ccagtccagtactcttgcctgaaaaactcCATGGACTGTCGCCTGAGGAGCccggtaggcgacagtccatggagtcacaaagagtcggacacg	0						5'	New	gp4	...((((...((((((...(((....(((((((((((((((((((.((...))..))))))))))))))))))))))..)))))).))))...	87	57	-52.1	14	0	13.3552	0	middle
PC-3p-35856_12	TCAAGCAGTGAGGAATCTA	19	541128974	-	14461149	14461220	aaaataaagggcattgctttgtttccaatgtttcaatTCAAGCATTGAGGAATCTAcgctgccttttatgga	0						3'	New	gp4	...((((((((((..((...(((((((((((((......)))))))).)))))....))))))))))))...	66	36.1	-22.5	3	7	2.86182	10.4336	middle
PC-5p-16091_43	AGTCAGCGGAGGAAAAGAA	19	541128974	-	65997442	65997516	AGTCAGTGGAGGAAAAGAActgaacttcactacatgtgacaagaagagtttttgtgtttttttcttttactgttg	0						5'	New	gp4	...((((..(((((((((((.(((((((((.....)))).......)))))....)))))))))))..))))...	69	34.7	-21.5	11	15	10.4933	22.3577	middle
PC-3p-47243_8	GTTGATGGTGGGGAGGTAGT	20	541128979	+	17317814	17317897	taggcttatcaattgtaatgaacataccactctgctatgaaatGTTGATGGTGGGGAGGTTGTgcatctcacggctggagcggg	0						3'	New	gp4	...((((......((..(((.(((.(((.(((..((((.((...)).))))..))).)))))).)))..))......))))...	78	47.6	-22.8	0	11	0	16.3957	middle
PC-3p-24067_22	CCTCATGTGGAATCTTTAGTTG	22	541128982	+	92226237	92226351	cccgcaaacaagaggtcccacttgcggcaactaaagattccacatgctgtacaacaaagtgaatcagatgtaCCTCATGTGGAATCTTTAGTTGtggcatgtgggattttgctcc	0						3'	New	gp4	...(((((......(((((((.(((..(((((((((((((((((((..(((((...............)))))..)))))))))))))))))))..))).))))))))))))...	109	46.1	-55.6	7	2	6.67758	2.98103	middle
PC-3p-30120_15	CAGCATGTAGAATCTTTGGTTG	22	541128982	+	92153296	92153368	cagcaactaaaaattccacatgctctataacaaagtgtatcagctgtaCAGCATGTAGAATCTTTGGTTGatc	0						3'	New	gp4	...((((((((.((((.(((((((.(((.....(((......)))))).))))))).)))).))))))))...	67	37	-22	15	0	14.3091	0	middle
PC-5p-12951_59	GTTTCCCGGCCAACGCACCA	20	541128985	-	95750360	95750430	caaagtgaggaGTTTCCCGGCCATCGCACCAaatgttatagctacatgttccgggaaacaaactcactcag	0						5'	New	gp4	...((((((..(((((((((.(((.((.............))...)))..)))))))))...))))))...	65	47.9	-24.3	7	42	6.67758	62.6017	middle
PC-5p-3196_450	AGCTGGAGACTACTGAAGTGAC	22	541128971	-	24692076	24692227	atcccatggacagaggagcttggtgggctatgctccatggggccacaaagAGCTGGAGACTACTGAAGTGACttgaaatgctagtcaactcagtcgtgtccaactctttgcgacgccatgaactatagcccaccgggttcctccatccatgg	0						5'	New	gp4	...(((((((..(((((((..(((((((((((...(((((.....(((((((.((((.((.(((((..(((((.........)))))..))))).)).)))).))))))).....)))))...)))))))))))..)))))))..)))))))	149	53.3	-84.6	346	158	330.063	235.501	middle
PC-5p-14358_51	TCTGCTGACTTTGAAGGTGGAAGC	24	541128958	-	42536271	42536351	agactagtgtcTCTGCTGACTTTGAAGGTGGAAGCacggtgctaacatctgcttcctcttccggtcggcagatgctggaaa	0						5'	New	gp4	...(((((...((((((((((..(((((.(((((((.((((....)))))))))))))))).)))))))))).)))))...	75	51.9	-40.1	25	6	23.8485	8.94309	middle
PC-3p-40290_10	TGTCAAGGTGGAGGGGTCTGTAA	23	541128977	-	49428267	49428352	tagtatcttgccagcTGGGCCTTTCCATCATGGCAGCatgcttcatcaaagcTGTCAAGGTGGAGGGGTCTGTTAgcaagatagaa	0						3'	New	gp4	...((((((((.(((.(((((..((((((.(((((((.............))))))).))))))..)))))))).))))))))...	80	48.8	-42.7	13	6	12.4012	8.94309	middle
PC-3p-13184_58	AGGAACATGGACTCTGGGCCCAGT	24	541128974	-	59373322	59373464	aggcccccaagagagatacagtgaccctggggagagggctgggtccaggagccatagtgctggtggaagctgctcagtccAGGAACATGGACTCTGGGCCCAGCtcagccctggacttactgcatgacctcaagctgcctgga	0						3'	New	gp4	((((......(((..((.((((((..(..(((...((((((((((((((..((((.((.((((..((......))...))))..))))))..))))))))))))))..)))..)..)))))).))...))).....))))...	140	60.8	-64.3	41	9	39.1115	13.4146	middle
PC-5p-73476_4	GTTAAGTGGGAAACGATGT	19	541128959	-	18017408	18017486	ccaacaGTTAAGTGGGAAAAGATGTgggtgaatactaataaacctggtatgttaaatgtacttgtcccatttatgtaaa	0						5'	New	gp4	...(((..(((((((((.((((..(......((((((.......)))))).....)..).))).))))))))))))...	73	34.2	-18.3	5	7	4.7697	10.4336	middle
PC-5p-42716_9	CTGGGTCGGGTGGAAGAGGGCA	22	541128973	+	32143276	32143334	gCTGGGTCGGGTGGAAGAGGGCGaaagcgccgcgaccgcctctttcagctcgaccctga	0						5'	New	gp4	...(((((((((((((((((.((...((...))...))))))))))).))))))))...	53	67.8	-31.3	8	14	7.63151	20.8672	middle
PC-5p-28210_17	CGGGCGGGATGGAGGAGGG	19	541111997	-	113	274	acccgctctggggcgggtggacggacggacgccgagggcgcgcgtcggccgtccccggtgtggcccgggcCGGGCGGGATGGAGGAGGGagagagcagggcggcccgccgccctcctccccgccgcaccaccccgccccCCCCTCGTGCCTCCCGCGCGGTG	0						5'	New	gp4	..((((......(((((.(((((...((((((((.(((((.((....))))))).))))))..)).(((..(((((((.(((.((.(((.(((...(((((((....))))))).)))))).))...))).)))))))..))).))).)).)))))))))..	77	82.7	-95.1	36	50	34.3418	74.5258	middle
PC-5p-79042_4	TTGGAAGGGAGAAGGGGAAGAGG	23	541128969	+	51565266	51565356	tcccttggaaccttgttTTGGAAGGGAGAAGGGGAAGAGGctctgcccctgaccTCTGCCCACTGTTTCCTTCCAGCctttgtccaggagc	0						5'	New	gp4	...((((((.....((..(((((((((..(((((.(((((.((.......))))))).))).))..))))))))))).....))))))...	85	57.1	-37.3	5	8	4.7697	11.9241	middle
PC-3p-4922_243	ATGCGGAACCTGCGGATACGGA	22	541128982	+	102719937	102720052	ctagatggaaagcacacactgtgggccctccatgtccgcgggttccctatcccaggttggtcgagttcacggATGCGGAACCTGCGGATACGGAgggccgactggactccatcgtt	0						3'	New	gp4	...((((((..(..((....((.((((((((.((((((((((((((..((((.....(((......))).))))..)))))))))))))).)))))))).))))..)))))))...	110	60.3	-60.9	374	359	356.773	535.095	middle
PC-5p-12859_60	TACTAGGTACTGAGGATACAGC	22	541128983	-	78516104	78516182	ttatgtaccagtTACTAGGTACTGAGGATACAGCagaggttggagattgtatctccagtgcctagttactggcacacat	0						5'	New	gp4	...(((.(((((.(((((((((((..(((((((.............)))))))..))))))))))).))))).)))...	73	44.3	-36.7	19	17	18.1248	25.3388	middle
PC-5p-10981_76	TCCCTGGTCTAGTGGTTAGG	20	541128961	-	17076177	17076257	agcagtTCCCTGGTCCAGTGGTTAGGactccatgcttcctctgcagggggcattggtttgatgcctggttggggaactaag	0						5'	New	gp4	...(((((((..(.((((..(((((.(((..((((..(((....)))..)))).))))))))..)))))..)))))))...	75	55.6	-36.4	23	12	21.9406	17.8862	middle
PC-5p-26902_19	AGGGAGAAAGGGGGCGGGGA	20	541128963	-	56322204	56322347	gtaggactctcctcacagttcacatctgagtgatgacaatgaggaAGGGAGAAAGGGGACGGGGAtggggggacaaacgtgtccctctgtgctctcagctttcgctctttcctgttgttagacaaggtgctgtggggatccaaa	0						5'	New	gp4	...(((...(((((((((....(((((..((..(((((((..(((((((.(((((..((.(((.(..((((((((....))))))))..).)))))..))))).)))))))..))))))).)).)))))))))))))))))...	138	52.8	-66.9	11	1	10.4933	1.49052	middle
PC-3p-35358_12	TCTCTGTCTTCAATCCTGTAGT	22	541128969	-	981775	981844	ccaggctcaggagttggggacggggtggcgtggtctgtgacctcTCTCTGTCTTCAATCCTGTAGTcagg	0						3'	New	gp4	((.(((((((((.(((..(((((((.((...((((...)))))).)))))))..)))))))).)))).))	70	60	-33.2	7	7	6.67758	10.4336	middle
PC-5p-72288_4	ATTTTCCACCTGAATTATCTAC	22	541128975	+	20160180	20160274	aacgggaagcaaatggaATTTTCCACCTGAATTATCTACtataagaagtaatccaggtaGACAATCCAGGTGGGAAATTCcatttgcttcccacg	0						5'	New	gp4	...((((((((((((((((((((((((((.(((.((((((...............)))))).))).))))))))))))))))))))))))))...	89	41.1	-54.5	1	8	0.953939	11.9241	middle
PC-5p-10156_86	AGAGGGACGGCCGGGGGCA	19	541128969	-	4860736	4860836	gcAGAGGGACGGACGGGGGCAgggccacaggagcctcgccaaggcactgtgctgcgcttgacacccgtgcaaggctccgctctgcacccggcgccttcaag	0						5'	New	gp4	...(((((.((..((((.(((((((....(((((((.(((((((((......))).))))........)).)))))))))))))).)))).)))))))...	95	70.3	-50	35	38	33.3879	56.6396	middle
PC-5p-31318_15	TGTGAGAGAAGAGGACGCCTGG	22	541128984	+	99542784	99542920	ccagcatcctggggtaaaatggtcctctttgaggaggcgTGTGAGAGAAGAGGACGCCTGGgtcctggcctcacccaccaggctgctgcttctcctgcaggtgattgaagagttctacaaccagacgtggatgcagc	0						5'	New	gp4	...((((((...(((....(((..(((((..(....((.(((..((((((..(..((((((....(((......)))))))))..)..))))))..))).))..)..)))))..)))..)))......))))))...	131	57.7	-52.4	11	18	10.4933	26.8293	middle
PC-3p-39659_10	ACTAGGTTGAGTAGAAGGCATTG	23	541128978	-	2078690	2078765	caccaatgtcatactcagctttcaaagaatcagaatgcattttaagacaACTAGGTTGAGTAGAAGGCATTGaaga	0						3'	New	gp4	...(((((((.((((((((((((..((((((.....).)))))..)).....))))))))))...)))))))....	69	36.8	-18.3	8	10	7.63151	14.9052	middle
PC-5p-22579_25	TCTGGTGCTTAGACTCTGTGCTTC	24	541128981	+	113231922	113232008	cacggccctgccctcTCTGGTGCTTAGACTCTGTGCTTCcatcctaaggcAGCAGGGTTTGGGCAGCAGAGGgggccgctggcccca	0						5'	New	gp4	...((((..((((((((((.(((..(((((((((((((........))))).))))))))..))).))))))))))....))))...	81	65.5	-52.2	5	6	4.7697	8.94309	middle
PC-5p-8797_106	ACAAAGAACTGGACATGACTTC	22	541128980	+	58010401	58010542	ccatggacagaggagcctggcaggccccggtctatggggtcACAAAGAACTGGACATGACTTCagttcagttcagtcgctcagtcgtgtccaactctttgtgaccccatgaaccacagcacaccagccctccctgtccatca	0						5'	New	gp4	..((((((((.((((.((((...((...(((..(((((((((((((((..(((((((((((..(((...........))).)))))))))))..)))))))))))))))..)))...))...))))..))))))))))))..	138	56.3	-77.1	37	14	35.2958	20.8672	middle
PC-5p-35348_12	CTGGGAGTCGCTGAGAGGATGGA	23	541128976	+	37143243	37143371	aagttcatgcgggttcccacgtcgcataaggtattccCTGGGAGTCGCTGAGAGGATGGAaagtctctccctctctcggtgctcccactaaagctatttttgccaggctgtggctcctgccctgaaaat	0						5'	New	gp4	...((((.(((((...((((((((((...(((......((((((.((((((((((..(((.......))).)))))))))))))))).....))).....)))..))).))))..)))))..))))...	123	53.5	-48.3	22	24	20.9867	35.7724	middle
PC-5p-37188_11	GTTTCCGGTCGCTGTGCTCTCG	22	541128976	-	59329030	59329132	cgtGTTTCCGGTCGCTGTGCTCTCGcctgagcagtagggcgaggctcggcggtccggaaacttttccttccgctcccgctCTCGCAGGATCGTCACCCGAGGC	0						5'	New	gp4	...((((((((((((((.((.(((((((........))))))))).)))))).))))))))....((((.((.(((.((....)).))).))......)))).	58	66	-47.8	5	8	4.7697	11.9241	middle
PC-3p-13873_54	TGGAGGCCTGGAAACTGTAGGG	22	541128968	+	61714705	61714786	agcgacccccaccctagagtttgccggcctcggccctccctgttccaggTGGAGGCCTGGAAACTGTAGGGtggcggtcccc	0						3'	New	gp4	...((((.((((((((.(((((.((((((((..((............))..)))))).))))))).)))))))).))))...	76	68.3	-46.2	58	11	55.3285	16.3957	middle
PC-3p-41007_9	ATTCCCGGCCAACGCACCA	19	541128978	-	76445576	76445656	aatgtgtgttggtggtatagtggtgagcgtagctgctttccaagcaactgccatgagttcaATTCCCGGCCAACGCACTAa	0						3'	New	gp4	...((((((((((((........(((((((((.(((((...))))).)))).....)))))....)).))))))))))...	75	49.4	-27.4	0	8	0	11.9241	middle
PC-5p-13345_57	ATTGGGCATGATTGAAGCGACT	22	541128970	+	1607203	1607353	tccatggacagagcagcctggcaggctacagtacaaagagtcgcaaagaATTGGGCATGATTGAAGCGACTtcagttcagttcagtcactcagtcgtgtccgacttttttcgaccccatgaatcacagtacgccaggcctccctgtccatc	0						5'	New	gp4	...((((((((....(((((((..(((...((.((....((((.(((((.((((((((((((((.(.((((............)))).))))))))))))))).))))).))))....)).))...)))..)))))))....)))))))).	147	51.7	-60.5	43	14	41.0194	20.8672	middle
PC-3p-21217_27	CAGATGTGGAACCTGTGGGTAT	22	541128970	+	15496370	15496497	ttgtctaacaaatgagtgtatagttggccctctgtgtctgcaggttccgcatctgtggttggttgaatcacCAGATGTGGAACCTGTGGGTATggagggatgataatattacaccattttttagaagg	0						3'	New	gp4	...(((((.(((((.(((((..(((..(((((..(..(..((((((((((((((((((((.....))))).)))))))))))))))..)..)..)))))..))).....)))))))))).)))))...	122	43.8	-65.1	10	4	9.53939	5.96206	middle
