# Supplementary material for: Screening of miRNA profiles and construction of regulation networks in early and late lactation of dairy goat mammary glands
Source: Sci Rep. 2017 Sep 20;7:11933. doi: 10.1038/s41598-017-12297-4 (PMC5607250; doi:10.1038/s41598-017-12297-4)
Supplement: Supplementary file 5 — Table S4 [file 41598_2017_12297_MOESM5_ESM.xls]

## Sheet: Sheet1
the left column is the Latin name for each species,the number represents the occurences of miRNA in corresponding species，- represents no miRNA occurred.
	mir1	let7	mir9	mir10	mir15	mir16	mir17	mir18	mir19	mir20	mir21	mir22	mir23	mir24	mir25	mir26	mir27	mir28	mir29	mir30	mir31	mir32	mir33	mir34	mir78	mir92	mir93	mir95	mir96	mir98	mir99	mir100	mir101	mir103	mir105	mir106	mir107	mir122	mir124	mir125	mir126	mir127	mir128	mir129	mir130	mir132	mir133	mir134	mir135
Anolis carolinensis	3+	12+	2+	3+	1+	2+	1+	2+	2+	2+	1+	1+	2+	2+	-	2+	2+	-	4+	5+	1+	1+	2+	3+	-	2+	-	-	-	1+	2+	1+	2+	1+	-	-	1+	1+	4+	3+	1+	-	2+	2+	4+	1+	2+	-	3+
Ateles geoffroyi	-	-	1+	1+	2+	1+	1+	1+	3+	1+	1+	1+	1+	-	-	-	1+	1+	2+	1+	-	-	-	1+	-	2+	1+	-	-	1+	-	1+	1+	1+	-	2+	-	-	1+	2+	-	1+	1+	-	-	-	1+	-	2+
Artibeus jamaicensis	-	2+	-	-	-	-	-	-	-	-	1+	1+	-	-	1+	-	-	-	2+	-	-	-	-	-	-	-	-	-	-	-	-	-	-	-	-	-	-	-	-	-	-	-	-	-	-	-	-	-	-
Branchiostoma belcheri	1+	3+	-	3+	-	-	-	-	-	-	-	1+	-	-	-	-	-	-	2+	-	1+	-	2+	6+	-	5+	-	-	1+	-	-	1+	-	-	-	-	-	-	1+	2+	-	-	-	2+	-	-	1+	-	1+
Branchiostoma floridae	1+	3+	-	3+	-	-	-	-	1+	-	-	1+	-	-	-	-	-	-	2+	-	1+	-	2+	5+	-	6+	-	-	1+	-	-	1+	-	-	-	-	-	-	1+	2+	-	-	-	2+	-	-	1+	-	2+
Bos taurus	2+	14+	2+	2+	2+	2+	1+	2+	3+	2+	1+	1+	2+	2+	1+	4+	2+	1+	6+	6+	1+	1+	2+	3+	-	3+	1+	1+	1+	1+	2+	1+	2+	2+	1+	2+	1+	1+	3+	3+	1+	1+	2+	2+	2+	1+	4+	1+	3+
Cyprinus carpio	1+	7+	-	3+	3+	3+	1+	3+	1+	1+	1+	2+	2+	1+	1+	1+	3+	-	2+	2+	-	-	-	1+	-	2+	1+	-	1+	-	1+	1+	2+	1+	-	-	1+	-	1+	2+	1+	-	1+	1+	1+	2+	1+	-	1+
Canis familiaris	2+	12+	3+	2+	2+	2+	1+	2+	3+	2+	1+	1+	2+	2+	1+	3+	2+	1+	5+	6+	1+	1+	2+	3+	-	3+	1+	1+	1+	1+	3+	-	2+	2+	1+	2+	1+	1+	3+	3+	1+	1+	2+	2+	2+	1+	3+	1+	3+
Cricetulus griseus	1+	9+	1+	2+	2+	1+	1+	1+	2+	1+	1+	1+	2+	1+	1+	2+	2+	1+	3+	5+	1+	1+	1+	3+	-	2+	1+	-	-	1+	1+	1+	1+	1+	-	1+	1+	1+	1+	2+	1+	-	1+	1+	2+	1+	-	1+	-
Capra hircus	1+	9+	1+	2+	2+	2+	1+	2+	2+	2+	1+	1+	2+	1+	1+	2+	2+	1+	3+	6+	-	-	2+	3+	-	2+	1+	-	1+	1+	2+	1+	1+	1+	1+	2+	1+	1+	1+	2+	1+	1+	1+	1+	2+	-	2+	1+	2+
Ciona intestinalis	1+	8+	1+	-	1+	-	-	-	-	-	-	-	-	-	-	-	-	-	-	-	1+	-	1+	-	1+	3+	-	-	-	-	-	-	1+	-	-	-	-	-	2+	1+	1+	-	-	-	-	-	1+	-	-
Ciona savignyi	-	5+	-	-	-	-	-	-	-	-	-	-	-	-	-	-	-	-	-	-	1+	-	-	1+	-	2+	-	-	-	-	-	-	-	-	-	-	-	-	1+	-	1+	-	-	-	-	-	1+	-	-
Danio rerio	2+	22+	6+	5+	3+	3+	2+	2+	4+	2+	2+	2+	5+	5+	1+	4+	6+	-	3+	5+	1+	-	-	3+	-	3+	1+	-	1+	-	2+	2+	2+	1+	-	-	2+	1+	5+	6+	2+	-	2+	2+	3+	3+	4+	-	4+
Equus caballus	2+	10+	2+	2+	2+	2+	1+	2+	3+	2+	1+	1+	2+	2+	1+	2+	2+	1+	5+	5+	1+	1+	1+	3+	-	3+	1+	1+	1+	1+	2+	1+	2+	1+	1+	2+	2+	1+	2+	3+	1+	1+	2+	2+	2+	1+	3+	1+	3+
Eptesicus fuscus	2+	7+	3+	1+	1+	1+	1+	1+	1+	1+	1+	1+	2+	-	1+	3+	2+	1+	3+	5+	1+	-	1+	3+	-	3+	1+	-	-	-	2+	-	1+	2+	-	1+	1+	-	3+	2+	1+	1+	2+	2+	1+	1+	2+	-	1+
Fugu rubripes	1+	11+	4+	4+	2+	1+	2+	1+	2+	1+	1+	2+	4+	2+	1+	1+	3+	-	4+	3+	-	-	-	-	-	2+	-	-	-	-	-	1+	2+	1+	-	-	1+	1+	4+	2+	1+	-	2+	2+	1+	1+	1+	-	2+
Gallus gallus	4+	15+	1+	2+	3+	2+	1+	2+	2+	2+	1+	1+	1+	1+	-	1+	1+	-	4+	6+	1+	1+	1+	2+	-	1+	-	-	-	-	1+	1+	2+	2+	-	1+	1+	3+	4+	1+	1+	-	2+	-	-	-	4+	-	4+
Gorilla gorilla	1+	10+	1+	2+	2+	1+	1+	2+	3+	2+	1+	1+	3+	1+	1+	2+	2+	1+	4+	5+	1+	1+	1+	3+	-	3+	1+	1+	1+	1+	1+	1+	1+	1+	1+	2+	1+	1+	1+	3+	-	1+	1+	1+	2+	-	2+	1+	2+
Hippoglossus hippoglossus	1+	2+	-	1+	1+	-	-	-	-	-	1+	-	1+	-	-	2+	-	-	-	-	-	-	-	-	-	-	-	-	-	-	-	-	-	-	-	-	-	-	-	-	-	-	-	2+	-	-	-	-	-
Homo sapiens	2+	14+	3+	2+	2+	2+	1+	2+	3+	2+	1+	1+	3+	2+	1+	3+	2+	1+	4+	6+	1+	1+	2+	3+	-	3+	1+	1+	1+	1+	2+	1+	2+	4+	1+	2+	1+	1+	3+	3+	1+	1+	2+	2+	2+	1+	3+	1+	3+
Lemur catta	-	-	-	-	1+	1+	1+	1+	3+	1+	-	1+	1+	-	-	-	1+	-	-	-	-	-	-	-	-	2+	-	-	-	-	-	-	-	-	-	-	-	-	-	1+	-	-	-	-	-	-	-	-	-
Lagothrix lagotricha	-	1+	1+	-	2+	1+	1+	1+	3+	1+	-	1+	-	-	1+	1+	-	1+	2+	2+	-	-	-	1+	-	2+	1+	1+	-	-	1+	1+	1+	1+	1+	1+	1+	-	1+	2+	-	1+	-	-	-	-	1+	-	2+
mdo-mir-122a	2+	10+	3+	2+	1+	2+	1+	2+	3+	2+	1+	1+	2+	2+	1+	3+	2+	1+	4+	5+	1+	1+	1+	2+	-	3+	1+	-	-	-	-	1+	2+	2+	-	1+	1+	1+	3+	2+	1+	-	2+	1+	1+	1+	2+	-	2+
Macropus eugenii	-	-	-	-	1+	1+	-	-	-	-	-	-	-	-	-	-	-	-	-	-	-	-	-	-	-	-	-	-	-	-	-	-	-	-	-	-	-	-	-	-	-	-	-	-	-	-	-	-	-
Macaca mulatta	2+	13+	3+	2+	2+	2+	1+	2+	3+	2+	1+	1+	2+	2+	1+	3+	2+	1+	4+	6+	1+	1+	2+	3+	-	3+	1+	1+	1+	1+	2+	1+	2+	2+	1+	2+	1+	1+	2+	3+	1+	1+	2+	2+	2+	1+	4+	1+	3+
Mus musculus	2+	16+	3+	2+	2+	2+	1+	2+	3+	2+	3+	1+	2+	2+	1+	3+	2+	3+	4+	7+	1+	1+	1+	3+	-	3+	1+	-	1+	1+	2+	1+	3+	2+	-	2+	1+	1+	3+	3+	2+	1+	2+	3+	3+	1+	3+	1+	3+
Macaca nemestrina	-	2+	1+	1+	2+	1+	1+	1+	3+	1+	1+	1+	1+	2+	1+	1+	1+	1+	2+	3+	1+	1+	1+	1+	-	1+	1+	-	1+	-	1+	-	1+	1+	1+	2+	1+	-	-	2+	-	1+	-	-	1+	-	1+	1+	-
Ornithorhynchus anatinus	2+	11+	1+	2+	3+	3+	1+	1+	3+	3+	1+	1+	2+	2+	-	2+	2+	-	4+	7+	1+	1+	2+	1+	-	5+	-	-	-	1+	1+	1+	2+	2+	-	1+	1+	1+	1+	1+	1+	-	2+	1+	1+	-	3+	-	3+
Ovis aries	-	7+	-	2+	-	1+	1+	-	1+	-	1+	1+	2+	-	1+	2+	1+	-	3+	4+	-	-	-	-	-	-	-	-	-	-	1+	-	-	1+	-	2+	1+	-	-	1+	-	1+	-	-	-	-	1+	1+	-
Oryctolagus cuniculus	-	-	-	-	-	-	-	-	-	-	-	-	-	-	-	-	-	-	-	-	-	-	-	-	-	-	-	-	-	-	-	-	-	-	-	-	-	-	-	-	-	-	-	-	-	-	-	-	-
Oikopleura dioica	3+	6+	-	-	-	-	-	-	-	-	-	-	-	-	-	-	-	-	-	-	1+	-	-	-	-	2+	-	-	-	-	-	-	-	-	-	-	-	-	2+	-	-	-	-	-	-	-	-	-	-
Ophiophagus hannah	3+	16+	1+	3+	2+	1+	1+	2+	2+	2+	1+	2+	2+	2+	-	3+	2+	-	4+	6+	1+	1+	2+	2+	-	2+	-	-	-	1+	2+	1+	2+	2+	-	-	1+	1+	4+	2+	1+	-	1+	2+	3+	1+	4+	-	3+
Oryzias latipes	2+	10+	4+	2+	1+	1+	1+	2+	4+	2+	2+	2+	3+	5+	-	3+	4+	-	4+	4+	1+	-	1+	-	-	3+	-	-	-	-	1+	2+	2+	2+	-	1+	1+	1+	3+	4+	1+	-	1+	-	1+	1+	2+	-	3+
Pygathrix bieti	-	-	-	-	-	-	-	-	-	-	-	-	-	-	-	-	-	-	-	-	-	-	-	-	-	-	-	-	-	-	-	-	-	-	-	-	-	-	-	-	-	-	-	-	-	-	-	-	-
Petromyzon marinus	3+	10+	3+	2+	1+	1+	2+	2+	1+	2+	-	2+	2+	1+	1+	3+	2+	-	4+	8+	1+	-	2+	-	-	1+	-	-	1+	-	-	2+	-	2+	-	-	-	-	1+	1+	1+	-	2+	-	4+	1+	2+	-	2+
Paralichthys olivaceus	1+	3+	-	1+	-	-	-	-	-	-	1+	1+	-	-	-	-	-	-	-	-	-	-	-	-	-	-	-	-	-	-	-	-	-	-	-	-	-	1+	1+	-	-	-	-	-	-	-	1+	-	-
Pan paniscus	1+	3+	-	2+	2+	1+	1+	1+	3+	1+	1+	1+	2+	2+	1+	1+	1+	1+	3+	3+	1+	1+	1+	1+	-	2+	1+	1+	1+	1+	1+	1+	1+	1+	1+	2+	1+	-	1+	1+	-	-	1+	-	1+	-	1+	1+	2+
Pongo pygmaeus	1+	14+	3+	2+	2+	2+	1+	2+	3+	2+	1+	1+	2+	2+	1+	3+	2+	1+	4+	5+	1+	1+	2+	3+	-	3+	1+	1+	1+	1+	1+	1+	3+	2+	1+	2+	1+	1+	2+	3+	1+	1+	2+	2+	2+	1+	3+	1+	3+
Pan troglodytes	2+	14+	2+	2+	2+	1+	1+	2+	3+	2+	1+	1+	3+	2+	1+	3+	2+	1+	4+	6+	1+	1+	2+	3+	-	3+	1+	1+	1+	1+	2+	1+	2+	2+	-	2+	1+	1+	1+	3+	1+	1+	2+	2+	2+	-	3+	1+	3+
Rattus norvegicus	2+	14+	5+	2+	2+	1+	2+	1+	3+	2+	1+	1+	2+	2+	1+	2+	2+	1+	6+	6+	2+	1+	1+	3+	-	3+	1+	-	1+	1+	2+	1+	2+	2+	1+	1+	1+	1+	3+	3+	2+	1+	2+	2+	2+	1+	3+	1+	2+
Sarcophilus harrisii	-	4+	-	2+	-	-	-	-	1+	-	1+	-	2+	2+	1+	1+	1+	-	-	2+	-	-	-	-	-	1+	1+	-	-	-	-	1+	1+	-	-	-	-	-	-	2+	1+	-	1+	1+	1+	-	1+	-	1+
Saguinus labiatus	-	1+	-	1+	1+	1+	1+	1+	3+	1+	-	1+	1+	-	-	-	1+	1+	2+	-	-	1+	-	1+	-	2+	1+	1+	1+	-	-	1+	1+	-	1+	2+	-	-	-	1+	-	1+	1+	-	-	-	1+	-	-
Salmo salar	4+	27+	6+	8+	2+	3+	3+	2+	8+	4+	3+	3+	5+	5+	1+	8+	7+	-	6+	12+	-	-	3+	-	-	5+	2+	-	1+	-	2+	2+	4+	1+	-	3+	1+	2+	-	5+	4+	-	3+	3+	7+	4+	3+	-	6+
Sus scrofa	1+	11+	3+	2+	2+	2+	1+	2+	3+	3+	1+	1+	2+	2+	-	1+	2+	1+	4+	6+	1+	1+	-	3+	-	3+	-	1+	1+	1+	2+	1+	2+	2+	1+	1+	1+	1+	2+	3+	1+	1+	2+	2+	2+	1+	3+	-	2+
Symphalangus syndactylus	-	-	-	-	-	-	-	-	-	-	-	-	-	-	-	-	-	-	-	-	-	-	-	-	-	-	-	-	-	-	-	-	-	-	-	-	-	-	-	-	-	-	-	-	-	-	-	-	-
Tupaia chinensis	-	9+	3+	2+	2+	-	1+	-	3+	1+	1+	1+	1+	-	1+	3+	2+	1+	4+	3+	-	1+	1+	3+	-	2+	1+	1+	-	1+	2+	1+	1+	2+	-	-	1+	1+	-	2+	-	1+	1+	2+	1+	-	-	-	2+
Taeniopygia guttata	2+	17+	2+	1+	3+	3+	1+	2+	3+	2+	1+	-	1+	1+	1+	2+	1+	-	4+	5+	1+	1+	1+	3+	-	2+	-	-	-	-	2+	2+	2+	3+	-	1+	1+	1+	3+	2+	1+	-	2+	1+	2+	1+	3+	-	3+
Tetraodon nigroviridis	1+	11+	3+	4+	2+	-	2+	1+	2+	1+	1+	2+	4+	2+	1+	1+	3+	-	4+	3+	-	-	-	-	-	2+	-	-	-	-	-	1+	2+	1+	-	-	1+	1+	3+	2+	1+	-	2+	2+	1+	1+	1+	-	2+
Xenoturbella bocki	-	-	-	-	-	-	-	-	-	-	-	-	-	-	-	-	-	-	-	-	-	-	-	-	-	2+	-	-	-	-	-	-	-	-	-	-	-	-	1+	-	-	-	-	-	-	-	-	-	-
Xenopus laevis	1+	-	-	-	1+	-	-	1+	1+	1+	-	-	1+	1+	-	-	-	-	-	-	-	-	-	-	-	2+	-	-	-	-	-	-	-	-	-	-	-	-	-	-	-	-	-	-	-	-	3+	-	-
Xenopus tropicalis	3+	11+	2+	3+	2+	3+	1+	2+	3+	2+	-	1+	3+	2+	2+	2+	4+	-	4+	6+	2+	-	2+	5+	-	3+	2+	-	-	1+	1+	1+	2+	2+	-	1+	1+	1+	1+	3+	1+	-	2+	2+	2+	1+	4+	-	2+
[truncated: 206 more columns]
