# Supplementary material for: Screening of miRNA profiles and construction of regulation networks in early and late lactation of dairy goat mammary glands
Source: Sci Rep. 2017 Sep 20;7:11933. doi: 10.1038/s41598-017-12297-4 (PMC5607250; doi:10.1038/s41598-017-12297-4)
Supplement: Supplementary file 6 — Table S5 [file 41598_2017_12297_MOESM6_ESM.xls]

## Sheet: Sheet1
red is pvalue<=0.001,orange is pvalue <=0.01,blue is pvalue<=0.05,green is pvalue <=0.1.
miR_name	miR_seq	up/down	fold_change(L/E)	log2(fold_change)	pvalue(chi_square_2x2)	pvalue(fisher_test)	E(norm)	L(norm)	E(raw)	L(raw)	Expression level
bta-miR-142-5p	TAAAGTAGAAAGCACTAC	up	inf	inf	0.012674	0.0197466	0	3.72629	0	2.5	low
pma-let-7a	TGAGGTAGTAGGTTGTATAGTTTCA	up	inf	inf	0.0063193	0.0197466	0	4.47155	0	3	low
ssa-miR-106a-5p	TAAAGTGCTTACAGTGCAGGTAT	up	inf	inf	0.0063193	0.0197466	0	4.47155	0	3	low
chi-miR-17-5p	CAAAGTGCTTACAGTGCAGAAG	up	inf	inf	0.0063193	0.0197466	0	4.47155	0	3	low
chi-miR-219	ATGATTGTCCAAACGCAATTT	up	inf	inf	0.0063193	0.0197466	0	4.47155	0	3	low
bta-miR-2284r	TGGCCCAAAAGTTCGTTCGGA	up	inf	inf	0.0063193	0.0197466	0	4.47155	0	3	low
hsa-miR-3168	CAAGTTCTACAGTCAGACA	up	inf	inf	0.0063193	0.0197466	0	4.47155	0	3	low
tgu-miR-338-3p	TCCAGCATCAGTGATTTTGTTGT	up	inf	inf	0.0063193	0.0197466	0	4.47155	0	3	low
hsa-miR-381-5p	AGCGAGGTTGCCCTTTGTATATT	up	inf	inf	0.0063193	0.0197466	0	4.47155	0	3	low
cin-miR-4171-5p	GACTCTCTTAAGGTAGCCA	up	inf	inf	0.0063193	0.0197466	0	4.47155	0	3	low
mmu-miR-434-3p	TTTGAACCATCACTCGACTCCT	up	inf	inf	0.0063193	0.0197466	0	4.47155	0	3	low
hsa-miR-4454	AATCCGAGTCACGGCACCA	up	inf	inf	0.0063193	0.0197466	0	4.47155	0	3	low
rno-miR-6314	AGGCACTGACAGATCTGATGGT	up	inf	inf	0.0063193	0.0197466	0	4.47155	0	3	low
bta-miR-142-3p	TGTAGTGTTTCCTACTTTA	up	inf	inf	0.0031825	0.00740227	0	5.21681	0	3.5	low
hsa-miR-4286	ACCCCACTCCTGGTACCAT	up	inf	inf	0.0031825	0.00740227	0	5.21681	0	3.5	low
bta-miR-7	CTGGAAGACTAGTGATTTTGTTGT	up	inf	inf	0.0031825	0.00740227	0	5.21681	0	3.5	low
chi-miR-1271-3p	AGTGCCTGCTATGTGCCAGGCAT	up	inf	inf	0.001615	0.00277484	0	5.96206	0	4	low
chi-miR-135a	TATGGCTTTTTATCTATGTG	up	inf	inf	0.001615	0.00277484	0	5.96206	0	4	low
aca-miR-150-5p	TCTCTCCCAACCCTTGTACCAGTGA	up	inf	inf	0.001615	0.00277484	0	5.96206	0	4	low
mmu-miR-210-5p	AGCCACTGCCCACCGCACACTG	up	inf	inf	0.001615	0.00277484	0	5.96206	0	4	low
hsa-miR-218-2-3p	CATGGTTCTGTCAAGCACCGCG	up	inf	inf	0.001615	0.00277484	0	5.96206	0	4	low
hsa-miR-23a-5p	GGGGTTCCTGGGGATGGGATT	up	inf	inf	0.001615	0.00277484	0	5.96206	0	4	low
hsa-miR-494-5p	AGGTTATCCGTGTTGTCTTCT	up	inf	inf	0.001615	0.00277484	0	5.96206	0	4	low
eca-miR-6529	CCTGTGCCTTTTACCTCTTT	up	inf	inf	0.001615	0.00277484	0	5.96206	0	4	low
ggo-miR-574	CACGCTCATGCACACACCCACAAT	up	inf	inf	0.00065964	0.00104018	0	6.95574	0	4.66667	low
hsa-miR-574-3p	CACGCTCATGCACACACCCACAAT	up	inf	inf	0.00065964	0.00104018	0	6.95574	0	4.66667	low
chi-miR-125a-5p	TCCCTGAGACCCTTTAAC	up	inf	inf	0.0004229	0.00104018	0	7.45258	0	5	low
dre-miR-19c-3p	TGTGCAAACCCATGCAAAACTG	up	inf	inf	0.0004229	0.00104018	0	7.45258	0	5	low
mmu-miR-103-1-5p	GGCTTCTTTACAGTGCTGCCTTG	up	inf	inf	0.00011253	0.000146169	0	8.94309	0	6	low
oan-miR-1386	CTCCTGGCTGGCTCGCCA	up	inf	inf	0.00011253	0.000146169	0	8.94309	0	6	low
chi-miR-154a-3p	AATCATACACGGTTCACCTACT	up	inf	inf	0.00011253	0.000146169	0	8.94309	0	6	low
oar-miR-3957-3p	ACGCACAGCACCTCACTGAGCT	up	inf	inf	0.00011253	0.000146169	0	8.94309	0	6	low
rno-miR-3473	AGGGCTGGAGAGGTGGCT	up	inf	inf	5.8313e-05	5.47935e-05	0	9.68835	0	6.5	low
gga-miR-22-5p	AGTTCTTCAGTGGCAAGCTTTAC	up	inf	inf	3.0291e-05	5.47934e-05	0	10.4336	0	7	middle
hsa-miR-34a-3p	AATCAGCAAGTATACTGCCCTA	up	inf	inf	3.0291e-05	5.47934e-05	0	10.4336	0	7	middle
chi-miR-487a-3p	AATCATACAGGGACATCCAGTTA	up	inf	inf	3.0291e-05	5.47934e-05	0	10.4336	0	7	middle
mmu-miR-5106	GGGTCTGTAGCTCAGTTGG	up	inf	inf	1.5768e-05	2.054e-05	0	11.1789	0	7.5	middle
chi-miR-106a-3p	TACTGCAATGCAAGCACTTCTT	up	inf	inf	8.2237e-06	7.69971e-06	0	11.9241	0	8	middle
pma-miR-145-5p	GTCCAGTTTTCCCAGGAATCCCTG	up	inf	inf	8.2237e-06	7.69971e-06	0	11.9241	0	8	middle
gga-miR-33-5p	AGTGCATTGTAGTTGCATTGCA	up	inf	inf	8.2237e-06	7.69971e-06	0	11.9241	0	8	middle
bta-miR-2285ae	AAAAAGTTGATTTAGGTTTTTC	up	inf	inf	6.1763e-07	4.05594e-07	0	14.9052	0	10	middle
chi-miR-377	ATCACACAAAGGCAACTTTTGTA	up	inf	inf	6.1763e-07	4.05594e-07	0	14.9052	0	10	middle
chi-miR-656	AATATTATACAGTCAACCTCT	up	inf	inf	1.7046e-07	1.52042e-07	0	16.3957	0	11	middle
hsa-miR-31-3p	TGCTATGCCAACATATTGCCATC	up	inf	inf	1.0208e-09	4.21889e-10	0	22.3577	0	15	middle
pma-miR-30f	ATGTAAACACCCTACACTCTCAG	up	inf	inf	8.0076e-11	2.22237e-11	0	25.3388	0	17	middle
hsa-miR-7977	TTCCCGGCCAACGCACCA	up	inf	inf	5.0163e-13	6.16664e-14	0	31.3008	0	21	middle
aca-miR-191-5p	ACAACGGAATCCCAAAAGCAGCTG	up	inf	inf	2.088e-29	4.114e-33	0	76.0163	0	51	middle
bta-miR-1	TGGAATGTAAAGAAGTGTGTAT	up	120.572	6.91375	0	8.56041e-282	5.72364	690.109	6	463	middle
gga-miR-135a-5p	TATGGCTTTTTATTCCTATGTGAA	up	82.8117	6.37176	9.553e-58	2.35118e-64	1.90788	157.995	2	106	middle
chi-miR-190a-3p	ACTATATATCAAACATATTCCT	up	74.9993	6.2288	5.0852e-27	9.58591e-30	0.953939	71.5448	1	48	middle
bta-miR-26a	ATTCAAGTAATCCAGGATAGGCT	up	67.755	6.08226	0	9.37971e-284	10.4933	710.976	11	477	middle
chi-miR-362-3p	AACACACCTATTCAAGGATTCA	up	40.0387	5.32332	0	2.03848e-117	7.63151	305.556	8	205	middle
ssc-miR-150	CTCTCCCAACCCTTGTACCAGTG	up	39.0621	5.2877	1.7958e-14	4.12895e-15	0.953939	37.2629	1	25	middle
aca-miR-193-3p	AACTGGCCTACAAAGTCCCAGT	up	38.6715	5.2732	0	8.68494e-160	10.8113	418.09	11.3333	280.5	middle
chi-miR-29b-3p	TAGCACCATTTGAAATCAGTGTT	up	36.0794	5.17311	0	0	371.877	13417.1	389.833	9001.67	high
chi-miR-376c-5p	GGTGGATATTCCTTCTATGTTT	up	29.6872	4.89177	3.5251e-11	2.16618e-11	0.953939	28.3198	1	19	middle
mmu-miR-30c-5p	ATGTAAACATCCTACACTCTCAG	up	28.906	4.8533	2.6376e-20	2.32945e-21	1.90788	55.1491	2	37	middle
chi-miR-376d	ATCATAGAGGAAAATCCACATT	up	28.5935	4.83761	3.1238e-09	2.43207e-09	0.794949	22.7304	0.833333	15.25	middle
chi-miR-29c-3p	TAGCACCATTTGAAATCGGTTA	up	28.3701	4.8263	0	0	392.864	11145.6	411.833	7477.67	high
hsa-miR-652-5p	ACAACCCTAGGAGAGGGTGCCATT	up	26.5622	4.73131	1.1345e-18	1.02023e-19	1.90788	50.6775	2	34	middle
chi-miR-544-5p	TCTTGTTAAAAGGCAGATTCT	up	24.9998	4.64384	1.4057e-25	3.52303e-27	2.86182	71.5448	3	48	middle
pma-miR-27a	TTCACAGTGGCTAAGTTCCA	up	23.4373	4.55073	3.785e-05	2.054e-05	0.47697	11.1789	0.5	7.5	middle
bta-miR-299	TGGTTTACCGTCCCACATACA	up	22.4607	4.48933	2.5014e-58	7.24955e-62	7.63151	171.409	8	115	middle
chi-miR-33a-3p	CAATGTTTCCACAGTGCATCA	up	21.2498	4.40938	5.0635e-35	9.11096e-37	4.7697	101.355	5	68	middle
gga-miR-30b-5p	TGTAAACATCCTACACTCAGCTA	up	20.8805	4.38408	0	2.94085e-233	31.48	657.317	33	441	middle
bta-miR-29b	GACTAGCACCATTTGAAATCAGTGTT	up	20.3123	4.34428	7.2167e-08	1.03138e-07	0.953939	19.3767	1	13	middle
chi-miR-144-3p	TACAGTATAGATGATGTACT	up	19.633	4.29521	0	8e-302	43.8812	861.518	46	578	middle
chi-miR-135b-5p	TATGGCTTTTTATTCCTATGTGA	up	18.8273	4.23476	0	0	124.966	2352.78	131	1578.5	middle
oan-miR-21-5p	AATAGCTTATCAGACTGATGTTGA	up	15.8853	3.98962	4.4201e-16	2.93231e-16	2.86182	45.4607	3	30.5	middle
chi-miR-490	CAACCTGGAGGACTCCATGCTG	up	15.6248	3.96577	3.354e-06	4.20888e-06	0.953939	14.9052	1	10	middle
chi-miR-345-5p	GCTGACTCCTAGTCCAGTGCT	up	15.6248	3.96577	0	2.32958e-106	20.0327	313.008	21	210	middle
bta-miR-125b	ATCCCTGAGACCCTAACTTGTGA	up	15.4946	3.9537	8.6798e-58	4.28793e-61	11.4473	177.371	12	119	middle
chi-miR-376c-3p	AACATAGAGGAAATTCCACGT	up	15.2693	3.93257	0	0	84.9006	1296.38	89	869.75	middle
chi-miR-18b-5p	TAAGGTGCATCTAGTGCAGAAGA	up	14.8436	3.89177	5.382e-15	4.57962e-15	2.86182	42.4797	3	28.5	middle
chi-miR-376b-3p	ATCATAGAGGAAAATCCATGTT	up	14.3553	3.84351	0	5.42226e-98	20.3507	292.141	21.3333	196	middle
chi-miR-1839	AGGTAGATAGAACAGGTCTTGAAA	up	14.3228	3.84024	0.0098299	0.00740227	0.325207	4.65786	0.340909	3.125	low
bta-miR-19b	GGGTGTGCAAATCCATGCAAAACTG	up	14.0624	3.81377	1.2132e-05	2.63429e-05	0.953939	13.4146	1	9	middle
chi-miR-34b-3p	AATCACTAGTTCCACTGCCATC	up	14.0624	3.81377	1.2132e-05	2.63429e-05	0.953939	13.4146	1	9	middle
ssc-miR-9851-3p	TGGCACCAGCACTGGCGGTGGT	up	14.0624	3.81377	1.2132e-05	2.63429e-05	0.953939	13.4146	1	9	middle
chi-miR-505-3p	GTCAACACTTGCTGGTTTCCTCT	up	13.2811	3.73131	2.1546e-09	3.19214e-09	1.90788	25.3388	2	17	middle
chi-miR-26b-3p	CCTGTTCTCCATTACTTGGCTC	up	11.7186	3.55073	2.6787e-08	4.7937e-08	1.90788	22.3577	2	15	middle
bta-miR-6516	TTTGCAGTAACAGGTGTGAAC	up	11.7186	3.55073	3.6974e-15	2.27593e-15	3.81576	44.7155	4	30	middle
bta-miR-544a	ATTCTGCATTTTTAGCAAGTTC	up	11.4582	3.51831	1.8081e-11	1.5943e-11	2.86182	32.7913	3	22	middle
chi-miR-19b-3p	TGTGCAAATCCATGCAAAACTGA	up	11.1538	3.47946	0	0	482.216	5378.53	505.5	3608.5	middle
mmu-miR-107-5p	AGCTTCTTTACAGTGTTGCCTTG	up	10.1562	3.34428	0.00030771	0.000397328	0.953939	9.68835	1	6.5	low
chi-miR-20a-3p	ACTGCATTATGAGCACTTAAAGT	up	10.1562	3.34428	3.6511e-30	1.57871e-30	9.53939	96.8835	10	65	middle
chi-miR-543-3p	AAACATTCGCGGTGCACTTCTT	up	9.89574	3.30681	7.6322e-10	1.36854e-09	2.86182	28.3198	3	19	middle
ssc-miR-885-5p	CTCCATTACACTACCCTGCCTC	up	9.76553	3.2877	1.8295e-12	2.82143e-12	3.81576	37.2629	4	25	middle
chi-miR-499-5p	TTAAGACTTGCAGTGATGTTT	up	9.67733	3.27461	9.1792e-85	9.62717e-87	29.5721	286.179	31	192	middle
gga-miR-106-5p	AAAAGTGCTTACAGTGCAGGTAGA	up	9.63532	3.26833	1.4234e-09	1.36854e-09	2.86182	27.5745	3	18.5	middle
chi-miR-129-5p	CTTTTTGCGGTCTGGGCTTGC	up	9.37491	3.2288	0.00058992	0.000968551	0.953939	8.94309	1	6	low
chi-miR-154a-5p	TAGGTTATCCGTGTAGCCTTCG	up	9.37491	3.2288	0.00058992	0.000968551	0.953939	8.94309	1	6	low
dre-miR-27e	TTCACAGTGGCTAAGTTAA	up	9.37491	3.2288	1.2882e-10	9.54056e-11	3.33879	31.3008	3.5	21	middle
chi-miR-137	TTATTGCTTAAGAATACGCGTAG	up	9.37491	3.2288	2.6539e-09	3.30491e-09	2.86182	26.8293	3	18	middle
efu-miR-375	TTTGTTCGTTCGGCTCGCGTGA	up	9.16467	3.19608	0	0	6483.61	59420.2	6796.67	39865.5	high
chi-miR-195-5p	TAGCAGCACAGAAATGTTGGT	up	8.89277	3.15263	0	0	500.818	4453.66	525	2988	middle
chi-miR-19a	TGTGCAAATCTATGCAAAACTGA	up	8.87509	3.14976	0	0	165.508	1468.9	173.5	985.5	middle
chi-miR-211	TTCCCTTTGTCATCCTTTGCCC	up	8.59367	3.10327	4.1521e-06	9.75358e-06	1.90788	16.3957	2	11	middle
oan-miR-125-5p	CTCCCTGAGACCCTAACTTGTGA	up	8.43742	3.0768	3.6185e-07	2.8693e-07	2.38485	20.122	2.5	13.5	middle
dre-miR-125b-5p	CTCCCTGAGACCCTAACTTGTGA	up	8.43742	3.0768	3.6185e-07	2.8693e-07	2.38485	20.122	2.5	13.5	middle
bta-miR-6525	CGGGGAAAGCAGGAGTGAGG	up	8.33325	3.05888	9.2139e-05	6.54602e-05	1.43091	11.9241	1.5	8	middle
hsa-miR-219a-5p	TGATTGTCCAAACGCAATTCTCG	up	8.33325	3.05888	3.1994e-08	4.5556e-08	2.86182	23.8483	3	16	middle
chi-miR-502b-5p	TAATTCTTGCTCCCCAGGTGAGA	up	8.33325	3.05888	3.1994e-08	4.5556e-08	2.86182	23.8483	3	16	middle
chi-miR-15b-5p	TAGCAGCACATCATGGTTTACA	up	8.29099	3.05154	0	0	364.405	3021.28	382	2027	middle
mmu-miR-551b-3p	GCGACCCATACTTGGTTTCAGT	up	8.20305	3.03616	2.575e-10	5.32166e-10	3.81576	31.3008	4	21	middle
chi-miR-9-3p	ATAAAGCTAGATAACCGAAAGT	up	8.07284	3.01308	1.7859e-14	3.28688e-14	5.72364	46.206	6	31	middle
ppy-miR-378a	CTGGACTTGGGTCAGAAGGC	up	7.81242	2.96577	0.00218	0.00559199	0.953939	7.45258	1	5	low
eca-miR-1543	TTGGTCCTAGTCTGGGTGCAAAC	up	7.81242	2.96577	1.4648e-05	2.32294e-05	1.90788	14.9052	2	10	middle
chi-miR-450-3p	ATCGGGAACATTTTGCAT	up	7.81242	2.96577	1.4648e-05	2.32294e-05	1.90788	14.9052	2	10	middle
ssa-miR-29a-3p	TAGCACCATTTGAAATCAGTGTTG	up	7.81242	2.96577	4.4034e-18	5.05873e-18	7.63151	59.6206	8	40	middle
bta-miR-885	CTCCATTACACTACCCTGCCT	up	7.55201	2.91686	2.0624e-07	2.56547e-07	2.86182	21.6125	3	14.5	middle
chi-miR-34b-5p	AGGCAGTGTAATTAGCTGATTGT	up	7.2916	2.86623	0.00033072	0.000397327	1.43091	10.4336	1.5	7	middle
chi-miR-582-5p	TTACAGTTGTTCAACCAGTTAC	up	7.2832	2.86457	0	2.16451e-119	59.1442	430.759	62	289	middle
chi-miR-7-3p	CAACAAATCACAGTCTGCCATA	up	7.21976	2.85195	1.956e-55	7.69721e-56	27.6642	199.729	29	134	middle
chi-miR-342-3p	TCTCACACAGAAATCGCACCCATC	up	7.13122	2.83415	0	0	312.892	2231.3	328	1497	middle
mmu-miR-5100	TCGAATCCCAGCGGTGCCTCCA	up	6.94438	2.79585	1.6292e-17	2.45026e-17	8.58545	59.6206	9	40	middle
ssa-miR-99-5p	AACCCGTAGATCCGATCTTGTGAA	up	6.77077	2.75932	5.4503e-17	1.31979e-16	8.58545	58.1301	9	39	middle
chi-miR-487b-3p	AATCGTACAGGGTCATCCACTT	up	6.73822	2.75237	8.6502e-29	4.424e-29	15.263	102.846	16	69	middle
bta-miR-128	TCACAGTGAACCGGTCTCTTTC	up	6.24994	2.64384	0.0081266	0.0131828	0.953939	5.96206	1	4	low
bta-miR-2284aa	AAAAGTTTGTTTGGGTTTTTCC	up	6.24994	2.64384	0.0081266	0.0131828	0.953939	5.96206	1	4	low
bta-miR-2285c	AAACCTGAATAAACATTTTGGC	up	6.24994	2.64384	0.0081266	0.0131828	0.953939	5.96206	1	4	low
hsa-miR-2355-5p	ATCCCCAGATACAATGGACAA	up	6.24994	2.64384	0.0081266	0.0131828	0.953939	5.96206	1	4	low
hsa-miR-320d	AAAAGCTGGGTTGAGAGGAT	up	6.24994	2.64384	0.0081266	0.0131828	0.953939	5.96206	1	4	low
mmu-miR-350-3p	TTCACAAAGTCCATACACTTCAC	up	6.24994	2.64384	0.0081266	0.0131828	0.953939	5.96206	1	4	low
chi-miR-411b-3p	TATGTAACATGGTCCACTAAT	up	6.24994	2.64384	0.0081266	0.0131828	0.953939	5.96206	1	4	low
chi-miR-496-3p	TGAGTATTACATGGCCAATCTCA	up	6.24994	2.64384	0.0081266	0.0131828	0.953939	5.96206	1	4	low
gga-miR-6651-5p	CAGGTTGCCTAAGGAGGGGTGAACC	up	6.24994	2.64384	0.0081266	0.0131828	0.953939	5.96206	1	4	low
bta-miR-664b	TATTCATTTATCTCCCAGCCTACA	up	6.17182	2.62569	0	5.7685e-183	114.473	706.504	120	474	middle
chi-miR-23a	ATCACATTGCCAGGGATTTCCA	up	6.16478	2.62405	0	0	1916.46	11814.6	2009	7926.5	high
ptr-miR-628	TTCTAGTAAGAGTGGCAGTCGA	up	5.93744	2.56984	1.1596e-51	9.04824e-52	33.3879	198.239	35	133	middle
bta-miR-551b	GCGACCCATACTTGGTTTCAG	up	5.85932	2.55073	4.064e-07	1.07161e-06	3.81576	22.3577	4	15	middle
chi-miR-29a-5p	ACTGATTTCTTTTGGTGTTCAGA	up	5.85312	2.54921	0	6.57449e-90	60.0982	351.762	63	236	middle
chi-miR-16a-5p	AATAGCAGCACGTAAATATTGGGG	up	5.75988	2.52604	0.00036999	0.000691564	1.92996	11.1163	2.02315	7.45804	low
chi-miR-376e-3p	AACATAGAGGAAAATCCACATT	up	5.71571	2.51493	0	1.44396e-93	64.8679	370.766	68	248.75	middle
ssc-miR-339	TCCCTGTCCTCCAGGAGCTCAT	up	5.69191	2.50891	5.067e-11	1.21425e-10	6.67758	38.0082	7	25.5	middle
chi-miR-190b	TGATATGTTTGATATTGGGTTG	up	5.62495	2.49184	3.6626e-08	6.70347e-08	4.7697	26.8293	5	18	middle
chi-miR-223-3p	TGTCAGTTTGTCAAATACCCCA	up	5.54815	2.47201	0	0	337.695	1873.58	354	1257	middle
bta-miR-6119-3p	CAAATCATTTTTTACTCTCCAT	up	5.52879	2.46696	2.4052e-35	5.86765e-35	24.8024	137.127	26	92	middle
chi-miR-15a-3p	CAGGCCATATTGTGCTGCCTCA	up	5.4687	2.4512	0.00063835	0.00157504	1.90788	10.4336	2	7	middle
oha-miR-27a-3p	TTCACAGTGGCTAAGTTCCGCAT	up	5.38725	2.42955	1.5566e-55	2.23371e-55	41.1784	221.838	43.1667	148.833	middle
hsa-miR-339-5p	CTCCCTGTCCTCCAGGAGCTCAA	up	5.38189	2.42811	0.0034529	0.00233999	1.43091	7.701	1.5	5.16667	low
chi-miR-455-3p	GCAGTCCATGGGCATATACACC	up	5.21456	2.38254	0	6.42468e-100	79.177	412.873	83	277	middle
mmu-miR-3968	AATCCCACTCCTGACACCA	up	5.20828	2.38081	0.0042737	0.00559199	1.43091	7.45258	1.5	5	low
chi-miR-665	ACCAGTAGGCCGAGGCCCCTCA	up	5.16822	2.36967	5.9938e-17	6.63003e-17	12.4012	64.0922	13	43	middle
chi-miR-495-3p	AAACAAACATGGTGCACTTCTT	up	5.07808	2.34428	2.0748e-15	2.24949e-15	11.4473	58.1301	12	39	middle
mdo-miR-26-5p	TTCAAGTAATCCAGGATAGGCTT	up	5.03562	2.33217	0	0	526.575	2651.63	552	1779	middle
gga-miR-26a-5p	TTCAAGTAATCCAGGATAGGCTT	up	5.03562	2.33217	0	0	526.575	2651.63	552	1779	middle
chi-miR-3959-5p	GGTTGATCAGAGAACATACATT	up	4.96319	2.31127	2.7534e-58	3.51395e-57	48.6509	241.464	51	162	middle
chi-miR-18a-5p	TAAGGTGCATCTAGTGCAGATAG	up	4.91561	2.29737	0	6.28607e-124	107.795	529.878	113	355.5	middle
mmu-miR-216c-5p	GAATCTCTACGGGTAAGTGTG	up	4.68745	2.2288	0.0022324	0.00353906	1.90788	8.94309	2	6	low
bta-miR-6123	TGCCAAGCCCACGTTCAAAGG	up	4.68745	2.2288	0.0022324	0.00353906	1.90788	8.94309	2	6	low
rno-miR-6215	ATTAGGGTTGCAGAGCCAG	up	4.68745	2.2288	0.0022324	0.00353906	1.90788	8.94309	2	6	low
bta-miR-6530	CGCGGAGGAAGGTAAGTCGGC	up	4.68745	2.2288	0.0022324	0.00353906	1.90788	8.94309	2	6	low
chi-miR-29c-5p	TGACCGATTTCTCCTGGTGTT	up	4.68745	2.2288	3.9492e-73	4.10956e-72	66.7758	313.008	70	210	middle
ssc-miR-339-3p	GCGCTCCTCGAGGCCAGAGCC	up	4.68745	2.2288	0.00018069	0.000449824	2.86182	13.4146	3	9	middle
chi-miR-485-3p	GTCATACACGGCTCTCCTCTCA	up	4.68745	2.2288	0.00018069	0.000449824	2.86182	13.4146	3	9	middle
chi-miR-363-3p	AATTGCACGGTATCCATCTGCG	up	4.61124	2.20515	2.3651e-83	1.69693e-82	78.223	360.705	82	242	middle
bta-miR-4444	TTGAACTCGAGTTGGAAGAGGCGT	up	4.56726	2.19133	1.1781e-33	3.32681e-33	31.003	141.599	32.5	95	middle
ssa-miR-27c-3p	TTCACAGTGGCTAAGTTCA	up	4.5272	2.17862	1.3447e-20	6.13505e-20	18.6018	84.2141	19.5	56.5	middle
hsa-miR-200c-5p	CGTCTTACCCAGCAGTGTTTGG	up	4.40337	2.13861	7.6386e-12	1.30368e-11	10.4933	46.206	11	31	middle
bta-miR-484	TCAGGCTCAGTCCCCTCCCGAT	up	4.39676	2.13644	0	2.22024e-119	123.058	541.057	129	363	middle
chi-miR-374a-5p	TTATAATACAACCTGATAAGTG	up	4.38822	2.13363	0	0	809.418	3551.9	848.5	2383	middle
chi-miR-214-3p	ACAGCAGGCACAGACAGGCAGT	up	4.34802	2.12036	0	0	807.987	3513.15	847	2357	middle
chi-miR-1249	ACGCCCTTCCCCCCCTTCTTCA	up	4.24103	2.08441	1.1093e-07	4.14151e-07	6.67758	28.3198	7	19	middle
chi-miR-224-3p	AAATGGTACCCTAGTGACTACA	up	4.21871	2.0768	2.6382e-10	1.04811e-09	9.53939	40.2439	10	27	middle
aca-miR-375-3p	TTTGTTCGTTCGGCTCGCGT	up	4.16727	2.0591	0	6.04911e-115	128.941	537.331	135.167	360.5	middle
cin-miR-92c-3p	TATTGCACTCGTCCCGGCCTAT	up	4.16663	2.05888	0.015346	0.0131828	1.43091	5.96206	1.5	4	low
chi-miR-141	TAACACTGTCTGGTAACGATGAAA	up	4.14	2.04963	6.1866e-05	0.000213145	3.94547	16.3342	4.13597	10.9588	middle
chi-miR-200a	TAACACTGTCTGGTAACGATGAAA	up	4.14	2.04963	6.1866e-05	0.000213145	3.94547	16.3342	4.13597	10.9588	low
chi-miR-497-5p	CAGCAGCACACTGTGGTTTGT	up	4.12995	2.04612	0	0	406.378	1678.32	426	1126	middle
chi-miR-136-5p	ACTCCATTTGTTTTGATGATGG	up	4.10293	2.03665	0	2.65579e-115	132.598	544.038	139	365	middle
chi-miR-301a-3p	CAGTGCAATAGTATTGTCAAAGC	up	4.02458	2.00884	1.742e-28	3.41627e-28	31.48	126.694	33	85	middle
bta-miR-1260b	ATCCCACCGCTGCCACCA	up	3.9583	1.98488	2.0078e-25	2.48748e-24	28.6182	113.279	30	76	middle
chi-let-7g-5p	TGAGGTAGTATTGTATAG	up	3.90621	1.96577	0.0077506	0.0315545	1.90788	7.45258	2	5	low
chi-miR-124a	TAAGGCACGCGGTGAATGCCA	up	3.90621	1.96577	0.0077506	0.0315545	1.90788	7.45258	2	5	low
chi-miR-449a-5p	TGGCAGTGTATTGTTAGCTGGT	up	3.90621	1.96577	0.0077506	0.0315545	1.90788	7.45258	2	5	low
mmu-miR-5126	CGGGCGGGGCCGGGGGTGGGG	up	3.90621	1.96577	0.0077506	0.0315545	1.90788	7.45258	2	5	low
xtr-miR-93b	CAAAGTGCTGTTCGTGCAGGTAGATT	up	3.90621	1.96577	0.0077506	0.0315545	1.90788	7.45258	2	5	low
chi-miR-15a-5p	TAGCAGCACATAATGGTTTGTGGA	up	3.86608	1.95087	0	0	1188.61	4595.26	1246	3083	middle
chi-miR-500-5p	TAATCCTTGCTACCTGGGTGAGA	up	3.83061	1.93757	5.5217e-25	4.82761e-24	29.5721	113.279	31	76	middle
chi-miR-545-3p	ATCAACAAACATTTATTGTGTGC	up	3.81941	1.93335	2.8637e-08	6.93617e-08	8.58545	32.7913	9	22	middle
bta-miR-339b	TCCCTGTCCTCCAGGAGCTC	up	3.81941	1.93335	6.0099e-69	2.80091e-67	85.8545	327.913	90	220	middle
chi-miR-154b-5p	AGAGGTCTTCCATGGTGCATTCG	up	3.7109	1.89177	5.372e-36	4.70804e-35	45.7891	169.919	48	114	middle
efu-miR-205	TCCTTCATTCCACCGGAGTCTGTA	up	3.6794	1.87947	2.1723e-45	1.83565e-44	59.1442	217.615	62	146	middle
chi-miR-33a-5p	GTGCATTGTAGTTGCATTGC	up	3.6762	1.87822	0	1.08102e-136	187.926	690.854	197	463.5	middle
chi-miR-133b	TTTGGTCCCCTTCAACCAGC	up	3.6458	1.86623	0.029027	0.0305394	1.43091	5.21681	1.5	3.5	low
chi-miR-1468-3p	AGCAAAATAAGCAAATGGA	up	3.6458	1.86623	0.0020192	0.00674675	2.86182	10.4336	3	7	middle
chi-miR-323a-3p	CACATTACACGGTCGACCTCT	up	3.57139	1.83649	0.0010392	0.000984864	3.33879	11.9241	3.5	8	middle
efu-miR-9277	TCGAATCCTGCCGACTACGCCA	up	3.556	1.83026	2.8891e-11	8.75511e-11	13.8321	49.187	14.5	33	middle
chi-miR-133a-3p	TTGGTCCCCTTCAACCAGCTGT	up	3.54068	1.82403	8.4471e-38	9.6184e-37	51.9897	184.079	54.5	123.5	middle
chi-miR-103-5p	AGCTTCTTTACAGTGCTGCCTTG	up	3.51559	1.81377	0.014379	0.0315545	1.90788	6.70732	2	4.5	low
chi-miR-494	TGAAACATACACGGGAAACCTCT	up	3.49909	1.80698	8.0983e-48	2.35776e-46	67.7297	236.992	71	159	middle
chi-miR-188-5p	CATCCCTTGCATGGTGGAGGG	up	3.47219	1.79585	2.7516e-07	8.8119e-07	8.58545	29.8103	9	20	middle
chi-miR-369-3p	AATAATACATGGTTGATCTTT	up	3.36171	1.7492	7.2618e-82	2.49289e-79	125.92	423.306	132	284	middle
ssc-miR-7134-5p	ATGTCCGCGGGTTCCCTATCCC	up	3.34818	1.74338	4.9569e-10	6.14851e-10	13.3552	44.7155	14	30	middle
pma-miR-27b-3p	TTCACAGTGGCTAAGTTCTGCAT	up	3.33339	1.73699	0	1.29949e-121	196.67	655.579	206.167	439.833	middle
bta-miR-185	TGGAGAGAAAGGCAGTTCC	up	3.32028	1.73131	0.00096055	0.00159216	3.81576	12.6694	4	8.5	middle
chi-miR-491-5p	AGTGGGGAACCCTTCCATGAGG	up	3.31247	1.72791	1.7461e-16	6.3548e-16	23.8485	78.9973	25	53	middle
chi-miR-186-3p	GCCCAAAGGTGAATTTTTTGG	up	3.28122	1.71423	2.352e-07	8.81036e-07	9.53939	31.3008	10	21	middle
chi-miR-335-5p	TCAAGAGCAATAACGAAAAATG	up	3.18128	1.66961	3.5925e-63	2.61969e-61	105.887	336.857	111	226	middle
chi-miR-100-3p	CAAGCTTGTGTCTATAGGTATG	up	3.12497	1.64384	0.0066016	0.0129931	2.86182	8.94309	3	6	low
bta-miR-2448-3p	GTGGTTGATTGGATCCGTGGGT	up	3.12497	1.64384	0.0066016	0.0129931	2.86182	8.94309	3	6	low
dre-miR-30a-5p	TGTAAACATTTCCGACTGG	up	3.12497	1.64384	0.0066016	0.0129931	2.86182	8.94309	3	6	low
chi-miR-98-3p	CTATACAACTTACTACTTTCCT	up	3.12497	1.64384	0.0066016	0.0129931	2.86182	8.94309	3	6	low
chi-miR-365-3p	TAATGCCCCTAAAAATCCTTAT	up	3.12497	1.64384	2.5085e-18	1.97544e-17	29.5721	92.412	31	62	middle
chi-let-7g-3p	CTGTACAGGCCACTGCCTTGC	up	3.12497	1.64384	0.0017097	0.00313398	3.81576	11.9241	4	8	middle
chi-miR-24-5p	GTGCCTACTGAGCTGATATCA	up	3.12497	1.64384	1.5636e-08	1.77432e-08	12.4012	38.7534	13	26	middle
oan-miR-23b-3p	ATCACATTGCCAGGGATTACCACT	up	3.12104	1.64203	0	7.57272e-208	379.668	1184.96	398	795	middle
chi-miR-130a-3p	CAGTGCAATGTTAAAAGGGCAT	up	3.08164	1.6237	0	2.83401e-294	550.423	1696.21	577	1138	middle
chi-miR-9-5p	TCTTTGGTTATCTAGCTGTATGA	up	3.06872	1.61764	0	7.78158e-128	238.485	731.843	250	491	middle
bta-miR-6119-5p	AGAGGTAAAAAATTGATTTGACT	up	3.03261	1.60056	0	5.73346e-202	387.299	1174.53	406	788	middle
chi-miR-30f-5p	TGTAAACATCCTACACTCTCAGC	up	3.0319	1.60022	0	0	2028.55	6150.36	2126.5	4126.33	middle
chi-miR-7-5p	TGGAAGACTAGTGATTTGTTGTT	up	3.01717	1.5932	0.0067137	0.0129931	3.02864	9.13793	3.17488	6.13071	low
chi-miR-451-5p	AAACCGTTACCATTACTGAGT	up	2.99399	1.58207	0	0	11038	33047.7	11571	22172	high
bta-miR-32	TATTGCACATTACTAAGTTGC	up	2.94574	1.55863	0	7.71442e-161	324.339	955.421	340	641	middle
chi-let-7e-3p	CTATACGGCCTCCTAGCTTTCC	up	2.92966	1.55073	2.7515e-05	8.64275e-05	7.63151	22.3577	8	15	middle
hsa-miR-6516-3p	ATCATGTATGATACTGCAAACAG	up	2.90176	1.53693	1.6255e-11	6.42242e-11	20.0327	58.1301	21	39	middle
chi-miR-26b-5p	TTCAAGTAATTCAGGATAGGTT	up	2.86855	1.52032	0	0	10870.1	31181.6	11395	20920	high
chi-miR-122	TGGAGTGTGACAATGGTGTTT	up	2.86456	1.51831	7.0386e-10	1.77467e-09	17.1709	49.187	18	33	middle
chi-miR-190a-5p	TGATATGTTTGATATATTAGG	up	2.79281	1.48172	0	2.48052e-197	439.766	1228.19	461	824	middle
chi-miR-411b-5p	TGGTCGACCATAAAACGTACGT	up	2.77775	1.47392	2.0142e-09	3.36364e-09	17.1709	47.6965	18	32	middle
chi-miR-126-5p	CATTATTACTTTTGGTACGCG	up	2.7662	1.46791	0	0	6339.88	17537.4	6646	11766	high
ggo-miR-139	TCTACAGTGCACGTGTCTCCAGT	up	2.74723	1.45798	1.2106e-40	5.08897e-39	86.8085	238.483	91	160	middle
hsa-miR-139-5p	TCTACAGTGCACGTGTCTCCAGT	up	2.74723	1.45798	1.2106e-40	5.08897e-39	86.8085	238.483	91	160	middle
efu-miR-9226	TCAGGTCCCTGTTCGGGCGCCA	up	2.73435	1.4512	1.856e-07	1.98716e-07	13.3552	36.5176	14	24.5	middle
bta-miR-2285i	ACTGGAACGAACTTTTTGGC	up	2.73435	1.4512	0.0053268	0.0118952	3.81576	10.4336	4	7	middle
chi-miR-2483-5p	CGTCAACCATCCAGCTGTTTGA	up	2.73435	1.4512	0.0053268	0.0118952	3.81576	10.4336	4	7	middle
chi-miR-126-3p	GGTTCGTACCGTGAGTAATAATGCG	up	2.73311	1.45054	0.0017723	0.00546453	4.80578	13.1347	5.03783	8.8122	middle
chi-miR-193b-3p	AACTGGCCCACAAAGTCCCGCT	up	2.69095	1.42811	1.7543e-16	1.05983e-15	34.3418	92.412	36	62	middle
pma-miR-143-3p	GATGAAGCACTGTAACTCT	up	2.67855	1.42145	0.00029797	0.00061234	6.67758	17.8862	7	12	middle
bta-miR-2474	TACCGGGCCAGCTGGAAGGAGA	up	2.67855	1.42145	0.00029797	0.00061234	6.67758	17.8862	7	12	middle
gga-miR-16c-5p	CTAGCAGCACGTAAATATTGGAG	up	2.6511	1.40659	3.8445e-26	4.2712e-25	58.1903	154.268	61	103.5	middle
chi-miR-101-5p	TCAGTTATCACAGTGCTGATG	up	2.63669	1.39873	2.5096e-14	1.72938e-13	30.5261	80.4879	32	54	middle
mmu-miR-6238	TATTAGTCAGCGGAGGAA	up	2.61625	1.3875	5.5798e-10	2.12841e-09	20.5097	53.6586	21.5	36	middle
chi-miR-204-5p	TTCCCTTTGTCATCCTATGCCT	up	2.60414	1.38081	6.1036e-18	5.02898e-17	40.0655	104.336	42	70	middle
chi-miR-379-3p	TATGTAACATGGTCCACTAAC	up	2.58244	1.36873	2.2312e-15	5.96986e-15	34.3418	88.6857	36	59.5	middle
tgu-miR-16b-5p	CTAGCAGCACGTAAATATTGGAGA	up	2.55206	1.35166	8.2735e-13	3.89982e-12	28.6182	73.0353	30	49	middle
cgr-miR-210-3p	ACTGTGCGTGTGACAGCGGCTGA	up	2.54706	1.34884	7.7541e-29	1.7327e-27	69.6376	177.371	73	119	middle
chi-miR-20b	CAAAGTGCTTACAGTGCAGGTAGAA	up	2.53904	1.34428	0.00023533	0.000982304	7.63151	19.3767	8	13	middle
cin-miR-200-3p	TAATACTGTCTGGTAATGATG	up	2.49415	1.31855	1.8823e-30	2.29607e-29	76.7921	191.531	80.5	128.5	middle
chi-miR-16b-3p	ACCAATATTATTGTGCTGCTTT	up	2.48159	1.31127	1.562e-07	4.67636e-07	16.217	40.2439	17	27	middle
ssc-miR-7134-3p	ATGCGGAACCTGCGGATACGG	up	2.47467	1.30724	0	0	3628.31	8978.87	3803.5	6024	middle
chi-miR-532-3p	CCTCCCACACCCAAGGCTTGC	up	2.45274	1.29439	1.9286e-31	3.65396e-30	82.0388	201.22	86	135	middle
chi-miR-20a-5p	AAAGTGCTTACAGTGCAGGTAGA	up	2.41475	1.27187	0.0036672	0.00546453	5.24667	12.6694	5.5	8.5	middle
chi-miR-3432-3p	CAGCAACTAAAGATCCCTCAGGA	up	2.41475	1.27187	3.9749e-05	6.48776e-05	10.4933	25.3388	11	17	middle
chi-miR-324-5p	CGCATCCCCTAGGGCATTGGTGT	up	2.41475	1.27187	2.0713e-16	1.1902e-15	41.9733	101.355	44	68	middle
chi-miR-29b-5p	CTGGTTTCACATGGTGGCTTAGA	up	2.40623	1.26677	2.5453e-18	1.63725e-17	47.697	114.77	50	77	middle
chi-miR-545-5p	TCAGTAAATGTTTATTGGATGA	up	2.40382	1.26533	3.1917e-10	7.23046e-10	24.8024	59.6206	26	40	middle
chi-miR-197-3p	TTCACCACCTTCTCCACCCAGC	up	2.39953	1.26275	4.4586e-48	8.21185e-46	133.552	320.461	140	215	middle
chi-miR-1271-5p	CTTGGCACCTAGTAAGTACTCA	up	2.35505	1.23576	1.0095e-23	9.05689e-23	65.8218	155.014	69	104	middle
bta-miR-2285n	AAAACCCGAAGGAACCTTTTGG	up	2.34373	1.2288	0.00014227	0.000389368	9.53939	22.3577	10	15	middle
bta-miR-2285o	AAAACCCGAAGGAACCTTTTGG	up	2.34373	1.2288	0.00014227	0.000389368	9.53939	22.3577	10	15	middle
hsa-miR-16-1-3p	CCAGTATTAACTGTGCTGCTGA	up	2.34373	1.2288	3.7827e-09	8.87223e-09	22.8945	53.6586	24	36	middle
ssa-miR-19a-3p	TGTGCAAATCTATGCAAAACTGT	up	2.34373	1.2288	8.5657e-10	3.7832e-09	24.8024	58.1301	26	39	middle
mmu-miR-6240	CAAAGCATCGCGAAGGCCCGCGGCGG	up	2.33207	1.22161	1.1461e-22	1.03784e-21	63.9139	149.052	67	100	middle
chi-miR-424-5p	CAGCAGCAATTCATGTTTTGA	up	2.32727	1.21864	0	7.53804e-186	588.581	1369.78	617	919	middle
aca-miR-200b-3p	TAATACTGCCTGGTAATGATGAAT	up	2.3242	1.21673	4.514e-14	1.15506e-13	38.1576	88.6857	40	59.5	middle
chi-miR-361-5p	TTATCAGAATCTCCAGGGGTAC	up	2.30653	1.20572	0	7.76696e-199	641.047	1478.59	672	992	middle
chi-miR-1296	TTAGGGCCCTGGCTCCATCTCC	up	2.28792	1.19404	5.1643e-10	1.64786e-09	26.7103	61.1111	28	41	middle
gga-miR-200a-3p	TAACACTGTCTGGTAACGATGTTT	up	2.26158	1.17733	5.0404e-73	3.1992e-70	231.33	523.171	242.5	351	middle
bta-miR-199c	ACAGTAGTCTGCACATTGGTTAA	up	2.25305	1.17188	0	3.21999e-127	427.365	962.873	448	646	middle
bta-miR-652	AATGGCGCCACTAGGGTTGTG	up	2.25042	1.17019	0	2.14644e-277	942.492	2121	988	1423	middle
chi-miR-331-3p	GCCCCTGGGCCTATCCTAGACC	up	2.19905	1.13688	1.1504e-16	1.21509e-15	51.5127	113.279	54	76	middle
bta-miR-2284ab	TAAAAGTTTGGTTGGGTTTTTC	up	2.18748	1.12927	0.012132	0.0296737	4.7697	10.4336	5	7	middle
chi-miR-34a	TGGCAGTGTCTTAGCTGGTTGT	up	2.17846	1.12331	2.2025e-58	3.7513e-56	198.419	432.25	208	290	middle
hsa-miR-1277-5p	TATATATATATATGTACGTATG	up	2.11758	1.08242	3.2974e-21	1.24414e-20	72.4994	153.523	76	103	middle
ssc-miR-885-3p	AGGCAGCGGGGTGTAGTGGATT	up	2.10655	1.07488	0	5.41135e-127	491.756	1035.91	515.5	695	middle
chi-miR-106b-5p	TAAAGTGCTGACAGTGCAGATA	up	2.10119	1.07121	0	0	2639.55	5546.21	2767	3721	middle
chi-miR-1185-5p	AGAGGATACCCTTTGTATGTTC	up	2.02204	1.01581	2.09e-05	3.97995e-05	16.217	32.7913	17	22	middle
chi-let-7b-3p	CTATACAACCTACTGCCTTCCT	up	2.02204	1.01581	1.7221e-11	6.89572e-11	40.5424	81.9784	42.5	55	middle
chi-miR-362-5p	AATCCTTGGAACCTAGGTGTGAGTGC	up	2.02164	1.01552	1.0004e-54	1.05511e-52	217.498	439.702	228	295	middle
chi-miR-411a-3p	TATGTAACACGGTCCACTAAC	up	2.01128	1.00812	2.0057e-12	1.14238e-11	44.8351	90.1762	47	60.5	middle
hsa-miR-1299	TTCTGGAATTCTGTGTGAGGGA	down	-inf	-inf	0.032418	0.0289158	7.63151	0	8	0	low
bta-miR-365-5p	AGGGACTTTTGGGGGCAGATGTGT	down	-inf	-inf	0.032418	0.0289158	7.63151	0	8	0	low
ssc-miR-7144-5p	ACTTTCCCGGGACTTGGAGCGC	down	-inf	-inf	0.032418	0.0289158	7.63151	0	8	0	low
chi-miR-105a	TCAAATGCTCAGACTCCTGTGG	down	-inf	-inf	0.02327	0.0169205	8.58545	0	9	0	low
chi-miR-1224	GTGAGGACTCGGGAGGTGGAGG	down	-inf	-inf	0.02327	0.0169205	8.58545	0	9	0	low
hsa-miR-941	CACCCGGCTGTGTGCACATGTGC	down	-inf	-inf	0.012126	0.0169406	10.4933	0	11	0	middle
hsa-miR-1285-3p	TCTGGGCAACAAAGTGAGACC	down	-inf	-inf	0.004656	0.00291832	13.3552	0	14	0	middle
hsa-miR-1304-3p	TCTCACTGTAGCATCGAACCCC	down	-inf	-inf	0.004656	0.00291832	13.3552	0	14	0	middle
hsa-miR-589-5p	TGAGAACCACGTCTGCTCTGAGC	down	-inf	-inf	0.0024838	0.00185507	15.263	0	16	0	middle
hsa-miR-629-5p	TGGGTTTACGTTGGGAGAACT	down	-inf	-inf	0.00028649	5.96359e-05	21.9406	0	23	0	middle
hsa-miR-769-5p	TGAGACCTCTGGGTTCTGAGC	down	-inf	-inf	5.251e-07	4.08103e-09	41.9733	0	44	0	middle
ggo-miR-598	TACGTCATCGTTGTCATCGTCA	down	-inf	-inf	8.4105e-09	8.62038e-12	55.3285	0	58	0	middle
chi-let-7e-5p	TGAGGTAGGAGGTTGTATAGTT	down	0.499137	-1.00249	7.0058e-54	1.01283e-54	21225.3	10594.3	22250.2	7107.83	high
ssa-miR-24b-3p	TGGCTCAGTTCAGCAGGAACAGA	down	0.495353	-1.01347	2.5491e-18	1.49038e-18	6279.78	3110.71	6583	2087	middle
chi-miR-196a	TAGGTAGTTTCATGTTGTTGG	down	0.493763	-1.01811	1.389e-15	8.48132e-16	5094.04	2515.25	5340	1687.5	middle
chi-miR-28-5p	AAGGAGCTCACAGTCTATTGAG	down	0.48194	-1.05308	1.2077e-24	4.58447e-25	6732.9	3244.85	7058	2177	middle
chi-miR-345-3p	CCCTGAACTAGGGGTCTGGAG	down	0.475729	-1.07179	0.014914	0.0129627	341.51	162.466	358	109	middle
chi-miR-223-5p	TGTGTATTTGACAAGCTGAGTTGG	down	0.470262	-1.08846	0.0022556	0.00236713	491.279	231.03	515	155	middle
chi-miR-30a-3p	CTTTCAGTCGGATGTTTGCAGC	down	0.464698	-1.10563	0	8.86177e-257	55037.4	25575.8	57694.8	17159	high
chi-let-7a-5p	TGAGGTAGTAGGTTGTATAGTT	down	0.462744	-1.11171	0	0	1.34713e+06	623377	1.41218e+06	418229	high
oha-miR-1a-3p	TGGAATGTAAAGAAGTATGTACA	down	0.45988	-1.12067	0.0026924	0.00288111	403.516	185.569	423	124.5	middle
hsa-miR-181a-3p	ACCATCGACCGTTGATTGTACC	down	0.454448	-1.13781	0.0078971	0.00909224	291.905	132.656	306	89	middle
chi-miR-708-3p	CATCTAGACTGTGAGCTTCTAG	down	0.447948	-1.1586	0.0064917	0.00556704	279.504	125.203	293	84	middle
chi-miR-127-3p	TCGGATCCGTCTGAGCTTGGC	down	0.439866	-1.18486	0	2.46782e-117	17403.7	7655.29	18244	5136	high
chi-miR-25-5p	AGGCGGAGACTTGGGCAATTGCT	down	0.439449	-1.18623	0.019615	0.018346	183.156	80.4879	192	54	middle
chi-let-7b-5p	TGAGGTAGTAGGTTGTGTGGTT	down	0.436739	-1.19516	0	0	1.29372e+06	565020	1.35619e+06	379077	high
cin-miR-183-5p	ATGGCACTGGTAGAATTCACTGA	down	0.432533	-1.20912	0.00014371	0.000116318	444.536	192.277	466	129	middle
chi-miR-192-5p	CTGACCTATGAATTGACAGC	down	0.432528	-1.20914	1.4919e-57	3.4282e-59	7860.46	3399.87	8240	2281	middle
bta-miR-6529a	GAGAGATCAGAGGCGCAGAGT	down	0.431582	-1.2123	1.2942e-09	8.87426e-10	1118.97	482.927	1173	324	middle
bta-miR-378d	ACTGGACTTGGAGTCAGAAGGAT	down	0.426132	-1.23063	0.028414	0.0312943	136.413	58.1301	143	39	middle
mmu-miR-200b-5p	CATCTTACTGGGCAGCATTGGA	down	0.425634	-1.23231	1.1142e-60	1.32731e-62	7620.07	3243.36	7988	2176	middle
chi-miR-30f-3p	CTGGGAGGAGGCTGTTTACTCT	down	0.422313	-1.24362	4.1906e-18	1.59292e-18	2040	861.518	2138.5	578	middle
gga-miR-1b-3p	TGGAATGTAAAGAAGTATGTAC	down	0.420522	-1.24975	4.8821e-74	1.85476e-76	8791.98	3697.22	9216.5	2480.5	middle
chi-miR-10b-5p	TACCCTGTAGAACCGAATTTGT	down	0.419156	-1.25444	0	0	74978.2	31427.5	78598.5	21085	high
chi-miR-21-3p	CAACAGCAGTCGATGGGCTGTC	down	0.41899	-1.25501	0.01049	0.0116897	170.755	71.5448	179	48	middle
chi-miR-182	TTTGGCAATGGTAGAACTCACACT	down	0.416511	-1.26357	0	2.62141e-95	10492.4	4370.19	10999	2932	high
bta-let-7f	TGAGGTAGTAGATTGTATAGTTT	down	0.414764	-1.26964	0	4.73859e-105	11359.5	4711.52	11908	3161	high
chi-miR-429	TAATACTGTCTGGTAATGCCGT	down	0.409744	-1.28721	2.8443e-26	4.5844e-27	2635.5	1079.88	2762.75	724.5	middle
mmu-miR-3535	TGGATATGATGACTGATTATCTGAGA	down	0.405645	-1.30171	9.9376e-14	3.84024e-14	1240.12	503.049	1300	337.5	middle
mdo-miR-152-3p	TCAGTGCATGACAGAACTTGG	down	0.400753	-1.31921	0	2.86059e-202	18793.6	7531.58	19701	5053	high
bta-miR-769	TGAGACCTCCGGGTTCTGAGC	down	0.400057	-1.32172	0.0022055	0.00226571	197.465	78.9973	207	53	middle
chi-miR-148a-5p	AAAGTTCTGAGACACTCCGACT	down	0.399996	-1.32194	9.4255e-13	3.59698e-13	1073.18	429.269	1125	288	middle
chi-miR-342-5p	AGGGGTGCTATCTGTGGTTGAGG	down	0.388787	-1.36295	0.00098873	0.000877984	203.189	78.9973	213	53	middle
bta-miR-2478	TCGTATCCCACTTCTGACACCA	down	0.37667	-1.40863	0.0003339	0.000228275	213.682	80.4879	224	54	middle
chi-miR-148b-5p	GAAGTTCTGTTATACACTCAGGC	down	0.370734	-1.43154	1.7626e-15	4.46417e-16	993.051	368.157	1041	247	middle
chi-miR-155-5p	TTAATGCTAATCGTGATAGGGG	down	0.369118	-1.43784	0	0	21280.5	7855.02	22308	5270	high
chi-miR-323b	CACAATACACGGTCGGCCTCT	down	0.36496	-1.45419	0.035996	0.0481019	65.3448	23.8483	68.5	16	middle
chi-miR-628-5p	ATGCTGACATATTTACTAGAGG	down	0.361295	-1.46875	2.5759e-06	1.72061e-06	317.662	114.77	333	77	middle
bta-miR-378	ACTGGACTTGGAGTCAGAAGGCAG	down	0.360524	-1.47183	0	6.82417e-152	9347.65	3370.06	9799	2261	middle
bta-miR-2285l	AAAACCCGCATGAACTTTTTGG	down	0.355333	-1.49275	0.029131	0.0277311	64.8081	23.0285	67.9373	15.45	middle
gga-miR-22-3p	AAGCTGCCAGTTGAAGAACTGC	down	0.349932	-1.51486	0.00017245	0.000130853	183.156	64.0922	192	43	middle
chi-miR-196b	TAGGTAGTTTCCTGTTGTTGGG	down	0.347156	-1.52634	0	5.01245e-122	6627.02	2300.61	6947	1543.5	middle
chi-miR-181b-5p	AACATTCATTGCTGTCGGTGG	down	0.342003	-1.54792	9.5864e-88	1.11093e-92	4778.76	1634.35	5009.5	1096.5	middle
bta-miR-181a	AACATTCAACGCTGTCGGTGA	down	0.341879	-1.54844	0	0	22036.5	7533.81	23100.5	5054.5	high
chi-miR-193b-5p	CGGGGTTTTGAGGGCGAGATGA	down	0.334818	-1.57855	0.030499	0.0369363	53.4206	17.8862	56	12	middle
chi-miR-146a	TGAGAACTGAATTCCATAGGTT	down	0.334025	-1.58197	0	5.77768e-133	6439.09	2150.81	6750	1443	middle
chi-miR-144-5p	GGATATCATCATATACTGTAAG	down	0.333909	-1.58247	4.033e-40	2.58593e-42	1990.87	664.77	2087	446	middle
chi-miR-183	TATGGCACTGGTAGAATTCACT	down	0.331348	-1.59358	3.9846e-62	9.85651e-66	3067.87	1016.53	3216	682	middle
chi-miR-100-5p	AACCCGTAGATCCGAACTTGT	down	0.330478	-1.59737	0	6.91467e-285	13478.7	4454.41	14129.5	2988.5	high
chi-miR-432-5p	TCTTGGAGTAGGTCATTGGGTGG	down	0.321645	-1.63646	3.2138e-23	1.66215e-24	1010.22	324.932	1059	218	middle
chi-miR-99b-5p	CACCCGTAGAACCGACCTTGCG	down	0.321293	-1.63804	0	4.13962e-233	10201.4	3277.64	10694	2199	high
chi-miR-215-5p	ATGACCTATGAATTGACAGACA	down	0.319807	-1.64473	5.8783e-05	3.98063e-05	163.124	52.1681	171	35	middle
hsa-miR-125b-1-3p	ACGGGTTAGGCTCTTGGGAGC	down	0.314919	-1.66695	0.00037501	0.000332843	123.058	38.7534	129	26	middle
chi-miR-206	TGGAATGTAAGGAAGTGTGTGG	down	0.313275	-1.6745	2.6909e-10	8.45819e-11	383.007	119.987	401.5	80.5	middle
sha-miR-200c	TAATACTGCCGGGTAACGATGGA	down	0.312497	-1.67809	0.0040857	0.00439294	78.7	24.5935	82.5	16.5	middle
bta-miR-370	GCCTGCTGGGGTGGAACCTGGT	down	0.307374	-1.70193	0.011799	0.0126282	58.1903	17.8862	61	12	middle
ssa-let-7d-5p	TGAGGTAGTAGGTTGTATGGTTG	down	0.303857	-1.71853	7.7558e-39	1.98114e-41	1518.19	461.315	1591.5	309.5	middle
chi-miR-140-3p	TACCACAGGGTAGAACCACGGA	down	0.29952	-1.73928	0	0	28599.1	8565.99	29980	5747	high
hsa-miR-541-5p	AAAGGATTCTGCTGTCGGT	down	0.299199	-1.74082	0.022651	0.020345	44.8351	13.4146	47	9	middle
chi-miR-181d	AACATTCATTGTTGTCGGTGGGT	down	0.29175	-1.77719	0.00017626	0.000176072	114.95	33.5366	120.5	22.5	middle
bta-miR-24-3p	TGGCTCAGTTCAGCAGGAACAGTG	down	0.290695	-1.78242	0.024499	0.0322282	41.0194	11.9241	43	8	middle
chi-miR-181c-5p	AACATTCAACCTGTCGGTGAGT	down	0.285616	-1.80785	0.00075495	0.000456983	88.7164	25.3388	93	17	middle
ssa-miR-148a-3p	TCAGTGCATTACAGAACTTTGT	down	0.284942	-1.81126	5.1876e-15	6.16159e-16	476.016	135.637	499	91	middle
hsa-miR-181a-2-3p	ACCACCGACCGTTGACTGTACC	down	0.27669	-1.85366	1.6108e-12	2.20269e-13	366.313	101.355	384	68	middle
dre-miR-30e-5p	TGTAAACATCCTCGACTGGAAGCC	down	0.274215	-1.86662	2.7011e-18	1.71509e-19	548.992	150.542	575.5	101	middle
chi-miR-378-3p	ACTGGACTTGGAGGAAGAAGGC	down	0.269394	-1.89221	0.046485	0.0356045	27.6642	7.45258	29	5	middle
pma-miR-221	AGCTACATTGTCTGCTGGGTTC	down	0.269394	-1.89221	0.0048678	0.00616135	55.3285	14.9052	58	10	middle
chi-miR-125b-3p	ACAAGTCAGGCTCTTGGGACC	down	0.262198	-1.93127	2.4196e-38	1.32109e-41	1114.2	292.141	1168	196	middle
chi-miR-1388-3p	ATCTCAGGTTCGTCAGCCCGCAG	down	0.258126	-1.95385	5.1515e-20	1.2164e-21	542.791	140.108	569	94	middle
chi-miR-10a-5p	TACCCTGTAGATCCGAATTTGT	down	0.251148	-1.99339	0	0	16071.5	4036.32	16847.5	2708	high
bta-miR-138	AGCTGGTGTTGTGAATCAGGC	down	0.247229	-2.01608	0.0004037	0.000392831	75.3612	18.6314	79	12.5	middle
chi-miR-27b-5p	AGAGCTTAGCTGATTGGTGAAC	down	0.246708	-2.01912	1.7433e-09	5.02847e-10	217.498	53.6586	228	36	middle
bta-miR-452	AACTGTTTGCAGAGGAAACTGA	down	0.244348	-2.03299	0	0	18848.9	4605.69	19759	3090	high
bta-miR-2285b	AAAATCTGAATGAACTTTTTGG	down	0.239823	-2.05996	0.014692	0.0157586	34.1828	8.19784	35.8333	5.5	middle
chi-miR-34c-5p	AGGCAGTGTAGTTAGCTGATTGC	down	0.232948	-2.10192	1.3286e-25	5.33925e-28	601.459	140.108	630.5	94	middle
chi-miR-92a-5p	AGGTTGGGATCAGTTGCAATGC	down	0.231479	-2.11105	0.029679	0.028608	25.7564	5.96206	27	4	middle
chi-miR-148b-3p	TCAGTGCATCACAGAACTTTGT	down	0.226932	-2.13967	0	0	27188.7	6169.99	28501.5	4139.5	high
chi-miR-542-3p	TGTGACAGATTGATAACTGA	down	0.225617	-2.14805	2.7911e-75	1.49557e-83	1770.51	399.458	1856	268	middle
bta-miR-2285e	ATAAACCTGAACGAACTTTTTG	down	0.223212	-2.16351	0.02311	0.0291901	26.7103	5.96206	28	4	middle
hsa-miR-365b-5p	AGGGACTTTCAGGGGCAGCTGTG	down	0.218412	-2.19488	2.6573e-05	9.23552e-06	88.7164	19.3767	93	13	middle
chi-miR-27a-5p	AGGGCTTAGCTGCTTGTGAGCA	down	0.215646	-2.21327	4.3625e-19	5.47948e-21	393.977	84.9594	413	57	middle
mmu-let-7c-5p	TGAGGTAGTAGGTTGTATGGTTAT	down	0.189237	-2.40173	8.5902e-32	8.24585e-36	582.857	110.298	611	74	middle
chi-miR-1388-5p	AGGACTGTCCAACCTGAGAATG	down	0.187799	-2.41274	6.2392e-12	3.26315e-13	198.419	37.2629	208	25	middle
bta-miR-2285r	GAAACCTGAATGAACTTTTTGG	down	0.137731	-2.86007	0.0014402	0.000790043	32.4657	4.47155	34.0333	3	middle
cin-miR-184	TGGACGGAGAACTGATAAGGGTT	down	0.133927	-2.90048	3.926e-06	1.10329e-06	66.7758	8.94309	70	6	middle
bta-miR-1246	AAATGGATTTTTGGAGCAGGGA	down	0.123048	-3.02271	0	1.93172e-148	1665.58	204.946	1746	137.5	middle
hsa-miR-487a-5p	GTGGTTATCCCTGCTGTGTTCG	down	0.120191	-3.0566	0.039389	0.0400665	12.4012	1.49052	13	1	middle
efu-miR-1388	AGGACTGTCCAACCTGAGAATGT	down	0.118885	-3.07236	3.8296e-08	1.61649e-09	87.7624	10.4336	92	7	middle
chi-miR-412-5p	TGGTCGACCAGTTGGAAAGT	down	0.114328	-3.12875	0.0002048	4.9695e-05	39.1115	4.47155	41	3	middle
ggo-miR-203b	TTGAACTGTTAAGAACCACTGG	down	0.0976553	-3.35616	2.8272e-05	2.93391e-06	45.7891	4.47155	48	3	middle
aca-miR-184-3p	TGGACGGAGAACTGATAAGGGTTT	down	0.0919109	-3.44362	0.011508	0.0050589	16.217	1.49052	17	1	middle
chi-miR-181c-3p	ACCATCGACCGTTGAGTGGACC	down	0.074404	-3.74848	0.0034019	0.00106107	20.0327	1.49052	21	1	middle
hsa-miR-203a-3p	TGAAATGTTTAGGACCACTAA	down	0.0694438	-3.84801	0.0021594	0.00063125	21.4636	1.49052	22.5	1	middle
efu-miR-149	TCTGGCTCCGTGTCTTCACTCC	down	0.0694438	-3.84801	1.4382e-05	2.0764e-06	42.9273	2.98103	45	2	middle
hsa-miR-1268a	CGGGCGTGGTGGTGGGGG	down	0.0480765	-4.37853	4.2852e-08	1.13104e-09	62.0061	2.98103	65	2	middle
chi-miR-3431-3p	ATCAGAGGACTGACTGAAATTA	down	0.023674	-5.40055	0.0007577	5.95763e-05	20.9867	0.496839	22	0.333333	middle
