# Supplementary material for: Screening of miRNA profiles and construction of regulation networks in early and late lactation of dairy goat mammary glands
Source: Sci Rep. 2017 Sep 20;7:11933. doi: 10.1038/s41598-017-12297-4 (PMC5607250; doi:10.1038/s41598-017-12297-4)
Supplement: Supplementary file 7 — Table S6 [file 41598_2017_12297_MOESM7_ESM.xls]

## Sheet: GO_miRNA_Gene
GO ID	Transcript ID	Gene ID	Symbol	Gene_Annoation	miRNA	GO Function	GO name	Pvalue of Fisher's Exact Test
GO:0005829	100861343	100861343	CASP7	caspase 7, apoptosis-related cysteine peptidase	bta-miR-1246	cellular_component	cytosol	3.01023e-14
GO:0005829	102168345	102168345	XRCC4	X-ray repair complementing defective repair in Chinese hamster cells 4	bta-miR-1246	cellular_component	cytosol	3.01023e-14
GO:0005829	102168618	102168618	DMD	dystrophin	bta-miR-1246	cellular_component	cytosol	3.01023e-14
GO:0005829	102168722	102168722	ARHGAP26	Rho GTPase activating protein 26	bta-miR-1246	cellular_component	cytosol	3.01023e-14
GO:0005829	102169592	102169592	UBR1	ubiquitin protein ligase E3 component n-recognin 1	bta-miR-1246	cellular_component	cytosol	3.01023e-14
GO:0005829	102169655	102169655	ANK2	ankyrin 2, neuronal	bta-miR-1246	cellular_component	cytosol	3.01023e-14
GO:0005829	102169658	102169658	TAB3	TGF-beta activated kinase 1/MAP3K7 binding protein 3	bta-miR-1246	cellular_component	cytosol	3.01023e-14
GO:0005829	102170126	102170126	SEC24D	SEC24 family, member D (S. cerevisiae)	bta-miR-1246	cellular_component	cytosol	3.01023e-14
GO:0005829	102170146	102170146	CENPP	centromere protein P	bta-miR-1246	cellular_component	cytosol	3.01023e-14
GO:0005829	102170195	102170195	FAF1	Fas (TNFRSF6) associated factor 1	bta-miR-1246	cellular_component	cytosol	3.01023e-14
GO:0005829	102170956	102170956	FAM13A	family with sequence similarity 13, member A	bta-miR-1246	cellular_component	cytosol	3.01023e-14
GO:0005829	102171349	102171349	PRTFDC1	phosphoribosyl transferase domain containing 1	bta-miR-1246	cellular_component	cytosol	3.01023e-14
GO:0005829	102172285	102172285	KIFAP3	kinesin-associated protein 3	bta-miR-1246	cellular_component	cytosol	3.01023e-14
GO:0005829	102172491	102172491	LANCL2	LanC lantibiotic synthetase component C-like 2 (bacterial)	bta-miR-1246	cellular_component	cytosol	3.01023e-14
GO:0005829	102173660	102173660	PDE10A	phosphodiesterase 10A	bta-miR-1246	cellular_component	cytosol	3.01023e-14
GO:0005829	102173768	102173768	SDCCAG8	serologically defined colon cancer antigen 8	bta-miR-1246	cellular_component	cytosol	3.01023e-14
GO:0005829	102173800	102173800	DCC	deleted in colorectal carcinoma	bta-miR-1246	cellular_component	cytosol	3.01023e-14
GO:0005829	102174622	102174622	COG5	component of oligomeric golgi complex 5	bta-miR-1246	cellular_component	cytosol	3.01023e-14
GO:0005829	102174917	102174917	UBE2D3	ubiquitin-conjugating enzyme E2D 3	bta-miR-1246	cellular_component	cytosol	3.01023e-14
GO:0005829	102175531	102175531	PDE11A	phosphodiesterase 11A	bta-miR-1246	cellular_component	cytosol	3.01023e-14
GO:0005829	102177221	102177221	CENPI	centromere protein I	bta-miR-1246	cellular_component	cytosol	3.01023e-14
GO:0005829	102177553	102177553	ANAPC10	anaphase promoting complex subunit 10	bta-miR-1246	cellular_component	cytosol	3.01023e-14
GO:0005829	102177595	102177595	GRIP1	glutamate receptor interacting protein 1	bta-miR-1246	cellular_component	cytosol	3.01023e-14
GO:0005829	102179302	102179302	ARHGEF12	Rho guanine nucleotide exchange factor (GEF) 12	bta-miR-1246	cellular_component	cytosol	3.01023e-14
GO:0005829	102179926	102179926	RPS6KA6	ribosomal protein S6 kinase, 90kDa, polypeptide 6	bta-miR-1246	cellular_component	cytosol	3.01023e-14
GO:0005829	102180075	102180075	TOM1L1	target of myb1 (chicken)-like 1	bta-miR-1246	cellular_component	cytosol	3.01023e-14
GO:0005829	102180182	102180182	CDK6	cyclin-dependent kinase 6	bta-miR-1246	cellular_component	cytosol	3.01023e-14
GO:0005829	102181048	102181048	RABGAP1	RAB GTPase activating protein 1	bta-miR-1246	cellular_component	cytosol	3.01023e-14
GO:0005829	102181543	102181543	CHN1	chimerin 1	bta-miR-1246	cellular_component	cytosol	3.01023e-14
GO:0005829	102181660	102181660	BICD1	bicaudal D homolog 1 (Drosophila)	bta-miR-1246	cellular_component	cytosol	3.01023e-14
GO:0005829	102181958	102181958	PEX7	peroxisomal biogenesis factor 7	bta-miR-1246	cellular_component	cytosol	3.01023e-14
GO:0005829	102182743	102182743	LRRC16A	leucine rich repeat containing 16A	bta-miR-1246	cellular_component	cytosol	3.01023e-14
GO:0005829	102182753	102182753	PRKG1	protein kinase, cGMP-dependent, type I	bta-miR-1246	cellular_component	cytosol	3.01023e-14
GO:0005829	102182774	102182774	MAPK10	mitogen-activated protein kinase 10	bta-miR-1246	cellular_component	cytosol	3.01023e-14
GO:0005829	102184230	102184230	DCX	doublecortin	bta-miR-1246	cellular_component	cytosol	3.01023e-14
GO:0005829	102184310	102184310	PEX1	peroxisomal biogenesis factor 1	bta-miR-1246	cellular_component	cytosol	3.01023e-14
GO:0005829	102184501	102184501	GAS2	growth arrest-specific 2	bta-miR-1246	cellular_component	cytosol	3.01023e-14
GO:0005829	102185399	102185399	AGBL1	ATP/GTP binding protein-like 1	bta-miR-1246	cellular_component	cytosol	3.01023e-14
GO:0005829	102186605	102186605	NBEA	neurobeachin	bta-miR-1246	cellular_component	cytosol	3.01023e-14
GO:0005829	102187332	102187332	DPYS	dihydropyrimidinase	bta-miR-1246	cellular_component	cytosol	3.01023e-14
GO:0005829	102187484	102187484	CAMK4	calcium/calmodulin-dependent protein kinase IV	bta-miR-1246	cellular_component	cytosol	3.01023e-14
GO:0005829	102187926	102187926	PAPSS1	3'-phosphoadenosine 5'-phosphosulfate synthase 1	bta-miR-1246	cellular_component	cytosol	3.01023e-14
GO:0005829	102188148	102188148	PLCB1	phospholipase C, beta 1 (phosphoinositide-specific)	bta-miR-1246	cellular_component	cytosol	3.01023e-14
GO:0005829	102188424	102188424	ALKBH8	alkB, alkylation repair homolog 8 (E. coli)	bta-miR-1246	cellular_component	cytosol	3.01023e-14
GO:0005829	102188650	102188650	ELMO1	engulfment and cell motility 1	bta-miR-1246	cellular_component	cytosol	3.01023e-14
GO:0005829	102188864	102188864	PELI2	pellino E3 ubiquitin protein ligase family member 2	bta-miR-1246	cellular_component	cytosol	3.01023e-14
GO:0005829	102189015	102189015	GYS2	glycogen synthase 2 (liver)	bta-miR-1246	cellular_component	cytosol	3.01023e-14
GO:0005829	102189198	102189198	PDLIM5	PDZ and LIM domain 5	bta-miR-1246	cellular_component	cytosol	3.01023e-14
GO:0005829	102189651	102189651	ADK	adenosine kinase	bta-miR-1246	cellular_component	cytosol	3.01023e-14
GO:0005829	102190057	102190057	RGS7	regulator of G-protein signaling 7	bta-miR-1246	cellular_component	cytosol	3.01023e-14
GO:0005829	102190550	102190550	TP63	tumor protein p63	bta-miR-1246	cellular_component	cytosol	3.01023e-14
GO:0005829	102190729	102190729	NSF	N-ethylmaleimide-sensitive factor	bta-miR-1246	cellular_component	cytosol	3.01023e-14
GO:0005829	102191498	102191498	CNOT2	CCR4-NOT transcription complex, subunit 2	bta-miR-1246	cellular_component	cytosol	3.01023e-14
GO:0005829	102191655	102191655	KYNU	kynureninase	bta-miR-1246	cellular_component	cytosol	3.01023e-14
GO:0005829	102168345	102168345	XRCC4	X-ray repair complementing defective repair in Chinese hamster cells 4	dre-miR-30a-5p	cellular_component	cytosol	3.01023e-14
GO:0005829	102173800	102173800	DCC	deleted in colorectal carcinoma	dre-miR-30a-5p	cellular_component	cytosol	3.01023e-14
GO:0005829	102180182	102180182	CDK6	cyclin-dependent kinase 6	dre-miR-30a-5p	cellular_component	cytosol	3.01023e-14
GO:0005829	102182743	102182743	LRRC16A	leucine rich repeat containing 16A	dre-miR-30a-5p	cellular_component	cytosol	3.01023e-14
GO:0005829	102182753	102182753	PRKG1	protein kinase, cGMP-dependent, type I	dre-miR-30a-5p	cellular_component	cytosol	3.01023e-14
GO:0005829	102186655	102186655	DOCK4	dedicator of cytokinesis 4	dre-miR-30a-5p	cellular_component	cytosol	3.01023e-14
GO:0005829	102188148	102188148	PLCB1	phospholipase C, beta 1 (phosphoinositide-specific)	dre-miR-30a-5p	cellular_component	cytosol	3.01023e-14
GO:0005829	102188650	102188650	ELMO1	engulfment and cell motility 1	dre-miR-30a-5p	cellular_component	cytosol	3.01023e-14
GO:0005829	102189651	102189651	ADK	adenosine kinase	dre-miR-30a-5p	cellular_component	cytosol	3.01023e-14
GO:0005829	100860863	100860863	ME1	malic enzyme 1, NADP(+)-dependent, cytosolic	ssc-miR-339	cellular_component	cytosol	3.01023e-14
GO:0005829	100860886	100860886	TNFSF13	tumor necrosis factor (ligand) superfamily, member 13	ssc-miR-339	cellular_component	cytosol	3.01023e-14
GO:0005829	100861145	100861145	RALB	v-ral simian leukemia viral oncogene homolog B (ras related; GTP binding protein)	ssc-miR-339	cellular_component	cytosol	3.01023e-14
GO:0005829	100861224	100861224	ACACA	acetyl-CoA carboxylase alpha	ssc-miR-339	cellular_component	cytosol	3.01023e-14
GO:0005829	102168243	102168243	WDR44	WD repeat domain 44	ssc-miR-339	cellular_component	cytosol	3.01023e-14
GO:0005829	102168345	102168345	XRCC4	X-ray repair complementing defective repair in Chinese hamster cells 4	ssc-miR-339	cellular_component	cytosol	3.01023e-14
GO:0005829	102168618	102168618	DMD	dystrophin	ssc-miR-339	cellular_component	cytosol	3.01023e-14
GO:0005829	102168683	102168683	EPS15	epidermal growth factor receptor pathway substrate 15	ssc-miR-339	cellular_component	cytosol	3.01023e-14
GO:0005829	102168722	102168722	ARHGAP26	Rho GTPase activating protein 26	ssc-miR-339	cellular_component	cytosol	3.01023e-14
GO:0005829	102168788	102168788	RNF115	ring finger protein 115	ssc-miR-339	cellular_component	cytosol	3.01023e-14
GO:0005829	102169500	102169500	SRM	spermidine synthase	ssc-miR-339	cellular_component	cytosol	3.01023e-14
GO:0005829	102170146	102170146	CENPP	centromere protein P	ssc-miR-339	cellular_component	cytosol	3.01023e-14
GO:0005829	102170195	102170195	FAF1	Fas (TNFRSF6) associated factor 1	ssc-miR-339	cellular_component	cytosol	3.01023e-14
GO:0005829	102170277	102170277	RNF25	ring finger protein 25	ssc-miR-339	cellular_component	cytosol	3.01023e-14
GO:0005829	102170299	102170299	CEP290	centrosomal protein 290kDa	ssc-miR-339	cellular_component	cytosol	3.01023e-14
GO:0005829	102170661	102170661	PANK1	pantothenate kinase 1	ssc-miR-339	cellular_component	cytosol	3.01023e-14
GO:0005829	102170763	102170763	DOCK11	dedicator of cytokinesis 11	ssc-miR-339	cellular_component	cytosol	3.01023e-14
GO:0005829	102170848	102170848	ICA1	islet cell autoantigen 1, 69kDa	ssc-miR-339	cellular_component	cytosol	3.01023e-14
GO:0005829	102171349	102171349	PRTFDC1	phosphoribosyl transferase domain containing 1	ssc-miR-339	cellular_component	cytosol	3.01023e-14
GO:0005829	102171413	102171413	FKBP4	FK506 binding protein 4, 59kDa	ssc-miR-339	cellular_component	cytosol	3.01023e-14
GO:0005829	102171628	102171628	PARVA	parvin, alpha	ssc-miR-339	cellular_component	cytosol	3.01023e-14
GO:0005829	102172102	102172102	CENPK	centromere protein K	ssc-miR-339	cellular_component	cytosol	3.01023e-14
GO:0005829	102172307	102172307	CUL7	cullin 7	ssc-miR-339	cellular_component	cytosol	3.01023e-14
GO:0005829	102172725	102172725	RHOV	ras homolog family member V	ssc-miR-339	cellular_component	cytosol	3.01023e-14
GO:0005829	102172729	102172729	BUB1	BUB1 mitotic checkpoint serine/threonine kinase	ssc-miR-339	cellular_component	cytosol	3.01023e-14
GO:0005829	102173768	102173768	SDCCAG8	serologically defined colon cancer antigen 8	ssc-miR-339	cellular_component	cytosol	3.01023e-14
GO:0005829	102173798	102173798	LPIN2	lipin 2	ssc-miR-339	cellular_component	cytosol	3.01023e-14
GO:0005829	102173800	102173800	DCC	deleted in colorectal carcinoma	ssc-miR-339	cellular_component	cytosol	3.01023e-14
GO:0005829	102173893	102173893	ACMSD	aminocarboxymuconate semialdehyde decarboxylase	ssc-miR-339	cellular_component	cytosol	3.01023e-14
GO:0005829	102173968	102173968	STRADA	STE20-related kinase adaptor alpha	ssc-miR-339	cellular_component	cytosol	3.01023e-14
GO:0005829	102174573	102174573	USP8	ubiquitin specific peptidase 8	ssc-miR-339	cellular_component	cytosol	3.01023e-14
GO:0005829	102175449	102175449	ICK	intestinal cell (MAK-like) kinase	ssc-miR-339	cellular_component	cytosol	3.01023e-14
GO:0005829	102175531	102175531	PDE11A	phosphodiesterase 11A	ssc-miR-339	cellular_component	cytosol	3.01023e-14
GO:0005829	102176334	102176334	RAPGEF1	Rap guanine nucleotide exchange factor (GEF) 1	ssc-miR-339	cellular_component	cytosol	3.01023e-14
GO:0005829	102176363	102176363	GSK3B	glycogen synthase kinase 3 beta	ssc-miR-339	cellular_component	cytosol	3.01023e-14
GO:0005829	102177595	102177595	GRIP1	glutamate receptor interacting protein 1	ssc-miR-339	cellular_component	cytosol	3.01023e-14
GO:0005829	102177780	102177780	APOL1	apolipoprotein L, 1	ssc-miR-339	cellular_component	cytosol	3.01023e-14
GO:0005829	102178035	102178035	BUB3	BUB3 mitotic checkpoint protein	ssc-miR-339	cellular_component	cytosol	3.01023e-14
GO:0005829	102178357	102178357	VCP	valosin containing protein	ssc-miR-339	cellular_component	cytosol	3.01023e-14
GO:0005829	102178518	102178518	PELI3	pellino E3 ubiquitin protein ligase family member 3	ssc-miR-339	cellular_component	cytosol	3.01023e-14
GO:0005829	102178638	102178638	GAD2	glutamate decarboxylase 2 (pancreatic islets and brain, 65kDa)	ssc-miR-339	cellular_component	cytosol	3.01023e-14
GO:0005829	102178771	102178771	XRN1	5'-3' exoribonuclease 1	ssc-miR-339	cellular_component	cytosol	3.01023e-14
GO:0005829	102179926	102179926	RPS6KA6	ribosomal protein S6 kinase, 90kDa, polypeptide 6	ssc-miR-339	cellular_component	cytosol	3.01023e-14
GO:0005829	102180075	102180075	TOM1L1	target of myb1 (chicken)-like 1	ssc-miR-339	cellular_component	cytosol	3.01023e-14
GO:0005829	102180081	102180081	KIF2A	kinesin heavy chain member 2A	ssc-miR-339	cellular_component	cytosol	3.01023e-14
GO:0005829	102180182	102180182	CDK6	cyclin-dependent kinase 6	ssc-miR-339	cellular_component	cytosol	3.01023e-14
GO:0005829	102181008	102181008	FGD4	FYVE, RhoGEF and PH domain containing 4	ssc-miR-339	cellular_component	cytosol	3.01023e-14
GO:0005829	102181048	102181048	RABGAP1	RAB GTPase activating protein 1	ssc-miR-339	cellular_component	cytosol	3.01023e-14
GO:0005829	102181543	102181543	CHN1	chimerin 1	ssc-miR-339	cellular_component	cytosol	3.01023e-14
GO:0005829	102181741	102181741	S100A6	S100 calcium binding protein A6	ssc-miR-339	cellular_component	cytosol	3.01023e-14
GO:0005829	102182314	102182314	RHOJ	ras homolog family member J	ssc-miR-339	cellular_component	cytosol	3.01023e-14
GO:0005829	102182743	102182743	LRRC16A	leucine rich repeat containing 16A	ssc-miR-339	cellular_component	cytosol	3.01023e-14
GO:0005829	102182753	102182753	PRKG1	protein kinase, cGMP-dependent, type I	ssc-miR-339	cellular_component	cytosol	3.01023e-14
GO:0005829	102182774	102182774	MAPK10	mitogen-activated protein kinase 10	ssc-miR-339	cellular_component	cytosol	3.01023e-14
GO:0005829	102183227	102183227	HTT	huntingtin	ssc-miR-339	cellular_component	cytosol	3.01023e-14
GO:0005829	102183305	102183305	PHKA1	phosphorylase kinase, alpha 1 (muscle)	ssc-miR-339	cellular_component	cytosol	3.01023e-14
GO:0005829	102183641	102183641	NMNAT3	nicotinamide nucleotide adenylyltransferase 3	ssc-miR-339	cellular_component	cytosol	3.01023e-14
GO:0005829	102183777	102183777	G3BP2	GTPase activating protein (SH3 domain) binding protein 2	ssc-miR-339	cellular_component	cytosol	3.01023e-14
GO:0005829	102184185	102184185	CCNE1	cyclin E1	ssc-miR-339	cellular_component	cytosol	3.01023e-14
GO:0005829	102184230	102184230	DCX	doublecortin	ssc-miR-339	cellular_component	cytosol	3.01023e-14
GO:0005829	102184590	102184590	IDO2	indoleamine 2,3-dioxygenase 2	ssc-miR-339	cellular_component	cytosol	3.01023e-14
GO:0005829	102184916	102184916	ARHGAP12	Rho GTPase activating protein 12	ssc-miR-339	cellular_component	cytosol	3.01023e-14
GO:0005829	102185179	102185179	ERAP1	endoplasmic reticulum aminopeptidase 1	ssc-miR-339	cellular_component	cytosol	3.01023e-14
GO:0005829	102185399	102185399	AGBL1	ATP/GTP binding protein-like 1	ssc-miR-339	cellular_component	cytosol	3.01023e-14
GO:0005829	102185421	102185421	ATG4C	autophagy related 4C, cysteine peptidase	ssc-miR-339	cellular_component	cytosol	3.01023e-14
GO:0005829	102186575	102186575	GMIP	GEM interacting protein	ssc-miR-339	cellular_component	cytosol	3.01023e-14
GO:0005829	102186605	102186605	NBEA	neurobeachin	ssc-miR-339	cellular_component	cytosol	3.01023e-14
GO:0005829	102186673	102186673	SH3KBP1	SH3-domain kinase binding protein 1	ssc-miR-339	cellular_component	cytosol	3.01023e-14
GO:0005829	102186704	102186704	PKHD1L1	polycystic kidney and hepatic disease 1 (autosomal recessive)-like 1	ssc-miR-339	cellular_component	cytosol	3.01023e-14
GO:0005829	102187072	102187072	ARFIP1	ADP-ribosylation factor interacting protein 1	ssc-miR-339	cellular_component	cytosol	3.01023e-14
GO:0005829	102187125	102187125	ALDH7A1	aldehyde dehydrogenase 7 family, member A1	ssc-miR-339	cellular_component	cytosol	3.01023e-14
GO:0005829	102187484	102187484	CAMK4	calcium/calmodulin-dependent protein kinase IV	ssc-miR-339	cellular_component	cytosol	3.01023e-14
GO:0005829	102187555	102187555	PAPSS2	3'-phosphoadenosine 5'-phosphosulfate synthase 2	ssc-miR-339	cellular_component	cytosol	3.01023e-14
GO:0005829	102187630	102187630	FLNB	filamin B, beta	ssc-miR-339	cellular_component	cytosol	3.01023e-14
GO:0005829	102187662	102187662	ARAP2	ArfGAP with RhoGAP domain, ankyrin repeat and PH domain 2	ssc-miR-339	cellular_component	cytosol	3.01023e-14
GO:0005829	102187864	102187864	ARHGAP18	Rho GTPase activating protein 18	ssc-miR-339	cellular_component	cytosol	3.01023e-14
GO:0005829	102187896	102187896	PEX5L	peroxisomal biogenesis factor 5-like	ssc-miR-339	cellular_component	cytosol	3.01023e-14
GO:0005829	102188074	102188074	SPTBN4	spectrin, beta, non-erythrocytic 4	ssc-miR-339	cellular_component	cytosol	3.01023e-14
GO:0005829	102188148	102188148	PLCB1	phospholipase C, beta 1 (phosphoinositide-specific)	ssc-miR-339	cellular_component	cytosol	3.01023e-14
GO:0005829	102188424	102188424	ALKBH8	alkB, alkylation repair homolog 8 (E. coli)	ssc-miR-339	cellular_component	cytosol	3.01023e-14
GO:0005829	102188484	102188484	TEC	tec protein tyrosine kinase	ssc-miR-339	cellular_component	cytosol	3.01023e-14
GO:0005829	102188650	102188650	ELMO1	engulfment and cell motility 1	ssc-miR-339	cellular_component	cytosol	3.01023e-14
GO:0005829	102188860	102188860	TBCA	tubulin folding cofactor A	ssc-miR-339	cellular_component	cytosol	3.01023e-14
GO:0005829	102188868	102188868	CHMP3	charged multivesicular body protein 3	ssc-miR-339	cellular_component	cytosol	3.01023e-14
GO:0005829	102189198	102189198	PDLIM5	PDZ and LIM domain 5	ssc-miR-339	cellular_component	cytosol	3.01023e-14
GO:0005829	102189508	102189508	SH3D19	SH3 domain containing 19	ssc-miR-339	cellular_component	cytosol	3.01023e-14
GO:0005829	102189637	102189637	TRIM39	tripartite motif containing 39	ssc-miR-339	cellular_component	cytosol	3.01023e-14
GO:0005829	102189651	102189651	ADK	adenosine kinase	ssc-miR-339	cellular_component	cytosol	3.01023e-14
GO:0005829	102189915	102189915	CENPQ	centromere protein Q	ssc-miR-339	cellular_component	cytosol	3.01023e-14
GO:0005829	102190057	102190057	RGS7	regulator of G-protein signaling 7	ssc-miR-339	cellular_component	cytosol	3.01023e-14
GO:0005829	102190489	102190489	VPS41	vacuolar protein sorting 41 homolog (S. cerevisiae)	ssc-miR-339	cellular_component	cytosol	3.01023e-14
GO:0005829	102190550	102190550	TP63	tumor protein p63	ssc-miR-339	cellular_component	cytosol	3.01023e-14
GO:0005829	102190587	102190587	PAN2	PAN2 poly(A) specific ribonuclease subunit homolog (S. cerevisiae)	ssc-miR-339	cellular_component	cytosol	3.01023e-14
GO:0005829	102190688	102190688	PPIP5K2	diphosphoinositol pentakisphosphate kinase 2	ssc-miR-339	cellular_component	cytosol	3.01023e-14
GO:0005829	102190729	102190729	NSF	N-ethylmaleimide-sensitive factor	ssc-miR-339	cellular_component	cytosol	3.01023e-14
GO:0005829	102190735	102190735	ARHGAP31	Rho GTPase activating protein 31	ssc-miR-339	cellular_component	cytosol	3.01023e-14
GO:0005829	102190795	102190795	PREPL	prolyl endopeptidase-like	ssc-miR-339	cellular_component	cytosol	3.01023e-14
GO:0005829	102191298	102191298	NT5C1A	5'-nucleotidase, cytosolic IA	ssc-miR-339	cellular_component	cytosol	3.01023e-14
GO:0005829	102191498	102191498	CNOT2	CCR4-NOT transcription complex, subunit 2	ssc-miR-339	cellular_component	cytosol	3.01023e-14
GO:0005829	102191505	102191505	MAD2L1	MAD2 mitotic arrest deficient-like 1 (yeast)	ssc-miR-339	cellular_component	cytosol	3.01023e-14
GO:0005829	102191655	102191655	KYNU	kynureninase	ssc-miR-339	cellular_component	cytosol	3.01023e-14
GO:0005829	102191704	102191704	AKAP7	A kinase (PRKA) anchor protein 7	ssc-miR-339	cellular_component	cytosol	3.01023e-14
GO:0005829	100861071	100861071	AS3MT	arsenic (+3 oxidation state) methyltransferase	bta-miR-29b	cellular_component	cytosol	3.01023e-14
GO:0005829	102168618	102168618	DMD	dystrophin	bta-miR-29b	cellular_component	cytosol	3.01023e-14
GO:0005829	102168683	102168683	EPS15	epidermal growth factor receptor pathway substrate 15	bta-miR-29b	cellular_component	cytosol	3.01023e-14
GO:0005829	102168722	102168722	ARHGAP26	Rho GTPase activating protein 26	bta-miR-29b	cellular_component	cytosol	3.01023e-14
GO:0005829	102168788	102168788	RNF115	ring finger protein 115	bta-miR-29b	cellular_component	cytosol	3.01023e-14
GO:0005829	102169592	102169592	UBR1	ubiquitin protein ligase E3 component n-recognin 1	bta-miR-29b	cellular_component	cytosol	3.01023e-14
GO:0005829	102170146	102170146	CENPP	centromere protein P	bta-miR-29b	cellular_component	cytosol	3.01023e-14
GO:0005829	102170195	102170195	FAF1	Fas (TNFRSF6) associated factor 1	bta-miR-29b	cellular_component	cytosol	3.01023e-14
GO:0005829	102170763	102170763	DOCK11	dedicator of cytokinesis 11	bta-miR-29b	cellular_component	cytosol	3.01023e-14
GO:0005829	102171349	102171349	PRTFDC1	phosphoribosyl transferase domain containing 1	bta-miR-29b	cellular_component	cytosol	3.01023e-14
GO:0005829	102172285	102172285	KIFAP3	kinesin-associated protein 3	bta-miR-29b	cellular_component	cytosol	3.01023e-14
GO:0005829	102173768	102173768	SDCCAG8	serologically defined colon cancer antigen 8	bta-miR-29b	cellular_component	cytosol	3.01023e-14
GO:0005829	102173800	102173800	DCC	deleted in colorectal carcinoma	bta-miR-29b	cellular_component	cytosol	3.01023e-14
GO:0005829	102174917	102174917	UBE2D3	ubiquitin-conjugating enzyme E2D 3	bta-miR-29b	cellular_component	cytosol	3.01023e-14
GO:0005829	102175531	102175531	PDE11A	phosphodiesterase 11A	bta-miR-29b	cellular_component	cytosol	3.01023e-14
GO:0005829	102180449	102180449	AGO3	argonaute RISC catalytic component 3	bta-miR-29b	cellular_component	cytosol	3.01023e-14
GO:0005829	102180674	102180674	PSMC6	proteasome (prosome, macropain) 26S subunit, ATPase, 6	bta-miR-29b	cellular_component	cytosol	3.01023e-14
GO:0005829	102181008	102181008	FGD4	FYVE, RhoGEF and PH domain containing 4	bta-miR-29b	cellular_component	cytosol	3.01023e-14
GO:0005829	102181048	102181048	RABGAP1	RAB GTPase activating protein 1	bta-miR-29b	cellular_component	cytosol	3.01023e-14
GO:0005829	102181543	102181543	CHN1	chimerin 1	bta-miR-29b	cellular_component	cytosol	3.01023e-14
GO:0005829	102181660	102181660	BICD1	bicaudal D homolog 1 (Drosophila)	bta-miR-29b	cellular_component	cytosol	3.01023e-14
GO:0005829	102182314	102182314	RHOJ	ras homolog family member J	bta-miR-29b	cellular_component	cytosol	3.01023e-14
GO:0005829	102182753	102182753	PRKG1	protein kinase, cGMP-dependent, type I	bta-miR-29b	cellular_component	cytosol	3.01023e-14
GO:0005829	102184858	102184858	IRS1	insulin receptor substrate 1	bta-miR-29b	cellular_component	cytosol	3.01023e-14
GO:0005829	102186075	102186075	KLHL14	kelch-like family member 14	bta-miR-29b	cellular_component	cytosol	3.01023e-14
GO:0005829	102186605	102186605	NBEA	neurobeachin	bta-miR-29b	cellular_component	cytosol	3.01023e-14
GO:0005829	102187896	102187896	PEX5L	peroxisomal biogenesis factor 5-like	bta-miR-29b	cellular_component	cytosol	3.01023e-14
GO:0005829	102187926	102187926	PAPSS1	3'-phosphoadenosine 5'-phosphosulfate synthase 1	bta-miR-29b	cellular_component	cytosol	3.01023e-14
GO:0005829	102188484	102188484	TEC	tec protein tyrosine kinase	bta-miR-29b	cellular_component	cytosol	3.01023e-14
GO:0005829	102189275	102189275	AGBL3	ATP/GTP binding protein-like 3	bta-miR-29b	cellular_component	cytosol	3.01023e-14
GO:0005829	102189469	102189469	HERC5	HECT and RLD domain containing E3 ubiquitin protein ligase 5	bta-miR-29b	cellular_component	cytosol	3.01023e-14
GO:0005829	102190489	102190489	VPS41	vacuolar protein sorting 41 homolog (S. cerevisiae)	bta-miR-29b	cellular_component	cytosol	3.01023e-14
GO:0005829	102190550	102190550	TP63	tumor protein p63	bta-miR-29b	cellular_component	cytosol	3.01023e-14
GO:0005829	100860863	100860863	ME1	malic enzyme 1, NADP(+)-dependent, cytosolic	chi-miR-432-5p	cellular_component	cytosol	3.01023e-14
GO:0005829	100861084	100861084	SEC24C	SEC24 family, member C (S. cerevisiae)	chi-miR-432-5p	cellular_component	cytosol	3.01023e-14
GO:0005829	100861107	100861107	RHOBTB1	Rho-related BTB domain containing 1	chi-miR-432-5p	cellular_component	cytosol	3.01023e-14
GO:0005829	102168223	102168223	SNX27	sorting nexin family member 27	chi-miR-432-5p	cellular_component	cytosol	3.01023e-14
GO:0005829	102168345	102168345	XRCC4	X-ray repair complementing defective repair in Chinese hamster cells 4	chi-miR-432-5p	cellular_component	cytosol	3.01023e-14
GO:0005829	102168618	102168618	DMD	dystrophin	chi-miR-432-5p	cellular_component	cytosol	3.01023e-14
GO:0005829	102168722	102168722	ARHGAP26	Rho GTPase activating protein 26	chi-miR-432-5p	cellular_component	cytosol	3.01023e-14
GO:0005829	102168788	102168788	RNF115	ring finger protein 115	chi-miR-432-5p	cellular_component	cytosol	3.01023e-14
GO:0005829	102169592	102169592	UBR1	ubiquitin protein ligase E3 component n-recognin 1	chi-miR-432-5p	cellular_component	cytosol	3.01023e-14
GO:0005829	102169810	102169810	RPE	ribulose-5-phosphate-3-epimerase	chi-miR-432-5p	cellular_component	cytosol	3.01023e-14
GO:0005829	102169813	102169813	TBCC	tubulin folding cofactor C	chi-miR-432-5p	cellular_component	cytosol	3.01023e-14
GO:0005829	102170195	102170195	FAF1	Fas (TNFRSF6) associated factor 1	chi-miR-432-5p	cellular_component	cytosol	3.01023e-14
GO:0005829	102170559	102170559	SHQ1	SHQ1, H/ACA ribonucleoprotein assembly factor	chi-miR-432-5p	cellular_component	cytosol	3.01023e-14
GO:0005829	102170763	102170763	DOCK11	dedicator of cytokinesis 11	chi-miR-432-5p	cellular_component	cytosol	3.01023e-14
GO:0005829	102170848	102170848	ICA1	islet cell autoantigen 1, 69kDa	chi-miR-432-5p	cellular_component	cytosol	3.01023e-14
GO:0005829	102170945	102170945	PCBP2	poly(rC) binding protein 2	chi-miR-432-5p	cellular_component	cytosol	3.01023e-14
GO:0005829	102171349	102171349	PRTFDC1	phosphoribosyl transferase domain containing 1	chi-miR-432-5p	cellular_component	cytosol	3.01023e-14
GO:0005829	102171994	102171994	DIXDC1	DIX domain containing 1	chi-miR-432-5p	cellular_component	cytosol	3.01023e-14
GO:0005829	102172491	102172491	LANCL2	LanC lantibiotic synthetase component C-like 2 (bacterial)	chi-miR-432-5p	cellular_component	cytosol	3.01023e-14
GO:0005829	102172598	102172598	DLC1	deleted in liver cancer 1	chi-miR-432-5p	cellular_component	cytosol	3.01023e-14
GO:0005829	102172666	102172666	PCYT1A	phosphate cytidylyltransferase 1, choline, alpha	chi-miR-432-5p	cellular_component	cytosol	3.01023e-14
GO:0005829	102172762	102172762	SKP2	S-phase kinase-associated protein 2, E3 ubiquitin protein ligase	chi-miR-432-5p	cellular_component	cytosol	3.01023e-14
GO:0005829	102173768	102173768	SDCCAG8	serologically defined colon cancer antigen 8	chi-miR-432-5p	cellular_component	cytosol	3.01023e-14
GO:0005829	102173800	102173800	DCC	deleted in colorectal carcinoma	chi-miR-432-5p	cellular_component	cytosol	3.01023e-14
GO:0005829	102173893	102173893	ACMSD	aminocarboxymuconate semialdehyde decarboxylase	chi-miR-432-5p	cellular_component	cytosol	3.01023e-14
GO:0005829	102174096	102174096	RELA	v-rel avian reticuloendotheliosis viral oncogene homolog A	chi-miR-432-5p	cellular_component	cytosol	3.01023e-14
GO:0005829	102175799	102175799	MAP2K4	mitogen-activated protein kinase kinase 4	chi-miR-432-5p	cellular_component	cytosol	3.01023e-14
GO:0005829	102175934	102175934	CAMK2D	calcium/calmodulin-dependent protein kinase II delta	chi-miR-432-5p	cellular_component	cytosol	3.01023e-14
GO:0005829	102176363	102176363	GSK3B	glycogen synthase kinase 3 beta	chi-miR-432-5p	cellular_component	cytosol	3.01023e-14
GO:0005829	102177221	102177221	CENPI	centromere protein I	chi-miR-432-5p	cellular_component	cytosol	3.01023e-14
GO:0005829	102177595	102177595	GRIP1	glutamate receptor interacting protein 1	chi-miR-432-5p	cellular_component	cytosol	3.01023e-14
GO:0005829	102177680	102177680	LIMK1	LIM domain kinase 1	chi-miR-432-5p	cellular_component	cytosol	3.01023e-14
GO:0005829	102178400	102178400	GMPS	guanine monphosphate synthase	chi-miR-432-5p	cellular_component	cytosol	3.01023e-14
GO:0005829	102179926	102179926	RPS6KA6	ribosomal protein S6 kinase, 90kDa, polypeptide 6	chi-miR-432-5p	cellular_component	cytosol	3.01023e-14
GO:0005829	102180182	102180182	CDK6	cyclin-dependent kinase 6	chi-miR-432-5p	cellular_component	cytosol	3.01023e-14
GO:0005829	102181660	102181660	BICD1	bicaudal D homolog 1 (Drosophila)	chi-miR-432-5p	cellular_component	cytosol	3.01023e-14
GO:0005829	102182314	102182314	RHOJ	ras homolog family member J	chi-miR-432-5p	cellular_component	cytosol	3.01023e-14
GO:0005829	102182753	102182753	PRKG1	protein kinase, cGMP-dependent, type I	chi-miR-432-5p	cellular_component	cytosol	3.01023e-14
GO:0005829	102182774	102182774	MAPK10	mitogen-activated protein kinase 10	chi-miR-432-5p	cellular_component	cytosol	3.01023e-14
GO:0005829	102182855	102182855	TXNRD1	thioredoxin reductase 1	chi-miR-432-5p	cellular_component	cytosol	3.01023e-14
GO:0005829	102182897	102182897	NSL1	NSL1, MIS12 kinetochore complex component	chi-miR-432-5p	cellular_component	cytosol	3.01023e-14
GO:0005829	102183305	102183305	PHKA1	phosphorylase kinase, alpha 1 (muscle)	chi-miR-432-5p	cellular_component	cytosol	3.01023e-14
GO:0005829	102184199	102184199	PLCH1	phospholipase C, eta 1	chi-miR-432-5p	cellular_component	cytosol	3.01023e-14
GO:0005829	102184348	102184348	APLF	aprataxin and PNKP like factor	chi-miR-432-5p	cellular_component	cytosol	3.01023e-14
GO:0005829	102184501	102184501	GAS2	growth arrest-specific 2	chi-miR-432-5p	cellular_component	cytosol	3.01023e-14
GO:0005829	102184639	102184639	LYN	v-yes-1 Yamaguchi sarcoma viral related oncogene homolog	chi-miR-432-5p	cellular_component	cytosol	3.01023e-14
GO:0005829	102184916	102184916	ARHGAP12	Rho GTPase activating protein 12	chi-miR-432-5p	cellular_component	cytosol	3.01023e-14
GO:0005829	102185399	102185399	AGBL1	ATP/GTP binding protein-like 1	chi-miR-432-5p	cellular_component	cytosol	3.01023e-14
GO:0005829	102185511	102185511	PSMD14	proteasome (prosome, macropain) 26S subunit, non-ATPase, 14	chi-miR-432-5p	cellular_component	cytosol	3.01023e-14
GO:0005829	102185661	102185661	SPTBN1	spectrin, beta, non-erythrocytic 1	chi-miR-432-5p	cellular_component	cytosol	3.01023e-14
GO:0005829	102186154	102186154	STAT3	signal transducer and activator of transcription 3 (acute-phase response factor)	chi-miR-432-5p	cellular_component	cytosol	3.01023e-14
GO:0005829	102186248	102186248	HSF2BP	heat shock transcription factor 2 binding protein	chi-miR-432-5p	cellular_component	cytosol	3.01023e-14
GO:0005829	102186605	102186605	NBEA	neurobeachin	chi-miR-432-5p	cellular_component	cytosol	3.01023e-14
GO:0005829	102186704	102186704	PKHD1L1	polycystic kidney and hepatic disease 1 (autosomal recessive)-like 1	chi-miR-432-5p	cellular_component	cytosol	3.01023e-14
GO:0005829	102187484	102187484	CAMK4	calcium/calmodulin-dependent protein kinase IV	chi-miR-432-5p	cellular_component	cytosol	3.01023e-14
GO:0005829	102187896	102187896	PEX5L	peroxisomal biogenesis factor 5-like	chi-miR-432-5p	cellular_component	cytosol	3.01023e-14
GO:0005829	102188012	102188012	SH2B1	SH2B adaptor protein 1	chi-miR-432-5p	cellular_component	cytosol	3.01023e-14
GO:0005829	102188148	102188148	PLCB1	phospholipase C, beta 1 (phosphoinositide-specific)	chi-miR-432-5p	cellular_component	cytosol	3.01023e-14
GO:0005829	102188227	102188227	CCDC88A	coiled-coil domain containing 88A	chi-miR-432-5p	cellular_component	cytosol	3.01023e-14
GO:0005829	102188484	102188484	TEC	tec protein tyrosine kinase	chi-miR-432-5p	cellular_component	cytosol	3.01023e-14
GO:0005829	102188650	102188650	ELMO1	engulfment and cell motility 1	chi-miR-432-5p	cellular_component	cytosol	3.01023e-14
GO:0005829	102188823	102188823	KIF2C	kinesin family member 2C	chi-miR-432-5p	cellular_component	cytosol	3.01023e-14
GO:0005829	102188864	102188864	PELI2	pellino E3 ubiquitin protein ligase family member 2	chi-miR-432-5p	cellular_component	cytosol	3.01023e-14
GO:0005829	102189275	102189275	AGBL3	ATP/GTP binding protein-like 3	chi-miR-432-5p	cellular_component	cytosol	3.01023e-14
GO:0005829	102189651	102189651	ADK	adenosine kinase	chi-miR-432-5p	cellular_component	cytosol	3.01023e-14
GO:0005829	102189691	102189691	RAP2A	RAP2A, member of RAS oncogene family	chi-miR-432-5p	cellular_component	cytosol	3.01023e-14
GO:0005829	102189915	102189915	CENPQ	centromere protein Q	chi-miR-432-5p	cellular_component	cytosol	3.01023e-14
GO:0005829	102190008	102190008	SMAD7	SMAD family member 7	chi-miR-432-5p	cellular_component	cytosol	3.01023e-14
GO:0005829	102190057	102190057	RGS7	regulator of G-protein signaling 7	chi-miR-432-5p	cellular_component	cytosol	3.01023e-14
GO:0005829	102190079	102190079	ARHGEF4	Rho guanine nucleotide exchange factor (GEF) 4	chi-miR-432-5p	cellular_component	cytosol	3.01023e-14
GO:0005829	102190550	102190550	TP63	tumor protein p63	chi-miR-432-5p	cellular_component	cytosol	3.01023e-14
GO:0005829	102191203	102191203	TAX1BP1	Tax1 (human T-cell leukemia virus type I) binding protein 1	chi-miR-432-5p	cellular_component	cytosol	3.01023e-14
GO:0005829	102191498	102191498	CNOT2	CCR4-NOT transcription complex, subunit 2	chi-miR-432-5p	cellular_component	cytosol	3.01023e-14
GO:0005829	102191524	102191524	MYO6	myosin VI	chi-miR-432-5p	cellular_component	cytosol	3.01023e-14
GO:0005829	102181048	102181048	RABGAP1	RAB GTPase activating protein 1	chi-miR-450-3p	cellular_component	cytosol	3.01023e-14
GO:0005829	102186605	102186605	NBEA	neurobeachin	chi-miR-450-3p	cellular_component	cytosol	3.01023e-14
GO:0005829	100860820	100860820	MAPT	microtubule-associated protein tau	chi-miR-183	cellular_component	cytosol	3.01023e-14
GO:0005829	100861341	100861341	PDCD4	programmed cell death 4 (neoplastic transformation inhibitor)	chi-miR-183	cellular_component	cytosol	3.01023e-14
GO:0005829	102168345	102168345	XRCC4	X-ray repair complementing defective repair in Chinese hamster cells 4	chi-miR-183	cellular_component	cytosol	3.01023e-14
GO:0005829	102168618	102168618	DMD	dystrophin	chi-miR-183	cellular_component	cytosol	3.01023e-14
GO:0005829	102168722	102168722	ARHGAP26	Rho GTPase activating protein 26	chi-miR-183	cellular_component	cytosol	3.01023e-14
GO:0005829	102169374	102169374	CNOT6	CCR4-NOT transcription complex, subunit 6	chi-miR-183	cellular_component	cytosol	3.01023e-14
GO:0005829	102170126	102170126	SEC24D	SEC24 family, member D (S. cerevisiae)	chi-miR-183	cellular_component	cytosol	3.01023e-14
GO:0005829	102170146	102170146	CENPP	centromere protein P	chi-miR-183	cellular_component	cytosol	3.01023e-14
GO:0005829	102170195	102170195	FAF1	Fas (TNFRSF6) associated factor 1	chi-miR-183	cellular_component	cytosol	3.01023e-14
GO:0005829	102170763	102170763	DOCK11	dedicator of cytokinesis 11	chi-miR-183	cellular_component	cytosol	3.01023e-14
GO:0005829	102170848	102170848	ICA1	islet cell autoantigen 1, 69kDa	chi-miR-183	cellular_component	cytosol	3.01023e-14
GO:0005829	102171882	102171882	CASC5	cancer susceptibility candidate 5	chi-miR-183	cellular_component	cytosol	3.01023e-14
GO:0005829	102172666	102172666	PCYT1A	phosphate cytidylyltransferase 1, choline, alpha	chi-miR-183	cellular_component	cytosol	3.01023e-14
GO:0005829	102173768	102173768	SDCCAG8	serologically defined colon cancer antigen 8	chi-miR-183	cellular_component	cytosol	3.01023e-14
GO:0005829	102173800	102173800	DCC	deleted in colorectal carcinoma	chi-miR-183	cellular_component	cytosol	3.01023e-14
GO:0005829	102175037	102175037	NRP1	neuropilin 1	chi-miR-183	cellular_component	cytosol	3.01023e-14
GO:0005829	102175531	102175531	PDE11A	phosphodiesterase 11A	chi-miR-183	cellular_component	cytosol	3.01023e-14
GO:0005829	102176363	102176363	GSK3B	glycogen synthase kinase 3 beta	chi-miR-183	cellular_component	cytosol	3.01023e-14
GO:0005829	102177595	102177595	GRIP1	glutamate receptor interacting protein 1	chi-miR-183	cellular_component	cytosol	3.01023e-14
GO:0005829	102177814	102177814	PTK2	protein tyrosine kinase 2	chi-miR-183	cellular_component	cytosol	3.01023e-14
GO:0005829	102178638	102178638	GAD2	glutamate decarboxylase 2 (pancreatic islets and brain, 65kDa)	chi-miR-183	cellular_component	cytosol	3.01023e-14
GO:0005829	102179708	102179708	HLCS	holocarboxylase synthetase (biotin-(proprionyl-CoA-carboxylase (ATP-hydrolysing)) ligase)	chi-miR-183	cellular_component	cytosol	3.01023e-14
GO:0005829	102179926	102179926	RPS6KA6	ribosomal protein S6 kinase, 90kDa, polypeptide 6	chi-miR-183	cellular_component	cytosol	3.01023e-14
GO:0005829	102180081	102180081	KIF2A	kinesin heavy chain member 2A	chi-miR-183	cellular_component	cytosol	3.01023e-14
GO:0005829	102181048	102181048	RABGAP1	RAB GTPase activating protein 1	chi-miR-183	cellular_component	cytosol	3.01023e-14
GO:0005829	102182753	102182753	PRKG1	protein kinase, cGMP-dependent, type I	chi-miR-183	cellular_component	cytosol	3.01023e-14
GO:0005829	102182774	102182774	MAPK10	mitogen-activated protein kinase 10	chi-miR-183	cellular_component	cytosol	3.01023e-14
GO:0005829	102183641	102183641	NMNAT3	nicotinamide nucleotide adenylyltransferase 3	chi-miR-183	cellular_component	cytosol	3.01023e-14
GO:0005829	102184230	102184230	DCX	doublecortin	chi-miR-183	cellular_component	cytosol	3.01023e-14
GO:0005829	102184501	102184501	GAS2	growth arrest-specific 2	chi-miR-183	cellular_component	cytosol	3.01023e-14
GO:0005829	102184639	102184639	LYN	v-yes-1 Yamaguchi sarcoma viral related oncogene homolog	chi-miR-183	cellular_component	cytosol	3.01023e-14
GO:0005829	102184858	102184858	IRS1	insulin receptor substrate 1	chi-miR-183	cellular_component	cytosol	3.01023e-14
GO:0005829	102186605	102186605	NBEA	neurobeachin	chi-miR-183	cellular_component	cytosol	3.01023e-14
GO:0005829	102186673	102186673	SH3KBP1	SH3-domain kinase binding protein 1	chi-miR-183	cellular_component	cytosol	3.01023e-14
GO:0005829	102187662	102187662	ARAP2	ArfGAP with RhoGAP domain, ankyrin repeat and PH domain 2	chi-miR-183	cellular_component	cytosol	3.01023e-14
GO:0005829	102188148	102188148	PLCB1	phospholipase C, beta 1 (phosphoinositide-specific)	chi-miR-183	cellular_component	cytosol	3.01023e-14
GO:0005829	102188150	102188150	UBXN2B	UBX domain protein 2B	chi-miR-183	cellular_component	cytosol	3.01023e-14
GO:0005829	102188424	102188424	ALKBH8	alkB, alkylation repair homolog 8 (E. coli)	chi-miR-183	cellular_component	cytosol	3.01023e-14
GO:0005829	102188650	102188650	ELMO1	engulfment and cell motility 1	chi-miR-183	cellular_component	cytosol	3.01023e-14
GO:0005829	102188850	102188850	FGF1	fibroblast growth factor 1 (acidic)	chi-miR-183	cellular_component	cytosol	3.01023e-14
GO:0005829	102189198	102189198	PDLIM5	PDZ and LIM domain 5	chi-miR-183	cellular_component	cytosol	3.01023e-14
GO:0005829	102189275	102189275	AGBL3	ATP/GTP binding protein-like 3	chi-miR-183	cellular_component	cytosol	3.01023e-14
GO:0005829	102189508	102189508	SH3D19	SH3 domain containing 19	chi-miR-183	cellular_component	cytosol	3.01023e-14
GO:0005829	102189651	102189651	ADK	adenosine kinase	chi-miR-183	cellular_component	cytosol	3.01023e-14
GO:0005829	102190168	102190168	NGFR	nerve growth factor receptor	chi-miR-183	cellular_component	cytosol	3.01023e-14
GO:0005829	102190550	102190550	TP63	tumor protein p63	chi-miR-183	cellular_component	cytosol	3.01023e-14
GO:0005829	102190729	102190729	NSF	N-ethylmaleimide-sensitive factor	chi-miR-183	cellular_component	cytosol	3.01023e-14
GO:0005829	102191498	102191498	CNOT2	CCR4-NOT transcription complex, subunit 2	chi-miR-183	cellular_component	cytosol	3.01023e-14
GO:0005829	102191655	102191655	KYNU	kynureninase	chi-miR-183	cellular_component	cytosol	3.01023e-14
GO:0005829	102191821	102191821	UCHL5	ubiquitin carboxyl-terminal hydrolase L5	chi-miR-183	cellular_component	cytosol	3.01023e-14
GO:0005829	100860863	100860863	ME1	malic enzyme 1, NADP(+)-dependent, cytosolic	bta-miR-24-3p	cellular_component	cytosol	3.01023e-14
GO:0005829	100861071	100861071	AS3MT	arsenic (+3 oxidation state) methyltransferase	bta-miR-24-3p	cellular_component	cytosol	3.01023e-14
GO:0005829	100861151	100861151	STRADB	STE20-related kinase adaptor beta	bta-miR-24-3p	cellular_component	cytosol	3.01023e-14
GO:0005829	100861224	100861224	ACACA	acetyl-CoA carboxylase alpha	bta-miR-24-3p	cellular_component	cytosol	3.01023e-14
GO:0005829	100861289	100861289	IL1A	interleukin 1, alpha	bta-miR-24-3p	cellular_component	cytosol	3.01023e-14
GO:0005829	102168223	102168223	SNX27	sorting nexin family member 27	bta-miR-24-3p	cellular_component	cytosol	3.01023e-14
GO:0005829	102168345	102168345	XRCC4	X-ray repair complementing defective repair in Chinese hamster cells 4	bta-miR-24-3p	cellular_component	cytosol	3.01023e-14
GO:0005829	102168618	102168618	DMD	dystrophin	bta-miR-24-3p	cellular_component	cytosol	3.01023e-14
GO:0005829	102168722	102168722	ARHGAP26	Rho GTPase activating protein 26	bta-miR-24-3p	cellular_component	cytosol	3.01023e-14
GO:0005829	102168921	102168921	FERMT1	fermitin family member 1	bta-miR-24-3p	cellular_component	cytosol	3.01023e-14
GO:0005829	102169592	102169592	UBR1	ubiquitin protein ligase E3 component n-recognin 1	bta-miR-24-3p	cellular_component	cytosol	3.01023e-14
GO:0005829	102170126	102170126	SEC24D	SEC24 family, member D (S. cerevisiae)	bta-miR-24-3p	cellular_component	cytosol	3.01023e-14
GO:0005829	102170146	102170146	CENPP	centromere protein P	bta-miR-24-3p	cellular_component	cytosol	3.01023e-14
GO:0005829	102170195	102170195	FAF1	Fas (TNFRSF6) associated factor 1	bta-miR-24-3p	cellular_component	cytosol	3.01023e-14
GO:0005829	102170342	102170342	CKAP5	cytoskeleton associated protein 5	bta-miR-24-3p	cellular_component	cytosol	3.01023e-14
GO:0005829	102170354	102170354	TAOK1	TAO kinase 1	bta-miR-24-3p	cellular_component	cytosol	3.01023e-14
GO:0005829	102170609	102170609	RHOQ	ras homolog family member Q	bta-miR-24-3p	cellular_component	cytosol	3.01023e-14
GO:0005829	102170763	102170763	DOCK11	dedicator of cytokinesis 11	bta-miR-24-3p	cellular_component	cytosol	3.01023e-14
GO:0005829	102170848	102170848	ICA1	islet cell autoantigen 1, 69kDa	bta-miR-24-3p	cellular_component	cytosol	3.01023e-14
GO:0005829	102171349	102171349	PRTFDC1	phosphoribosyl transferase domain containing 1	bta-miR-24-3p	cellular_component	cytosol	3.01023e-14
GO:0005829	102171587	102171587	SEC24B	SEC24 family, member B (S. cerevisiae)	bta-miR-24-3p	cellular_component	cytosol	3.01023e-14
GO:0005829	102171688	102171688	TBATA	thymus, brain and testes associated	bta-miR-24-3p	cellular_component	cytosol	3.01023e-14
GO:0005829	102171950	102171950	LHPP	phospholysine phosphohistidine inorganic pyrophosphate phosphatase	bta-miR-24-3p	cellular_component	cytosol	3.01023e-14
GO:0005829	102172059	102172059	DPYSL3	dihydropyrimidinase-like 3	bta-miR-24-3p	cellular_component	cytosol	3.01023e-14
GO:0005829	102172285	102172285	KIFAP3	kinesin-associated protein 3	bta-miR-24-3p	cellular_component	cytosol	3.01023e-14
GO:0005829	102172491	102172491	LANCL2	LanC lantibiotic synthetase component C-like 2 (bacterial)	bta-miR-24-3p	cellular_component	cytosol	3.01023e-14
GO:0005829	102172598	102172598	DLC1	deleted in liver cancer 1	bta-miR-24-3p	cellular_component	cytosol	3.01023e-14
GO:0005829	102173008	102173008	CHAC1	ChaC, cation transport regulator homolog 1 (E. coli)	bta-miR-24-3p	cellular_component	cytosol	3.01023e-14
GO:0005829	102173660	102173660	PDE10A	phosphodiesterase 10A	bta-miR-24-3p	cellular_component	cytosol	3.01023e-14
GO:0005829	102173768	102173768	SDCCAG8	serologically defined colon cancer antigen 8	bta-miR-24-3p	cellular_component	cytosol	3.01023e-14
GO:0005829	102173800	102173800	DCC	deleted in colorectal carcinoma	bta-miR-24-3p	cellular_component	cytosol	3.01023e-14
GO:0005829	102173808	102173808	CDCA8	cell division cycle associated 8	bta-miR-24-3p	cellular_component	cytosol	3.01023e-14
GO:0005829	102174105	102174105	ARHGAP6	Rho GTPase activating protein 6	bta-miR-24-3p	cellular_component	cytosol	3.01023e-14
GO:0005829	102174120	102174120	SYK	spleen tyrosine kinase	bta-miR-24-3p	cellular_component	cytosol	3.01023e-14
GO:0005829	102174543	102174543	RAP1B	RAP1B, member of RAS oncogene family	bta-miR-24-3p	cellular_component	cytosol	3.01023e-14
GO:0005829	102174862	102174862	SRGAP2	SLIT-ROBO Rho GTPase activating protein 2	bta-miR-24-3p	cellular_component	cytosol	3.01023e-14
GO:0005829	102174917	102174917	UBE2D3	ubiquitin-conjugating enzyme E2D 3	bta-miR-24-3p	cellular_component	cytosol	3.01023e-14
GO:0005829	102174918	102174918	PDZD11	PDZ domain containing 11	bta-miR-24-3p	cellular_component	cytosol	3.01023e-14
GO:0005829	102175534	102175534	DCP1A	decapping mRNA 1A	bta-miR-24-3p	cellular_component	cytosol	3.01023e-14
GO:0005829	102175608	102175608	ANAPC7	anaphase promoting complex subunit 7	bta-miR-24-3p	cellular_component	cytosol	3.01023e-14
GO:0005829	102176200	102176200	IL26	interleukin 26	bta-miR-24-3p	cellular_component	cytosol	3.01023e-14
GO:0005829	102176363	102176363	GSK3B	glycogen synthase kinase 3 beta	bta-miR-24-3p	cellular_component	cytosol	3.01023e-14
GO:0005829	102177595	102177595	GRIP1	glutamate receptor interacting protein 1	bta-miR-24-3p	cellular_component	cytosol	3.01023e-14
GO:0005829	102177702	102177702	AP1S2	adaptor-related protein complex 1, sigma 2 subunit	bta-miR-24-3p	cellular_component	cytosol	3.01023e-14
GO:0005829	102177780	102177780	APOL1	apolipoprotein L, 1	bta-miR-24-3p	cellular_component	cytosol	3.01023e-14
GO:0005829	102178400	102178400	GMPS	guanine monphosphate synthase	bta-miR-24-3p	cellular_component	cytosol	3.01023e-14
GO:0005829	102179018	102179018	AK8	adenylate kinase 8	bta-miR-24-3p	cellular_component	cytosol	3.01023e-14
GO:0005829	102179618	102179618	CEP76	centrosomal protein 76kDa	bta-miR-24-3p	cellular_component	cytosol	3.01023e-14
GO:0005829	102179703	102179703	IGF2BP2	insulin-like growth factor 2 mRNA binding protein 2	bta-miR-24-3p	cellular_component	cytosol	3.01023e-14
GO:0005829	102179708	102179708	HLCS	holocarboxylase synthetase (biotin-(proprionyl-CoA-carboxylase (ATP-hydrolysing)) ligase)	bta-miR-24-3p	cellular_component	cytosol	3.01023e-14
GO:0005829	102179926	102179926	RPS6KA6	ribosomal protein S6 kinase, 90kDa, polypeptide 6	bta-miR-24-3p	cellular_component	cytosol	3.01023e-14
GO:0005829	102180001	102180001	EEF1E1	eukaryotic translation elongation factor 1 epsilon 1	bta-miR-24-3p	cellular_component	cytosol	3.01023e-14
GO:0005829	102180182	102180182	CDK6	cyclin-dependent kinase 6	bta-miR-24-3p	cellular_component	cytosol	3.01023e-14
GO:0005829	102180346	102180346	AFMID	arylformamidase	bta-miR-24-3p	cellular_component	cytosol	3.01023e-14
GO:0005829	102180449	102180449	AGO3	argonaute RISC catalytic component 3	bta-miR-24-3p	cellular_component	cytosol	3.01023e-14
GO:0005829	102180890	102180890	PRKCA	protein kinase C, alpha	bta-miR-24-3p	cellular_component	cytosol	3.01023e-14
GO:0005829	102181008	102181008	FGD4	FYVE, RhoGEF and PH domain containing 4	bta-miR-24-3p	cellular_component	cytosol	3.01023e-14
GO:0005829	102181048	102181048	RABGAP1	RAB GTPase activating protein 1	bta-miR-24-3p	cellular_component	cytosol	3.01023e-14
GO:0005829	102181543	102181543	CHN1	chimerin 1	bta-miR-24-3p	cellular_component	cytosol	3.01023e-14
GO:0005829	102181660	102181660	BICD1	bicaudal D homolog 1 (Drosophila)	bta-miR-24-3p	cellular_component	cytosol	3.01023e-14
GO:0005829	102181958	102181958	PEX7	peroxisomal biogenesis factor 7	bta-miR-24-3p	cellular_component	cytosol	3.01023e-14
GO:0005829	102182314	102182314	RHOJ	ras homolog family member J	bta-miR-24-3p	cellular_component	cytosol	3.01023e-14
GO:0005829	102182525	102182525	RFWD2	ring finger and WD repeat domain 2, E3 ubiquitin protein ligase	bta-miR-24-3p	cellular_component	cytosol	3.01023e-14
GO:0005829	102182743	102182743	LRRC16A	leucine rich repeat containing 16A	bta-miR-24-3p	cellular_component	cytosol	3.01023e-14
GO:0005829	102182753	102182753	PRKG1	protein kinase, cGMP-dependent, type I	bta-miR-24-3p	cellular_component	cytosol	3.01023e-14
GO:0005829	102182774	102182774	MAPK10	mitogen-activated protein kinase 10	bta-miR-24-3p	cellular_component	cytosol	3.01023e-14
GO:0005829	102182897	102182897	NSL1	NSL1, MIS12 kinetochore complex component	bta-miR-24-3p	cellular_component	cytosol	3.01023e-14
GO:0005829	102183305	102183305	PHKA1	phosphorylase kinase, alpha 1 (muscle)	bta-miR-24-3p	cellular_component	cytosol	3.01023e-14
GO:0005829	102183641	102183641	NMNAT3	nicotinamide nucleotide adenylyltransferase 3	bta-miR-24-3p	cellular_component	cytosol	3.01023e-14
GO:0005829	102184213	102184213	PSTPIP2	proline-serine-threonine phosphatase interacting protein 2	bta-miR-24-3p	cellular_component	cytosol	3.01023e-14
GO:0005829	102184230	102184230	DCX	doublecortin	bta-miR-24-3p	cellular_component	cytosol	3.01023e-14
GO:0005829	102184338	102184338	GABRB2	gamma-aminobutyric acid (GABA) A receptor, beta 2	bta-miR-24-3p	cellular_component	cytosol	3.01023e-14
GO:0005829	102184590	102184590	IDO2	indoleamine 2,3-dioxygenase 2	bta-miR-24-3p	cellular_component	cytosol	3.01023e-14
GO:0005829	102185179	102185179	ERAP1	endoplasmic reticulum aminopeptidase 1	bta-miR-24-3p	cellular_component	cytosol	3.01023e-14
GO:0005829	102185399	102185399	AGBL1	ATP/GTP binding protein-like 1	bta-miR-24-3p	cellular_component	cytosol	3.01023e-14
GO:0005829	102185490	102185490	NOS1	nitric oxide synthase 1 (neuronal)	bta-miR-24-3p	cellular_component	cytosol	3.01023e-14
GO:0005829	102185511	102185511	PSMD14	proteasome (prosome, macropain) 26S subunit, non-ATPase, 14	bta-miR-24-3p	cellular_component	cytosol	3.01023e-14
GO:0005829	102185661	102185661	SPTBN1	spectrin, beta, non-erythrocytic 1	bta-miR-24-3p	cellular_component	cytosol	3.01023e-14
GO:0005829	102186248	102186248	HSF2BP	heat shock transcription factor 2 binding protein	bta-miR-24-3p	cellular_component	cytosol	3.01023e-14
GO:0005829	102186605	102186605	NBEA	neurobeachin	bta-miR-24-3p	cellular_component	cytosol	3.01023e-14
GO:0005829	102186673	102186673	SH3KBP1	SH3-domain kinase binding protein 1	bta-miR-24-3p	cellular_component	cytosol	3.01023e-14
GO:0005829	102187072	102187072	ARFIP1	ADP-ribosylation factor interacting protein 1	bta-miR-24-3p	cellular_component	cytosol	3.01023e-14
GO:0005829	102187340	102187340	NADK	NAD kinase	bta-miR-24-3p	cellular_component	cytosol	3.01023e-14
GO:0005829	102187354	102187354	SGOL2	shugoshin-like 2 (S. pombe)	bta-miR-24-3p	cellular_component	cytosol	3.01023e-14
GO:0005829	102187484	102187484	CAMK4	calcium/calmodulin-dependent protein kinase IV	bta-miR-24-3p	cellular_component	cytosol	3.01023e-14
GO:0005829	102187548	102187548	PKLR	pyruvate kinase, liver and RBC	bta-miR-24-3p	cellular_component	cytosol	3.01023e-14
GO:0005829	102187864	102187864	ARHGAP18	Rho GTPase activating protein 18	bta-miR-24-3p	cellular_component	cytosol	3.01023e-14
GO:0005829	102187896	102187896	PEX5L	peroxisomal biogenesis factor 5-like	bta-miR-24-3p	cellular_component	cytosol	3.01023e-14
GO:0005829	102188074	102188074	SPTBN4	spectrin, beta, non-erythrocytic 4	bta-miR-24-3p	cellular_component	cytosol	3.01023e-14
GO:0005829	102188148	102188148	PLCB1	phospholipase C, beta 1 (phosphoinositide-specific)	bta-miR-24-3p	cellular_component	cytosol	3.01023e-14
GO:0005829	102188150	102188150	UBXN2B	UBX domain protein 2B	bta-miR-24-3p	cellular_component	cytosol	3.01023e-14
GO:0005829	102188424	102188424	ALKBH8	alkB, alkylation repair homolog 8 (E. coli)	bta-miR-24-3p	cellular_component	cytosol	3.01023e-14
GO:0005829	102188650	102188650	ELMO1	engulfment and cell motility 1	bta-miR-24-3p	cellular_component	cytosol	3.01023e-14
GO:0005829	102188706	102188706	SRP68	signal recognition particle 68kDa	bta-miR-24-3p	cellular_component	cytosol	3.01023e-14
GO:0005829	102188850	102188850	FGF1	fibroblast growth factor 1 (acidic)	bta-miR-24-3p	cellular_component	cytosol	3.01023e-14
GO:0005829	102188864	102188864	PELI2	pellino E3 ubiquitin protein ligase family member 2	bta-miR-24-3p	cellular_component	cytosol	3.01023e-14
GO:0005829	102189651	102189651	ADK	adenosine kinase	bta-miR-24-3p	cellular_component	cytosol	3.01023e-14
GO:0005829	102189677	102189677	SHC3	SHC (Src homology 2 domain containing) transforming protein 3	bta-miR-24-3p	cellular_component	cytosol	3.01023e-14
GO:0005829	102189691	102189691	RAP2A	RAP2A, member of RAS oncogene family	bta-miR-24-3p	cellular_component	cytosol	3.01023e-14
GO:0005829	102190057	102190057	RGS7	regulator of G-protein signaling 7	bta-miR-24-3p	cellular_component	cytosol	3.01023e-14
GO:0005829	102190245	102190245	CUL5	cullin 5	bta-miR-24-3p	cellular_component	cytosol	3.01023e-14
GO:0005829	102190520	102190520	MAP2K1	mitogen-activated protein kinase kinase 1	bta-miR-24-3p	cellular_component	cytosol	3.01023e-14
GO:0005829	102191267	102191267	PSME3	proteasome (prosome, macropain) activator subunit 3 (PA28 gamma; Ki)	bta-miR-24-3p	cellular_component	cytosol	3.01023e-14
GO:0005829	102191498	102191498	CNOT2	CCR4-NOT transcription complex, subunit 2	bta-miR-24-3p	cellular_component	cytosol	3.01023e-14
GO:0005829	102191516	102191516	DOCK6	dedicator of cytokinesis 6	bta-miR-24-3p	cellular_component	cytosol	3.01023e-14
GO:0005829	100861224	100861224	ACACA	acetyl-CoA carboxylase alpha	hsa-miR-365b-5p	cellular_component	cytosol	3.01023e-14
GO:0005829	102168345	102168345	XRCC4	X-ray repair complementing defective repair in Chinese hamster cells 4	hsa-miR-365b-5p	cellular_component	cytosol	3.01023e-14
GO:0005829	102168618	102168618	DMD	dystrophin	hsa-miR-365b-5p	cellular_component	cytosol	3.01023e-14
GO:0005829	102168722	102168722	ARHGAP26	Rho GTPase activating protein 26	hsa-miR-365b-5p	cellular_component	cytosol	3.01023e-14
GO:0005829	102168725	102168725	RFK	riboflavin kinase	hsa-miR-365b-5p	cellular_component	cytosol	3.01023e-14
GO:0005829	102170195	102170195	FAF1	Fas (TNFRSF6) associated factor 1	hsa-miR-365b-5p	cellular_component	cytosol	3.01023e-14
GO:0005829	102170559	102170559	SHQ1	SHQ1, H/ACA ribonucleoprotein assembly factor	hsa-miR-365b-5p	cellular_component	cytosol	3.01023e-14
GO:0005829	102170848	102170848	ICA1	islet cell autoantigen 1, 69kDa	hsa-miR-365b-5p	cellular_component	cytosol	3.01023e-14
GO:0005829	102171916	102171916	ITSN1	intersectin 1 (SH3 domain protein)	hsa-miR-365b-5p	cellular_component	cytosol	3.01023e-14
GO:0005829	102172135	102172135	PRKG2	protein kinase, cGMP-dependent, type II	hsa-miR-365b-5p	cellular_component	cytosol	3.01023e-14
GO:0005829	102172491	102172491	LANCL2	LanC lantibiotic synthetase component C-like 2 (bacterial)	hsa-miR-365b-5p	cellular_component	cytosol	3.01023e-14
GO:0005829	102172729	102172729	BUB1	BUB1 mitotic checkpoint serine/threonine kinase	hsa-miR-365b-5p	cellular_component	cytosol	3.01023e-14
GO:0005829	102173800	102173800	DCC	deleted in colorectal carcinoma	hsa-miR-365b-5p	cellular_component	cytosol	3.01023e-14
GO:0005829	102173968	102173968	STRADA	STE20-related kinase adaptor alpha	hsa-miR-365b-5p	cellular_component	cytosol	3.01023e-14
GO:0005829	102174105	102174105	ARHGAP6	Rho GTPase activating protein 6	hsa-miR-365b-5p	cellular_component	cytosol	3.01023e-14
GO:0005829	102174862	102174862	SRGAP2	SLIT-ROBO Rho GTPase activating protein 2	hsa-miR-365b-5p	cellular_component	cytosol	3.01023e-14
GO:0005829	102175531	102175531	PDE11A	phosphodiesterase 11A	hsa-miR-365b-5p	cellular_component	cytosol	3.01023e-14
GO:0005829	102175799	102175799	MAP2K4	mitogen-activated protein kinase kinase 4	hsa-miR-365b-5p	cellular_component	cytosol	3.01023e-14
GO:0005829	102177020	102177020	NOTCH2	notch 2	hsa-miR-365b-5p	cellular_component	cytosol	3.01023e-14
GO:0005829	102177595	102177595	GRIP1	glutamate receptor interacting protein 1	hsa-miR-365b-5p	cellular_component	cytosol	3.01023e-14
GO:0005829	102178200	102178200	ACACB	acetyl-CoA carboxylase beta	hsa-miR-365b-5p	cellular_component	cytosol	3.01023e-14
GO:0005829	102178638	102178638	GAD2	glutamate decarboxylase 2 (pancreatic islets and brain, 65kDa)	hsa-miR-365b-5p	cellular_component	cytosol	3.01023e-14
GO:0005829	102179018	102179018	AK8	adenylate kinase 8	hsa-miR-365b-5p	cellular_component	cytosol	3.01023e-14
GO:0005829	102179332	102179332	CACNB4	calcium channel, voltage-dependent, beta 4 subunit	hsa-miR-365b-5p	cellular_component	cytosol	3.01023e-14
GO:0005829	102179708	102179708	HLCS	holocarboxylase synthetase (biotin-(proprionyl-CoA-carboxylase (ATP-hydrolysing)) ligase)	hsa-miR-365b-5p	cellular_component	cytosol	3.01023e-14
GO:0005829	102179926	102179926	RPS6KA6	ribosomal protein S6 kinase, 90kDa, polypeptide 6	hsa-miR-365b-5p	cellular_component	cytosol	3.01023e-14
GO:0005829	102180001	102180001	EEF1E1	eukaryotic translation elongation factor 1 epsilon 1	hsa-miR-365b-5p	cellular_component	cytosol	3.01023e-14
GO:0005829	102180474	102180474	GBA3	glucosidase, beta, acid 3	hsa-miR-365b-5p	cellular_component	cytosol	3.01023e-14
GO:0005829	102180558	102180558	PDE4B	phosphodiesterase 4B, cAMP-specific	hsa-miR-365b-5p	cellular_component	cytosol	3.01023e-14
GO:0005829	102181008	102181008	FGD4	FYVE, RhoGEF and PH domain containing 4	hsa-miR-365b-5p	cellular_component	cytosol	3.01023e-14
GO:0005829	102181048	102181048	RABGAP1	RAB GTPase activating protein 1	hsa-miR-365b-5p	cellular_component	cytosol	3.01023e-14
GO:0005829	102181543	102181543	CHN1	chimerin 1	hsa-miR-365b-5p	cellular_component	cytosol	3.01023e-14
GO:0005829	102181580	102181580	ARHGAP24	Rho GTPase activating protein 24	hsa-miR-365b-5p	cellular_component	cytosol	3.01023e-14
GO:0005829	102182314	102182314	RHOJ	ras homolog family member J	hsa-miR-365b-5p	cellular_component	cytosol	3.01023e-14
GO:0005829	102182753	102182753	PRKG1	protein kinase, cGMP-dependent, type I	hsa-miR-365b-5p	cellular_component	cytosol	3.01023e-14
GO:0005829	102182774	102182774	MAPK10	mitogen-activated protein kinase 10	hsa-miR-365b-5p	cellular_component	cytosol	3.01023e-14
GO:0005829	102183227	102183227	HTT	huntingtin	hsa-miR-365b-5p	cellular_component	cytosol	3.01023e-14
GO:0005829	102184213	102184213	PSTPIP2	proline-serine-threonine phosphatase interacting protein 2	hsa-miR-365b-5p	cellular_component	cytosol	3.01023e-14
GO:0005829	102184230	102184230	DCX	doublecortin	hsa-miR-365b-5p	cellular_component	cytosol	3.01023e-14
GO:0005829	102184425	102184425	ARAP3	ArfGAP with RhoGAP domain, ankyrin repeat and PH domain 3	hsa-miR-365b-5p	cellular_component	cytosol	3.01023e-14
GO:0005829	102184501	102184501	GAS2	growth arrest-specific 2	hsa-miR-365b-5p	cellular_component	cytosol	3.01023e-14
GO:0005829	102185399	102185399	AGBL1	ATP/GTP binding protein-like 1	hsa-miR-365b-5p	cellular_component	cytosol	3.01023e-14
GO:0005829	102185511	102185511	PSMD14	proteasome (prosome, macropain) 26S subunit, non-ATPase, 14	hsa-miR-365b-5p	cellular_component	cytosol	3.01023e-14
GO:0005829	102186605	102186605	NBEA	neurobeachin	hsa-miR-365b-5p	cellular_component	cytosol	3.01023e-14
GO:0005829	102186704	102186704	PKHD1L1	polycystic kidney and hepatic disease 1 (autosomal recessive)-like 1	hsa-miR-365b-5p	cellular_component	cytosol	3.01023e-14
GO:0005829	102187484	102187484	CAMK4	calcium/calmodulin-dependent protein kinase IV	hsa-miR-365b-5p	cellular_component	cytosol	3.01023e-14
GO:0005829	102187555	102187555	PAPSS2	3'-phosphoadenosine 5'-phosphosulfate synthase 2	hsa-miR-365b-5p	cellular_component	cytosol	3.01023e-14
GO:0005829	102187896	102187896	PEX5L	peroxisomal biogenesis factor 5-like	hsa-miR-365b-5p	cellular_component	cytosol	3.01023e-14
GO:0005829	102188141	102188141	PLA2G4F	phospholipase A2, group IVF	hsa-miR-365b-5p	cellular_component	cytosol	3.01023e-14
GO:0005829	102188148	102188148	PLCB1	phospholipase C, beta 1 (phosphoinositide-specific)	hsa-miR-365b-5p	cellular_component	cytosol	3.01023e-14
GO:0005829	102188458	102188458	BCL10	B-cell CLL/lymphoma 10	hsa-miR-365b-5p	cellular_component	cytosol	3.01023e-14
GO:0005829	102188484	102188484	TEC	tec protein tyrosine kinase	hsa-miR-365b-5p	cellular_component	cytosol	3.01023e-14
GO:0005829	102188650	102188650	ELMO1	engulfment and cell motility 1	hsa-miR-365b-5p	cellular_component	cytosol	3.01023e-14
GO:0005829	102188676	102188676	FOXO3	forkhead box O3	hsa-miR-365b-5p	cellular_component	cytosol	3.01023e-14
GO:0005829	102188864	102188864	PELI2	pellino E3 ubiquitin protein ligase family member 2	hsa-miR-365b-5p	cellular_component	cytosol	3.01023e-14
GO:0005829	102189198	102189198	PDLIM5	PDZ and LIM domain 5	hsa-miR-365b-5p	cellular_component	cytosol	3.01023e-14
GO:0005829	102190014	102190014	FARP2	FERM, RhoGEF and pleckstrin domain protein 2	hsa-miR-365b-5p	cellular_component	cytosol	3.01023e-14
GO:0005829	102190057	102190057	RGS7	regulator of G-protein signaling 7	hsa-miR-365b-5p	cellular_component	cytosol	3.01023e-14
GO:0005829	102190245	102190245	CUL5	cullin 5	hsa-miR-365b-5p	cellular_component	cytosol	3.01023e-14
GO:0005829	102190311	102190311	ARHGAP4	Rho GTPase activating protein 4	hsa-miR-365b-5p	cellular_component	cytosol	3.01023e-14
GO:0005829	102190520	102190520	MAP2K1	mitogen-activated protein kinase kinase 1	hsa-miR-365b-5p	cellular_component	cytosol	3.01023e-14
GO:0005829	102190550	102190550	TP63	tumor protein p63	hsa-miR-365b-5p	cellular_component	cytosol	3.01023e-14
GO:0005829	102190729	102190729	NSF	N-ethylmaleimide-sensitive factor	hsa-miR-365b-5p	cellular_component	cytosol	3.01023e-14
GO:0005829	102190837	102190837	SYT6	synaptotagmin VI	hsa-miR-365b-5p	cellular_component	cytosol	3.01023e-14
GO:0005829	102191384	102191384	FGD2	FYVE, RhoGEF and PH domain containing 2	hsa-miR-365b-5p	cellular_component	cytosol	3.01023e-14
GO:0005829	102191498	102191498	CNOT2	CCR4-NOT transcription complex, subunit 2	hsa-miR-365b-5p	cellular_component	cytosol	3.01023e-14
GO:0005829	102191704	102191704	AKAP7	A kinase (PRKA) anchor protein 7	hsa-miR-365b-5p	cellular_component	cytosol	3.01023e-14
GO:0005829	100861224	100861224	ACACA	acetyl-CoA carboxylase alpha	chi-miR-15a-3p	cellular_component	cytosol	3.01023e-14
GO:0005829	102168345	102168345	XRCC4	X-ray repair complementing defective repair in Chinese hamster cells 4	chi-miR-15a-3p	cellular_component	cytosol	3.01023e-14
GO:0005829	102168618	102168618	DMD	dystrophin	chi-miR-15a-3p	cellular_component	cytosol	3.01023e-14
GO:0005829	102168683	102168683	EPS15	epidermal growth factor receptor pathway substrate 15	chi-miR-15a-3p	cellular_component	cytosol	3.01023e-14
GO:0005829	102168921	102168921	FERMT1	fermitin family member 1	chi-miR-15a-3p	cellular_component	cytosol	3.01023e-14
GO:0005829	102170146	102170146	CENPP	centromere protein P	chi-miR-15a-3p	cellular_component	cytosol	3.01023e-14
GO:0005829	102170195	102170195	FAF1	Fas (TNFRSF6) associated factor 1	chi-miR-15a-3p	cellular_component	cytosol	3.01023e-14
GO:0005829	102170848	102170848	ICA1	islet cell autoantigen 1, 69kDa	chi-miR-15a-3p	cellular_component	cytosol	3.01023e-14
GO:0005829	102172161	102172161	GCHFR	GTP cyclohydrolase I feedback regulator	chi-miR-15a-3p	cellular_component	cytosol	3.01023e-14
GO:0005829	102173025	102173025	RGL1	ral guanine nucleotide dissociation stimulator-like 1	chi-miR-15a-3p	cellular_component	cytosol	3.01023e-14
GO:0005829	102173768	102173768	SDCCAG8	serologically defined colon cancer antigen 8	chi-miR-15a-3p	cellular_component	cytosol	3.01023e-14
GO:0005829	102173800	102173800	DCC	deleted in colorectal carcinoma	chi-miR-15a-3p	cellular_component	cytosol	3.01023e-14
GO:0005829	102174862	102174862	SRGAP2	SLIT-ROBO Rho GTPase activating protein 2	chi-miR-15a-3p	cellular_component	cytosol	3.01023e-14
GO:0005829	102175531	102175531	PDE11A	phosphodiesterase 11A	chi-miR-15a-3p	cellular_component	cytosol	3.01023e-14
GO:0005829	102176363	102176363	GSK3B	glycogen synthase kinase 3 beta	chi-miR-15a-3p	cellular_component	cytosol	3.01023e-14
GO:0005829	102178638	102178638	GAD2	glutamate decarboxylase 2 (pancreatic islets and brain, 65kDa)	chi-miR-15a-3p	cellular_component	cytosol	3.01023e-14
GO:0005829	102179035	102179035	CYLD	cylindromatosis (turban tumor syndrome)	chi-miR-15a-3p	cellular_component	cytosol	3.01023e-14
GO:0005829	102179708	102179708	HLCS	holocarboxylase synthetase (biotin-(proprionyl-CoA-carboxylase (ATP-hydrolysing)) ligase)	chi-miR-15a-3p	cellular_component	cytosol	3.01023e-14
GO:0005829	102181048	102181048	RABGAP1	RAB GTPase activating protein 1	chi-miR-15a-3p	cellular_component	cytosol	3.01023e-14
GO:0005829	102182045	102182045	ALMS1	Alstrom syndrome 1	chi-miR-15a-3p	cellular_component	cytosol	3.01023e-14
GO:0005829	102182314	102182314	RHOJ	ras homolog family member J	chi-miR-15a-3p	cellular_component	cytosol	3.01023e-14
GO:0005829	102182753	102182753	PRKG1	protein kinase, cGMP-dependent, type I	chi-miR-15a-3p	cellular_component	cytosol	3.01023e-14
GO:0005829	102184230	102184230	DCX	doublecortin	chi-miR-15a-3p	cellular_component	cytosol	3.01023e-14
GO:0005829	102184590	102184590	IDO2	indoleamine 2,3-dioxygenase 2	chi-miR-15a-3p	cellular_component	cytosol	3.01023e-14
GO:0005829	102185399	102185399	AGBL1	ATP/GTP binding protein-like 1	chi-miR-15a-3p	cellular_component	cytosol	3.01023e-14
GO:0005829	102187332	102187332	DPYS	dihydropyrimidinase	chi-miR-15a-3p	cellular_component	cytosol	3.01023e-14
GO:0005829	102187896	102187896	PEX5L	peroxisomal biogenesis factor 5-like	chi-miR-15a-3p	cellular_component	cytosol	3.01023e-14
GO:0005829	102188148	102188148	PLCB1	phospholipase C, beta 1 (phosphoinositide-specific)	chi-miR-15a-3p	cellular_component	cytosol	3.01023e-14
GO:0005829	102188424	102188424	ALKBH8	alkB, alkylation repair homolog 8 (E. coli)	chi-miR-15a-3p	cellular_component	cytosol	3.01023e-14
GO:0005829	102188650	102188650	ELMO1	engulfment and cell motility 1	chi-miR-15a-3p	cellular_component	cytosol	3.01023e-14
GO:0005829	102189198	102189198	PDLIM5	PDZ and LIM domain 5	chi-miR-15a-3p	cellular_component	cytosol	3.01023e-14
GO:0005829	102189651	102189651	ADK	adenosine kinase	chi-miR-15a-3p	cellular_component	cytosol	3.01023e-14
GO:0005829	102189915	102189915	CENPQ	centromere protein Q	chi-miR-15a-3p	cellular_component	cytosol	3.01023e-14
GO:0005829	102190008	102190008	SMAD7	SMAD family member 7	chi-miR-15a-3p	cellular_component	cytosol	3.01023e-14
GO:0005829	102190057	102190057	RGS7	regulator of G-protein signaling 7	chi-miR-15a-3p	cellular_component	cytosol	3.01023e-14
GO:0005829	102190729	102190729	NSF	N-ethylmaleimide-sensitive factor	chi-miR-15a-3p	cellular_component	cytosol	3.01023e-14
GO:0005829	102190735	102190735	ARHGAP31	Rho GTPase activating protein 31	chi-miR-15a-3p	cellular_component	cytosol	3.01023e-14
GO:0005829	100860863	100860863	ME1	malic enzyme 1, NADP(+)-dependent, cytosolic	mmu-miR-107-5p	cellular_component	cytosol	3.01023e-14
GO:0005829	102168345	102168345	XRCC4	X-ray repair complementing defective repair in Chinese hamster cells 4	mmu-miR-107-5p	cellular_component	cytosol	3.01023e-14
GO:0005829	102168618	102168618	DMD	dystrophin	mmu-miR-107-5p	cellular_component	cytosol	3.01023e-14
GO:0005829	102168722	102168722	ARHGAP26	Rho GTPase activating protein 26	mmu-miR-107-5p	cellular_component	cytosol	3.01023e-14
GO:0005829	102168725	102168725	RFK	riboflavin kinase	mmu-miR-107-5p	cellular_component	cytosol	3.01023e-14
GO:0005829	102168788	102168788	RNF115	ring finger protein 115	mmu-miR-107-5p	cellular_component	cytosol	3.01023e-14
GO:0005829	102169592	102169592	UBR1	ubiquitin protein ligase E3 component n-recognin 1	mmu-miR-107-5p	cellular_component	cytosol	3.01023e-14
GO:0005829	102170071	102170071	DDX6	DEAD (Asp-Glu-Ala-Asp) box helicase 6	mmu-miR-107-5p	cellular_component	cytosol	3.01023e-14
GO:0005829	102170126	102170126	SEC24D	SEC24 family, member D (S. cerevisiae)	mmu-miR-107-5p	cellular_component	cytosol	3.01023e-14
GO:0005829	102170146	102170146	CENPP	centromere protein P	mmu-miR-107-5p	cellular_component	cytosol	3.01023e-14
GO:0005829	102170195	102170195	FAF1	Fas (TNFRSF6) associated factor 1	mmu-miR-107-5p	cellular_component	cytosol	3.01023e-14
GO:0005829	102170763	102170763	DOCK11	dedicator of cytokinesis 11	mmu-miR-107-5p	cellular_component	cytosol	3.01023e-14
GO:0005829	102170848	102170848	ICA1	islet cell autoantigen 1, 69kDa	mmu-miR-107-5p	cellular_component	cytosol	3.01023e-14
GO:0005829	102172102	102172102	CENPK	centromere protein K	mmu-miR-107-5p	cellular_component	cytosol	3.01023e-14
GO:0005829	102172285	102172285	KIFAP3	kinesin-associated protein 3	mmu-miR-107-5p	cellular_component	cytosol	3.01023e-14
GO:0005829	102172491	102172491	LANCL2	LanC lantibiotic synthetase component C-like 2 (bacterial)	mmu-miR-107-5p	cellular_component	cytosol	3.01023e-14
GO:0005829	102172762	102172762	SKP2	S-phase kinase-associated protein 2, E3 ubiquitin protein ligase	mmu-miR-107-5p	cellular_component	cytosol	3.01023e-14
GO:0005829	102173660	102173660	PDE10A	phosphodiesterase 10A	mmu-miR-107-5p	cellular_component	cytosol	3.01023e-14
GO:0005829	102173768	102173768	SDCCAG8	serologically defined colon cancer antigen 8	mmu-miR-107-5p	cellular_component	cytosol	3.01023e-14
GO:0005829	102173800	102173800	DCC	deleted in colorectal carcinoma	mmu-miR-107-5p	cellular_component	cytosol	3.01023e-14
GO:0005829	102173893	102173893	ACMSD	aminocarboxymuconate semialdehyde decarboxylase	mmu-miR-107-5p	cellular_component	cytosol	3.01023e-14
GO:0005829	102174098	102174098	UBE2A	ubiquitin-conjugating enzyme E2A	mmu-miR-107-5p	cellular_component	cytosol	3.01023e-14
GO:0005829	102174622	102174622	COG5	component of oligomeric golgi complex 5	mmu-miR-107-5p	cellular_component	cytosol	3.01023e-14
GO:0005829	102174862	102174862	SRGAP2	SLIT-ROBO Rho GTPase activating protein 2	mmu-miR-107-5p	cellular_component	cytosol	3.01023e-14
GO:0005829	102174917	102174917	UBE2D3	ubiquitin-conjugating enzyme E2D 3	mmu-miR-107-5p	cellular_component	cytosol	3.01023e-14
GO:0005829	102175037	102175037	NRP1	neuropilin 1	mmu-miR-107-5p	cellular_component	cytosol	3.01023e-14
GO:0005829	102175531	102175531	PDE11A	phosphodiesterase 11A	mmu-miR-107-5p	cellular_component	cytosol	3.01023e-14
GO:0005829	102176363	102176363	GSK3B	glycogen synthase kinase 3 beta	mmu-miR-107-5p	cellular_component	cytosol	3.01023e-14
GO:0005829	102176528	102176528	ITK	IL2-inducible T-cell kinase	mmu-miR-107-5p	cellular_component	cytosol	3.01023e-14
GO:0005829	102177595	102177595	GRIP1	glutamate receptor interacting protein 1	mmu-miR-107-5p	cellular_component	cytosol	3.01023e-14
GO:0005829	102180890	102180890	PRKCA	protein kinase C, alpha	mmu-miR-107-5p	cellular_component	cytosol	3.01023e-14
GO:0005829	102181008	102181008	FGD4	FYVE, RhoGEF and PH domain containing 4	mmu-miR-107-5p	cellular_component	cytosol	3.01023e-14
GO:0005829	102181048	102181048	RABGAP1	RAB GTPase activating protein 1	mmu-miR-107-5p	cellular_component	cytosol	3.01023e-14
GO:0005829	102181543	102181543	CHN1	chimerin 1	mmu-miR-107-5p	cellular_component	cytosol	3.01023e-14
GO:0005829	102181580	102181580	ARHGAP24	Rho GTPase activating protein 24	mmu-miR-107-5p	cellular_component	cytosol	3.01023e-14
GO:0005829	102181660	102181660	BICD1	bicaudal D homolog 1 (Drosophila)	mmu-miR-107-5p	cellular_component	cytosol	3.01023e-14
GO:0005829	102182314	102182314	RHOJ	ras homolog family member J	mmu-miR-107-5p	cellular_component	cytosol	3.01023e-14
GO:0005829	102182525	102182525	RFWD2	ring finger and WD repeat domain 2, E3 ubiquitin protein ligase	mmu-miR-107-5p	cellular_component	cytosol	3.01023e-14
GO:0005829	102182753	102182753	PRKG1	protein kinase, cGMP-dependent, type I	mmu-miR-107-5p	cellular_component	cytosol	3.01023e-14
GO:0005829	102182774	102182774	MAPK10	mitogen-activated protein kinase 10	mmu-miR-107-5p	cellular_component	cytosol	3.01023e-14
GO:0005829	102182897	102182897	NSL1	NSL1, MIS12 kinetochore complex component	mmu-miR-107-5p	cellular_component	cytosol	3.01023e-14
GO:0005829	102183777	102183777	G3BP2	GTPase activating protein (SH3 domain) binding protein 2	mmu-miR-107-5p	cellular_component	cytosol	3.01023e-14
GO:0005829	102184213	102184213	PSTPIP2	proline-serine-threonine phosphatase interacting protein 2	mmu-miR-107-5p	cellular_component	cytosol	3.01023e-14
GO:0005829	102184338	102184338	GABRB2	gamma-aminobutyric acid (GABA) A receptor, beta 2	mmu-miR-107-5p	cellular_component	cytosol	3.01023e-14
GO:0005829	102184348	102184348	APLF	aprataxin and PNKP like factor	mmu-miR-107-5p	cellular_component	cytosol	3.01023e-14
GO:0005829	102184554	102184554	LCP2	lymphocyte cytosolic protein 2 (SH2 domain containing leukocyte protein of 76kDa)	mmu-miR-107-5p	cellular_component	cytosol	3.01023e-14
GO:0005829	102184858	102184858	IRS1	insulin receptor substrate 1	mmu-miR-107-5p	cellular_component	cytosol	3.01023e-14
GO:0005829	102185425	102185425	FOXO6	forkhead box O6	mmu-miR-107-5p	cellular_component	cytosol	3.01023e-14
GO:0005829	102185511	102185511	PSMD14	proteasome (prosome, macropain) 26S subunit, non-ATPase, 14	mmu-miR-107-5p	cellular_component	cytosol	3.01023e-14
GO:0005829	102186075	102186075	KLHL14	kelch-like family member 14	mmu-miR-107-5p	cellular_component	cytosol	3.01023e-14
GO:0005829	102186248	102186248	HSF2BP	heat shock transcription factor 2 binding protein	mmu-miR-107-5p	cellular_component	cytosol	3.01023e-14
GO:0005829	102186605	102186605	NBEA	neurobeachin	mmu-miR-107-5p	cellular_component	cytosol	3.01023e-14
GO:0005829	102186673	102186673	SH3KBP1	SH3-domain kinase binding protein 1	mmu-miR-107-5p	cellular_component	cytosol	3.01023e-14
GO:0005829	102186704	102186704	PKHD1L1	polycystic kidney and hepatic disease 1 (autosomal recessive)-like 1	mmu-miR-107-5p	cellular_component	cytosol	3.01023e-14
GO:0005829	102187484	102187484	CAMK4	calcium/calmodulin-dependent protein kinase IV	mmu-miR-107-5p	cellular_component	cytosol	3.01023e-14
GO:0005829	102187555	102187555	PAPSS2	3'-phosphoadenosine 5'-phosphosulfate synthase 2	mmu-miR-107-5p	cellular_component	cytosol	3.01023e-14
GO:0005829	102187662	102187662	ARAP2	ArfGAP with RhoGAP domain, ankyrin repeat and PH domain 2	mmu-miR-107-5p	cellular_component	cytosol	3.01023e-14
GO:0005829	102187896	102187896	PEX5L	peroxisomal biogenesis factor 5-like	mmu-miR-107-5p	cellular_component	cytosol	3.01023e-14
GO:0005829	102188074	102188074	SPTBN4	spectrin, beta, non-erythrocytic 4	mmu-miR-107-5p	cellular_component	cytosol	3.01023e-14
GO:0005829	102188148	102188148	PLCB1	phospholipase C, beta 1 (phosphoinositide-specific)	mmu-miR-107-5p	cellular_component	cytosol	3.01023e-14
GO:0005829	102188424	102188424	ALKBH8	alkB, alkylation repair homolog 8 (E. coli)	mmu-miR-107-5p	cellular_component	cytosol	3.01023e-14
GO:0005829	102188455	102188455	SMAD2	SMAD family member 2	mmu-miR-107-5p	cellular_component	cytosol	3.01023e-14
GO:0005829	102188484	102188484	TEC	tec protein tyrosine kinase	mmu-miR-107-5p	cellular_component	cytosol	3.01023e-14
GO:0005829	102188650	102188650	ELMO1	engulfment and cell motility 1	mmu-miR-107-5p	cellular_component	cytosol	3.01023e-14
GO:0005829	102188860	102188860	TBCA	tubulin folding cofactor A	mmu-miR-107-5p	cellular_component	cytosol	3.01023e-14
GO:0005829	102188864	102188864	PELI2	pellino E3 ubiquitin protein ligase family member 2	mmu-miR-107-5p	cellular_component	cytosol	3.01023e-14
GO:0005829	102189198	102189198	PDLIM5	PDZ and LIM domain 5	mmu-miR-107-5p	cellular_component	cytosol	3.01023e-14
GO:0005829	102189217	102189217	KIDINS220	kinase D-interacting substrate, 220kDa	mmu-miR-107-5p	cellular_component	cytosol	3.01023e-14
GO:0005829	102189275	102189275	AGBL3	ATP/GTP binding protein-like 3	mmu-miR-107-5p	cellular_component	cytosol	3.01023e-14
GO:0005829	102189651	102189651	ADK	adenosine kinase	mmu-miR-107-5p	cellular_component	cytosol	3.01023e-14
GO:0005829	102189677	102189677	SHC3	SHC (Src homology 2 domain containing) transforming protein 3	mmu-miR-107-5p	cellular_component	cytosol	3.01023e-14
GO:0005829	102190057	102190057	RGS7	regulator of G-protein signaling 7	mmu-miR-107-5p	cellular_component	cytosol	3.01023e-14
GO:0005829	102190550	102190550	TP63	tumor protein p63	mmu-miR-107-5p	cellular_component	cytosol	3.01023e-14
GO:0005829	102190587	102190587	PAN2	PAN2 poly(A) specific ribonuclease subunit homolog (S. cerevisiae)	mmu-miR-107-5p	cellular_component	cytosol	3.01023e-14
GO:0005829	102190729	102190729	NSF	N-ethylmaleimide-sensitive factor	mmu-miR-107-5p	cellular_component	cytosol	3.01023e-14
GO:0005829	102190735	102190735	ARHGAP31	Rho GTPase activating protein 31	mmu-miR-107-5p	cellular_component	cytosol	3.01023e-14
GO:0005829	102191524	102191524	MYO6	myosin VI	mmu-miR-107-5p	cellular_component	cytosol	3.01023e-14
GO:0005829	102191655	102191655	KYNU	kynureninase	mmu-miR-107-5p	cellular_component	cytosol	3.01023e-14
GO:0005829	102191704	102191704	AKAP7	A kinase (PRKA) anchor protein 7	mmu-miR-107-5p	cellular_component	cytosol	3.01023e-14
GO:0005829	100861071	100861071	AS3MT	arsenic (+3 oxidation state) methyltransferase	chi-miR-1224	cellular_component	cytosol	3.01023e-14
GO:0005829	100861147	100861147	SDPR	serum deprivation response	chi-miR-1224	cellular_component	cytosol	3.01023e-14
GO:0005829	100861378	100861378	FARSB	phenylalanyl-tRNA synthetase, beta subunit	chi-miR-1224	cellular_component	cytosol	3.01023e-14
GO:0005829	102168345	102168345	XRCC4	X-ray repair complementing defective repair in Chinese hamster cells 4	chi-miR-1224	cellular_component	cytosol	3.01023e-14
GO:0005829	102168618	102168618	DMD	dystrophin	chi-miR-1224	cellular_component	cytosol	3.01023e-14
GO:0005829	102168683	102168683	EPS15	epidermal growth factor receptor pathway substrate 15	chi-miR-1224	cellular_component	cytosol	3.01023e-14
GO:0005829	102168722	102168722	ARHGAP26	Rho GTPase activating protein 26	chi-miR-1224	cellular_component	cytosol	3.01023e-14
GO:0005829	102169592	102169592	UBR1	ubiquitin protein ligase E3 component n-recognin 1	chi-miR-1224	cellular_component	cytosol	3.01023e-14
GO:0005829	102169658	102169658	TAB3	TGF-beta activated kinase 1/MAP3K7 binding protein 3	chi-miR-1224	cellular_component	cytosol	3.01023e-14
GO:0005829	102169810	102169810	RPE	ribulose-5-phosphate-3-epimerase	chi-miR-1224	cellular_component	cytosol	3.01023e-14
GO:0005829	102169813	102169813	TBCC	tubulin folding cofactor C	chi-miR-1224	cellular_component	cytosol	3.01023e-14
GO:0005829	102170146	102170146	CENPP	centromere protein P	chi-miR-1224	cellular_component	cytosol	3.01023e-14
GO:0005829	102170195	102170195	FAF1	Fas (TNFRSF6) associated factor 1	chi-miR-1224	cellular_component	cytosol	3.01023e-14
GO:0005829	102170299	102170299	CEP290	centrosomal protein 290kDa	chi-miR-1224	cellular_component	cytosol	3.01023e-14
GO:0005829	102170354	102170354	TAOK1	TAO kinase 1	chi-miR-1224	cellular_component	cytosol	3.01023e-14
GO:0005829	102170484	102170484	AKR1D1	aldo-keto reductase family 1, member D1	chi-miR-1224	cellular_component	cytosol	3.01023e-14
GO:0005829	102170609	102170609	RHOQ	ras homolog family member Q	chi-miR-1224	cellular_component	cytosol	3.01023e-14
GO:0005829	102170848	102170848	ICA1	islet cell autoantigen 1, 69kDa	chi-miR-1224	cellular_component	cytosol	3.01023e-14
GO:0005829	102171349	102171349	PRTFDC1	phosphoribosyl transferase domain containing 1	chi-miR-1224	cellular_component	cytosol	3.01023e-14
GO:0005829	102171688	102171688	TBATA	thymus, brain and testes associated	chi-miR-1224	cellular_component	cytosol	3.01023e-14
GO:0005829	102171916	102171916	ITSN1	intersectin 1 (SH3 domain protein)	chi-miR-1224	cellular_component	cytosol	3.01023e-14
GO:0005829	102172215	102172215	PUM1	pumilio RNA-binding family member 1	chi-miR-1224	cellular_component	cytosol	3.01023e-14
GO:0005829	102172491	102172491	LANCL2	LanC lantibiotic synthetase component C-like 2 (bacterial)	chi-miR-1224	cellular_component	cytosol	3.01023e-14
GO:0005829	102173601	102173601	NBR1	neighbor of BRCA1 gene 1	chi-miR-1224	cellular_component	cytosol	3.01023e-14
GO:0005829	102173768	102173768	SDCCAG8	serologically defined colon cancer antigen 8	chi-miR-1224	cellular_component	cytosol	3.01023e-14
GO:0005829	102173800	102173800	DCC	deleted in colorectal carcinoma	chi-miR-1224	cellular_component	cytosol	3.01023e-14
GO:0005829	102175037	102175037	NRP1	neuropilin 1	chi-miR-1224	cellular_component	cytosol	3.01023e-14
GO:0005829	102175531	102175531	PDE11A	phosphodiesterase 11A	chi-miR-1224	cellular_component	cytosol	3.01023e-14
GO:0005829	102175867	102175867	HSPA14	heat shock 70kDa protein 14	chi-miR-1224	cellular_component	cytosol	3.01023e-14
GO:0005829	102176363	102176363	GSK3B	glycogen synthase kinase 3 beta	chi-miR-1224	cellular_component	cytosol	3.01023e-14
GO:0005829	102177271	102177271	PTPN11	protein tyrosine phosphatase, non-receptor type 11	chi-miR-1224	cellular_component	cytosol	3.01023e-14
GO:0005829	102177595	102177595	GRIP1	glutamate receptor interacting protein 1	chi-miR-1224	cellular_component	cytosol	3.01023e-14
GO:0005829	102177814	102177814	PTK2	protein tyrosine kinase 2	chi-miR-1224	cellular_component	cytosol	3.01023e-14
GO:0005829	102178847	102178847	SNRPD3	small nuclear ribonucleoprotein D3 polypeptide 18kDa	chi-miR-1224	cellular_component	cytosol	3.01023e-14
GO:0005829	102179199	102179199	PDE7B	phosphodiesterase 7B	chi-miR-1224	cellular_component	cytosol	3.01023e-14
GO:0005829	102179708	102179708	HLCS	holocarboxylase synthetase (biotin-(proprionyl-CoA-carboxylase (ATP-hydrolysing)) ligase)	chi-miR-1224	cellular_component	cytosol	3.01023e-14
GO:0005829	102180449	102180449	AGO3	argonaute RISC catalytic component 3	chi-miR-1224	cellular_component	cytosol	3.01023e-14
GO:0005829	102180474	102180474	GBA3	glucosidase, beta, acid 3	chi-miR-1224	cellular_component	cytosol	3.01023e-14
GO:0005829	102180605	102180605	CCBL1	cysteine conjugate-beta lyase, cytoplasmic	chi-miR-1224	cellular_component	cytosol	3.01023e-14
GO:0005829	102180890	102180890	PRKCA	protein kinase C, alpha	chi-miR-1224	cellular_component	cytosol	3.01023e-14
GO:0005829	102181048	102181048	RABGAP1	RAB GTPase activating protein 1	chi-miR-1224	cellular_component	cytosol	3.01023e-14
GO:0005829	102182045	102182045	ALMS1	Alstrom syndrome 1	chi-miR-1224	cellular_component	cytosol	3.01023e-14
GO:0005829	102182525	102182525	RFWD2	ring finger and WD repeat domain 2, E3 ubiquitin protein ligase	chi-miR-1224	cellular_component	cytosol	3.01023e-14
GO:0005829	102182753	102182753	PRKG1	protein kinase, cGMP-dependent, type I	chi-miR-1224	cellular_component	cytosol	3.01023e-14
GO:0005829	102182774	102182774	MAPK10	mitogen-activated protein kinase 10	chi-miR-1224	cellular_component	cytosol	3.01023e-14
GO:0005829	102182882	102182882	PLEK	pleckstrin	chi-miR-1224	cellular_component	cytosol	3.01023e-14
GO:0005829	102183227	102183227	HTT	huntingtin	chi-miR-1224	cellular_component	cytosol	3.01023e-14
GO:0005829	102183305	102183305	PHKA1	phosphorylase kinase, alpha 1 (muscle)	chi-miR-1224	cellular_component	cytosol	3.01023e-14
GO:0005829	102183641	102183641	NMNAT3	nicotinamide nucleotide adenylyltransferase 3	chi-miR-1224	cellular_component	cytosol	3.01023e-14
GO:0005829	102184501	102184501	GAS2	growth arrest-specific 2	chi-miR-1224	cellular_component	cytosol	3.01023e-14
GO:0005829	102184530	102184530	PSME4	proteasome (prosome, macropain) activator subunit 4	chi-miR-1224	cellular_component	cytosol	3.01023e-14
GO:0005829	102184966	102184966	PDPK1	3-phosphoinositide dependent protein kinase-1	chi-miR-1224	cellular_component	cytosol	3.01023e-14
GO:0005829	102185399	102185399	AGBL1	ATP/GTP binding protein-like 1	chi-miR-1224	cellular_component	cytosol	3.01023e-14
GO:0005829	102185511	102185511	PSMD14	proteasome (prosome, macropain) 26S subunit, non-ATPase, 14	chi-miR-1224	cellular_component	cytosol	3.01023e-14
GO:0005829	102185639	102185639	GRAP2	GRB2-related adaptor protein 2	chi-miR-1224	cellular_component	cytosol	3.01023e-14
GO:0005829	102186075	102186075	KLHL14	kelch-like family member 14	chi-miR-1224	cellular_component	cytosol	3.01023e-14
GO:0005829	102186248	102186248	HSF2BP	heat shock transcription factor 2 binding protein	chi-miR-1224	cellular_component	cytosol	3.01023e-14
GO:0005829	102186605	102186605	NBEA	neurobeachin	chi-miR-1224	cellular_component	cytosol	3.01023e-14
GO:0005829	102186673	102186673	SH3KBP1	SH3-domain kinase binding protein 1	chi-miR-1224	cellular_component	cytosol	3.01023e-14
GO:0005829	102187079	102187079	FBXW11	F-box and WD repeat domain containing 11	chi-miR-1224	cellular_component	cytosol	3.01023e-14
GO:0005829	102187332	102187332	DPYS	dihydropyrimidinase	chi-miR-1224	cellular_component	cytosol	3.01023e-14
GO:0005829	102187484	102187484	CAMK4	calcium/calmodulin-dependent protein kinase IV	chi-miR-1224	cellular_component	cytosol	3.01023e-14
GO:0005829	102187662	102187662	ARAP2	ArfGAP with RhoGAP domain, ankyrin repeat and PH domain 2	chi-miR-1224	cellular_component	cytosol	3.01023e-14
GO:0005829	102188081	102188081	CDC6	cell division cycle 6	chi-miR-1224	cellular_component	cytosol	3.01023e-14
GO:0005829	102188148	102188148	PLCB1	phospholipase C, beta 1 (phosphoinositide-specific)	chi-miR-1224	cellular_component	cytosol	3.01023e-14
GO:0005829	102188484	102188484	TEC	tec protein tyrosine kinase	chi-miR-1224	cellular_component	cytosol	3.01023e-14
GO:0005829	102188560	102188560	CALD1	caldesmon 1	chi-miR-1224	cellular_component	cytosol	3.01023e-14
GO:0005829	102188647	102188647	DTYMK	deoxythymidylate kinase (thymidylate kinase)	chi-miR-1224	cellular_component	cytosol	3.01023e-14
GO:0005829	102188650	102188650	ELMO1	engulfment and cell motility 1	chi-miR-1224	cellular_component	cytosol	3.01023e-14
GO:0005829	102188860	102188860	TBCA	tubulin folding cofactor A	chi-miR-1224	cellular_component	cytosol	3.01023e-14
GO:0005829	102188864	102188864	PELI2	pellino E3 ubiquitin protein ligase family member 2	chi-miR-1224	cellular_component	cytosol	3.01023e-14
GO:0005829	102188894	102188894	AKAP10	A kinase (PRKA) anchor protein 10	chi-miR-1224	cellular_component	cytosol	3.01023e-14
GO:0005829	102189198	102189198	PDLIM5	PDZ and LIM domain 5	chi-miR-1224	cellular_component	cytosol	3.01023e-14
GO:0005829	102189275	102189275	AGBL3	ATP/GTP binding protein-like 3	chi-miR-1224	cellular_component	cytosol	3.01023e-14
GO:0005829	102189645	102189645	VAV3	vav 3 guanine nucleotide exchange factor	chi-miR-1224	cellular_component	cytosol	3.01023e-14
GO:0005829	102189651	102189651	ADK	adenosine kinase	chi-miR-1224	cellular_component	cytosol	3.01023e-14
GO:0005829	102190057	102190057	RGS7	regulator of G-protein signaling 7	chi-miR-1224	cellular_component	cytosol	3.01023e-14
GO:0005829	102190520	102190520	MAP2K1	mitogen-activated protein kinase kinase 1	chi-miR-1224	cellular_component	cytosol	3.01023e-14
GO:0005829	102190550	102190550	TP63	tumor protein p63	chi-miR-1224	cellular_component	cytosol	3.01023e-14
GO:0005829	102191135	102191135	ATP6V1B2	ATPase, H+ transporting, lysosomal 56/58kDa, V1 subunit B2	chi-miR-1224	cellular_component	cytosol	3.01023e-14
GO:0005829	102191505	102191505	MAD2L1	MAD2 mitotic arrest deficient-like 1 (yeast)	chi-miR-1224	cellular_component	cytosol	3.01023e-14
GO:0005829	102191728	102191728	MORC2	MORC family CW-type zinc finger 2	chi-miR-1224	cellular_component	cytosol	3.01023e-14
GO:0005829	100860863	100860863	ME1	malic enzyme 1, NADP(+)-dependent, cytosolic	chi-miR-100-3p	cellular_component	cytosol	3.01023e-14
GO:0005829	102168243	102168243	WDR44	WD repeat domain 44	chi-miR-100-3p	cellular_component	cytosol	3.01023e-14
GO:0005829	102168345	102168345	XRCC4	X-ray repair complementing defective repair in Chinese hamster cells 4	chi-miR-100-3p	cellular_component	cytosol	3.01023e-14
GO:0005829	102168618	102168618	DMD	dystrophin	chi-miR-100-3p	cellular_component	cytosol	3.01023e-14
GO:0005829	102168788	102168788	RNF115	ring finger protein 115	chi-miR-100-3p	cellular_component	cytosol	3.01023e-14
GO:0005829	102170126	102170126	SEC24D	SEC24 family, member D (S. cerevisiae)	chi-miR-100-3p	cellular_component	cytosol	3.01023e-14
GO:0005829	102170146	102170146	CENPP	centromere protein P	chi-miR-100-3p	cellular_component	cytosol	3.01023e-14
GO:0005829	102170195	102170195	FAF1	Fas (TNFRSF6) associated factor 1	chi-miR-100-3p	cellular_component	cytosol	3.01023e-14
GO:0005829	102173660	102173660	PDE10A	phosphodiesterase 10A	chi-miR-100-3p	cellular_component	cytosol	3.01023e-14
GO:0005829	102173768	102173768	SDCCAG8	serologically defined colon cancer antigen 8	chi-miR-100-3p	cellular_component	cytosol	3.01023e-14
GO:0005829	102173800	102173800	DCC	deleted in colorectal carcinoma	chi-miR-100-3p	cellular_component	cytosol	3.01023e-14
GO:0005829	102177595	102177595	GRIP1	glutamate receptor interacting protein 1	chi-miR-100-3p	cellular_component	cytosol	3.01023e-14
GO:0005829	102179708	102179708	HLCS	holocarboxylase synthetase (biotin-(proprionyl-CoA-carboxylase (ATP-hydrolysing)) ligase)	chi-miR-100-3p	cellular_component	cytosol	3.01023e-14
GO:0005829	102180182	102180182	CDK6	cyclin-dependent kinase 6	chi-miR-100-3p	cellular_component	cytosol	3.01023e-14
GO:0005829	102180474	102180474	GBA3	glucosidase, beta, acid 3	chi-miR-100-3p	cellular_component	cytosol	3.01023e-14
GO:0005829	102180727	102180727	PRKAG2	protein kinase, AMP-activated, gamma 2 non-catalytic subunit	chi-miR-100-3p	cellular_component	cytosol	3.01023e-14
GO:0005829	102181008	102181008	FGD4	FYVE, RhoGEF and PH domain containing 4	chi-miR-100-3p	cellular_component	cytosol	3.01023e-14
GO:0005829	102181543	102181543	CHN1	chimerin 1	chi-miR-100-3p	cellular_component	cytosol	3.01023e-14
GO:0005829	102182753	102182753	PRKG1	protein kinase, cGMP-dependent, type I	chi-miR-100-3p	cellular_component	cytosol	3.01023e-14
GO:0005829	102182774	102182774	MAPK10	mitogen-activated protein kinase 10	chi-miR-100-3p	cellular_component	cytosol	3.01023e-14
GO:0005829	102184230	102184230	DCX	doublecortin	chi-miR-100-3p	cellular_component	cytosol	3.01023e-14
GO:0005829	102186605	102186605	NBEA	neurobeachin	chi-miR-100-3p	cellular_component	cytosol	3.01023e-14
GO:0005829	102186673	102186673	SH3KBP1	SH3-domain kinase binding protein 1	chi-miR-100-3p	cellular_component	cytosol	3.01023e-14
GO:0005829	102187662	102187662	ARAP2	ArfGAP with RhoGAP domain, ankyrin repeat and PH domain 2	chi-miR-100-3p	cellular_component	cytosol	3.01023e-14
GO:0005829	102187864	102187864	ARHGAP18	Rho GTPase activating protein 18	chi-miR-100-3p	cellular_component	cytosol	3.01023e-14
GO:0005829	102187896	102187896	PEX5L	peroxisomal biogenesis factor 5-like	chi-miR-100-3p	cellular_component	cytosol	3.01023e-14
GO:0005829	102188148	102188148	PLCB1	phospholipase C, beta 1 (phosphoinositide-specific)	chi-miR-100-3p	cellular_component	cytosol	3.01023e-14
GO:0005829	102188424	102188424	ALKBH8	alkB, alkylation repair homolog 8 (E. coli)	chi-miR-100-3p	cellular_component	cytosol	3.01023e-14
GO:0005829	102188650	102188650	ELMO1	engulfment and cell motility 1	chi-miR-100-3p	cellular_component	cytosol	3.01023e-14
GO:0005829	102189015	102189015	GYS2	glycogen synthase 2 (liver)	chi-miR-100-3p	cellular_component	cytosol	3.01023e-14
GO:0005829	102189198	102189198	PDLIM5	PDZ and LIM domain 5	chi-miR-100-3p	cellular_component	cytosol	3.01023e-14
GO:0005829	102189275	102189275	AGBL3	ATP/GTP binding protein-like 3	chi-miR-100-3p	cellular_component	cytosol	3.01023e-14
GO:0005829	102189651	102189651	ADK	adenosine kinase	chi-miR-100-3p	cellular_component	cytosol	3.01023e-14
GO:0005829	102190057	102190057	RGS7	regulator of G-protein signaling 7	chi-miR-100-3p	cellular_component	cytosol	3.01023e-14
GO:0005829	102190245	102190245	CUL5	cullin 5	chi-miR-100-3p	cellular_component	cytosol	3.01023e-14
GO:0005829	102190550	102190550	TP63	tumor protein p63	chi-miR-100-3p	cellular_component	cytosol	3.01023e-14
GO:0005829	102191498	102191498	CNOT2	CCR4-NOT transcription complex, subunit 2	chi-miR-100-3p	cellular_component	cytosol	3.01023e-14
GO:0005829	102191655	102191655	KYNU	kynureninase	chi-miR-100-3p	cellular_component	cytosol	3.01023e-14
GO:0005829	100860886	100860886	TNFSF13	tumor necrosis factor (ligand) superfamily, member 13	bta-miR-2448-3p	cellular_component	cytosol	3.01023e-14
GO:0005829	102168345	102168345	XRCC4	X-ray repair complementing defective repair in Chinese hamster cells 4	bta-miR-2448-3p	cellular_component	cytosol	3.01023e-14
GO:0005829	102168618	102168618	DMD	dystrophin	bta-miR-2448-3p	cellular_component	cytosol	3.01023e-14
GO:0005829	102168722	102168722	ARHGAP26	Rho GTPase activating protein 26	bta-miR-2448-3p	cellular_component	cytosol	3.01023e-14
GO:0005829	102169592	102169592	UBR1	ubiquitin protein ligase E3 component n-recognin 1	bta-miR-2448-3p	cellular_component	cytosol	3.01023e-14
GO:0005829	102170146	102170146	CENPP	centromere protein P	bta-miR-2448-3p	cellular_component	cytosol	3.01023e-14
GO:0005829	102170195	102170195	FAF1	Fas (TNFRSF6) associated factor 1	bta-miR-2448-3p	cellular_component	cytosol	3.01023e-14
GO:0005829	102172285	102172285	KIFAP3	kinesin-associated protein 3	bta-miR-2448-3p	cellular_component	cytosol	3.01023e-14
GO:0005829	102172344	102172344	MAP1S	microtubule-associated protein 1S	bta-miR-2448-3p	cellular_component	cytosol	3.01023e-14
GO:0005829	102173800	102173800	DCC	deleted in colorectal carcinoma	bta-miR-2448-3p	cellular_component	cytosol	3.01023e-14
GO:0005829	102174214	102174214	PRKCH	protein kinase C, eta	bta-miR-2448-3p	cellular_component	cytosol	3.01023e-14
GO:0005829	102174917	102174917	UBE2D3	ubiquitin-conjugating enzyme E2D 3	bta-miR-2448-3p	cellular_component	cytosol	3.01023e-14
GO:0005829	102175449	102175449	ICK	intestinal cell (MAK-like) kinase	bta-miR-2448-3p	cellular_component	cytosol	3.01023e-14
GO:0005829	102175799	102175799	MAP2K4	mitogen-activated protein kinase kinase 4	bta-miR-2448-3p	cellular_component	cytosol	3.01023e-14
GO:0005829	102179708	102179708	HLCS	holocarboxylase synthetase (biotin-(proprionyl-CoA-carboxylase (ATP-hydrolysing)) ligase)	bta-miR-2448-3p	cellular_component	cytosol	3.01023e-14
GO:0005829	102179926	102179926	RPS6KA6	ribosomal protein S6 kinase, 90kDa, polypeptide 6	bta-miR-2448-3p	cellular_component	cytosol	3.01023e-14
GO:0005829	102180182	102180182	CDK6	cyclin-dependent kinase 6	bta-miR-2448-3p	cellular_component	cytosol	3.01023e-14
GO:0005829	102180474	102180474	GBA3	glucosidase, beta, acid 3	bta-miR-2448-3p	cellular_component	cytosol	3.01023e-14
GO:0005829	102181048	102181048	RABGAP1	RAB GTPase activating protein 1	bta-miR-2448-3p	cellular_component	cytosol	3.01023e-14
GO:0005829	102181543	102181543	CHN1	chimerin 1	bta-miR-2448-3p	cellular_component	cytosol	3.01023e-14
GO:0005829	102181660	102181660	BICD1	bicaudal D homolog 1 (Drosophila)	bta-miR-2448-3p	cellular_component	cytosol	3.01023e-14
GO:0005829	102181692	102181692	ROCK2	Rho-associated, coiled-coil containing protein kinase 2	bta-miR-2448-3p	cellular_component	cytosol	3.01023e-14
GO:0005829	102182743	102182743	LRRC16A	leucine rich repeat containing 16A	bta-miR-2448-3p	cellular_component	cytosol	3.01023e-14
GO:0005829	102182753	102182753	PRKG1	protein kinase, cGMP-dependent, type I	bta-miR-2448-3p	cellular_component	cytosol	3.01023e-14
GO:0005829	102184348	102184348	APLF	aprataxin and PNKP like factor	bta-miR-2448-3p	cellular_component	cytosol	3.01023e-14
GO:0005829	102185399	102185399	AGBL1	ATP/GTP binding protein-like 1	bta-miR-2448-3p	cellular_component	cytosol	3.01023e-14
GO:0005829	102186132	102186132	UPF3A	UPF3 regulator of nonsense transcripts homolog A (yeast)	bta-miR-2448-3p	cellular_component	cytosol	3.01023e-14
GO:0005829	102186605	102186605	NBEA	neurobeachin	bta-miR-2448-3p	cellular_component	cytosol	3.01023e-14
GO:0005829	102186704	102186704	PKHD1L1	polycystic kidney and hepatic disease 1 (autosomal recessive)-like 1	bta-miR-2448-3p	cellular_component	cytosol	3.01023e-14
GO:0005829	102187896	102187896	PEX5L	peroxisomal biogenesis factor 5-like	bta-miR-2448-3p	cellular_component	cytosol	3.01023e-14
GO:0005829	102188074	102188074	SPTBN4	spectrin, beta, non-erythrocytic 4	bta-miR-2448-3p	cellular_component	cytosol	3.01023e-14
GO:0005829	102188148	102188148	PLCB1	phospholipase C, beta 1 (phosphoinositide-specific)	bta-miR-2448-3p	cellular_component	cytosol	3.01023e-14
GO:0005829	102188214	102188214	STK11	serine/threonine kinase 11	bta-miR-2448-3p	cellular_component	cytosol	3.01023e-14
GO:0005829	102188424	102188424	ALKBH8	alkB, alkylation repair homolog 8 (E. coli)	bta-miR-2448-3p	cellular_component	cytosol	3.01023e-14
GO:0005829	102188650	102188650	ELMO1	engulfment and cell motility 1	bta-miR-2448-3p	cellular_component	cytosol	3.01023e-14
GO:0005829	102189015	102189015	GYS2	glycogen synthase 2 (liver)	bta-miR-2448-3p	cellular_component	cytosol	3.01023e-14
GO:0005829	102189275	102189275	AGBL3	ATP/GTP binding protein-like 3	bta-miR-2448-3p	cellular_component	cytosol	3.01023e-14
GO:0005829	102189651	102189651	ADK	adenosine kinase	bta-miR-2448-3p	cellular_component	cytosol	3.01023e-14
GO:0005829	102190057	102190057	RGS7	regulator of G-protein signaling 7	bta-miR-2448-3p	cellular_component	cytosol	3.01023e-14
GO:0005829	102190520	102190520	MAP2K1	mitogen-activated protein kinase kinase 1	bta-miR-2448-3p	cellular_component	cytosol	3.01023e-14
GO:0005829	102190550	102190550	TP63	tumor protein p63	bta-miR-2448-3p	cellular_component	cytosol	3.01023e-14
GO:0005829	102191498	102191498	CNOT2	CCR4-NOT transcription complex, subunit 2	bta-miR-2448-3p	cellular_component	cytosol	3.01023e-14
GO:0005829	102191704	102191704	AKAP7	A kinase (PRKA) anchor protein 7	bta-miR-2448-3p	cellular_component	cytosol	3.01023e-14
GO:0005829	102175531	102175531	PDE11A	phosphodiesterase 11A	chi-miR-9-3p	cellular_component	cytosol	3.01023e-14
GO:0005829	102181692	102181692	ROCK2	Rho-associated, coiled-coil containing protein kinase 2	chi-miR-9-3p	cellular_component	cytosol	3.01023e-14
GO:0005829	102186605	102186605	NBEA	neurobeachin	chi-miR-9-3p	cellular_component	cytosol	3.01023e-14
GO:0005829	102188083	102188083	DVL2	dishevelled segment polarity protein 2	chi-miR-9-3p	cellular_component	cytosol	3.01023e-14
GO:0005829	102168345	102168345	XRCC4	X-ray repair complementing defective repair in Chinese hamster cells 4	bta-miR-6123	cellular_component	cytosol	3.01023e-14
GO:0005829	102168788	102168788	RNF115	ring finger protein 115	bta-miR-6123	cellular_component	cytosol	3.01023e-14
GO:0005829	102169592	102169592	UBR1	ubiquitin protein ligase E3 component n-recognin 1	bta-miR-6123	cellular_component	cytosol	3.01023e-14
GO:0005829	102170126	102170126	SEC24D	SEC24 family, member D (S. cerevisiae)	bta-miR-6123	cellular_component	cytosol	3.01023e-14
GO:0005829	102170195	102170195	FAF1	Fas (TNFRSF6) associated factor 1	bta-miR-6123	cellular_component	cytosol	3.01023e-14
GO:0005829	102170848	102170848	ICA1	islet cell autoantigen 1, 69kDa	bta-miR-6123	cellular_component	cytosol	3.01023e-14
GO:0005829	102171916	102171916	ITSN1	intersectin 1 (SH3 domain protein)	bta-miR-6123	cellular_component	cytosol	3.01023e-14
GO:0005829	102173768	102173768	SDCCAG8	serologically defined colon cancer antigen 8	bta-miR-6123	cellular_component	cytosol	3.01023e-14
GO:0005829	102173800	102173800	DCC	deleted in colorectal carcinoma	bta-miR-6123	cellular_component	cytosol	3.01023e-14
GO:0005829	102174105	102174105	ARHGAP6	Rho GTPase activating protein 6	bta-miR-6123	cellular_component	cytosol	3.01023e-14
GO:0005829	102175531	102175531	PDE11A	phosphodiesterase 11A	bta-miR-6123	cellular_component	cytosol	3.01023e-14
GO:0005829	102177595	102177595	GRIP1	glutamate receptor interacting protein 1	bta-miR-6123	cellular_component	cytosol	3.01023e-14
GO:0005829	102178638	102178638	GAD2	glutamate decarboxylase 2 (pancreatic islets and brain, 65kDa)	bta-miR-6123	cellular_component	cytosol	3.01023e-14
GO:0005829	102180182	102180182	CDK6	cyclin-dependent kinase 6	bta-miR-6123	cellular_component	cytosol	3.01023e-14
GO:0005829	102180474	102180474	GBA3	glucosidase, beta, acid 3	bta-miR-6123	cellular_component	cytosol	3.01023e-14
GO:0005829	102180890	102180890	PRKCA	protein kinase C, alpha	bta-miR-6123	cellular_component	cytosol	3.01023e-14
GO:0005829	102181048	102181048	RABGAP1	RAB GTPase activating protein 1	bta-miR-6123	cellular_component	cytosol	3.01023e-14
GO:0005829	102182753	102182753	PRKG1	protein kinase, cGMP-dependent, type I	bta-miR-6123	cellular_component	cytosol	3.01023e-14
GO:0005829	102182774	102182774	MAPK10	mitogen-activated protein kinase 10	bta-miR-6123	cellular_component	cytosol	3.01023e-14
GO:0005829	102184213	102184213	PSTPIP2	proline-serine-threonine phosphatase interacting protein 2	bta-miR-6123	cellular_component	cytosol	3.01023e-14
GO:0005829	102184230	102184230	DCX	doublecortin	bta-miR-6123	cellular_component	cytosol	3.01023e-14
GO:0005829	102184501	102184501	GAS2	growth arrest-specific 2	bta-miR-6123	cellular_component	cytosol	3.01023e-14
GO:0005829	102184753	102184753	AKAP1	A kinase (PRKA) anchor protein 1	bta-miR-6123	cellular_component	cytosol	3.01023e-14
GO:0005829	102185161	102185161	TAB1	TGF-beta activated kinase 1/MAP3K7 binding protein 1	bta-miR-6123	cellular_component	cytosol	3.01023e-14
GO:0005829	102185179	102185179	ERAP1	endoplasmic reticulum aminopeptidase 1	bta-miR-6123	cellular_component	cytosol	3.01023e-14
GO:0005829	102186605	102186605	NBEA	neurobeachin	bta-miR-6123	cellular_component	cytosol	3.01023e-14
GO:0005829	102187125	102187125	ALDH7A1	aldehyde dehydrogenase 7 family, member A1	bta-miR-6123	cellular_component	cytosol	3.01023e-14
GO:0005829	102187864	102187864	ARHGAP18	Rho GTPase activating protein 18	bta-miR-6123	cellular_component	cytosol	3.01023e-14
GO:0005829	102187985	102187985	CHMP2B	charged multivesicular body protein 2B	bta-miR-6123	cellular_component	cytosol	3.01023e-14
GO:0005829	102188148	102188148	PLCB1	phospholipase C, beta 1 (phosphoinositide-specific)	bta-miR-6123	cellular_component	cytosol	3.01023e-14
GO:0005829	102188650	102188650	ELMO1	engulfment and cell motility 1	bta-miR-6123	cellular_component	cytosol	3.01023e-14
GO:0005829	102189126	102189126	NUP43	nucleoporin 43kDa	bta-miR-6123	cellular_component	cytosol	3.01023e-14
GO:0005829	102189198	102189198	PDLIM5	PDZ and LIM domain 5	bta-miR-6123	cellular_component	cytosol	3.01023e-14
GO:0005829	102189217	102189217	KIDINS220	kinase D-interacting substrate, 220kDa	bta-miR-6123	cellular_component	cytosol	3.01023e-14
GO:0005829	102189651	102189651	ADK	adenosine kinase	bta-miR-6123	cellular_component	cytosol	3.01023e-14
GO:0005829	102190057	102190057	RGS7	regulator of G-protein signaling 7	bta-miR-6123	cellular_component	cytosol	3.01023e-14
GO:0005829	102190550	102190550	TP63	tumor protein p63	bta-miR-6123	cellular_component	cytosol	3.01023e-14
GO:0005829	102190729	102190729	NSF	N-ethylmaleimide-sensitive factor	bta-miR-6123	cellular_component	cytosol	3.01023e-14
GO:0005829	102191655	102191655	KYNU	kynureninase	bta-miR-6123	cellular_component	cytosol	3.01023e-14
GO:0005829	100860863	100860863	ME1	malic enzyme 1, NADP(+)-dependent, cytosolic	ssa-miR-106a-5p	cellular_component	cytosol	3.01023e-14
GO:0005829	100861087	100861087	MAPK8	mitogen-activated protein kinase 8	ssa-miR-106a-5p	cellular_component	cytosol	3.01023e-14
GO:0005829	102168345	102168345	XRCC4	X-ray repair complementing defective repair in Chinese hamster cells 4	ssa-miR-106a-5p	cellular_component	cytosol	3.01023e-14
GO:0005829	102168618	102168618	DMD	dystrophin	ssa-miR-106a-5p	cellular_component	cytosol	3.01023e-14
GO:0005829	102168722	102168722	ARHGAP26	Rho GTPase activating protein 26	ssa-miR-106a-5p	cellular_component	cytosol	3.01023e-14
GO:0005829	102168884	102168884	ARHGEF10	Rho guanine nucleotide exchange factor (GEF) 10	ssa-miR-106a-5p	cellular_component	cytosol	3.01023e-14
GO:0005829	102169655	102169655	ANK2	ankyrin 2, neuronal	ssa-miR-106a-5p	cellular_component	cytosol	3.01023e-14
GO:0005829	102169813	102169813	TBCC	tubulin folding cofactor C	ssa-miR-106a-5p	cellular_component	cytosol	3.01023e-14
GO:0005829	102170146	102170146	CENPP	centromere protein P	ssa-miR-106a-5p	cellular_component	cytosol	3.01023e-14
GO:0005829	102170195	102170195	FAF1	Fas (TNFRSF6) associated factor 1	ssa-miR-106a-5p	cellular_component	cytosol	3.01023e-14
GO:0005829	102170605	102170605	TAGAP	T-cell activation RhoGTPase activating protein	ssa-miR-106a-5p	cellular_component	cytosol	3.01023e-14
GO:0005829	102170609	102170609	RHOQ	ras homolog family member Q	ssa-miR-106a-5p	cellular_component	cytosol	3.01023e-14
GO:0005829	102170848	102170848	ICA1	islet cell autoantigen 1, 69kDa	ssa-miR-106a-5p	cellular_component	cytosol	3.01023e-14
GO:0005829	102171747	102171747	DUSP23	dual specificity phosphatase 23	ssa-miR-106a-5p	cellular_component	cytosol	3.01023e-14
GO:0005829	102172906	102172906	LIMS1	LIM and senescent cell antigen-like domains 1	ssa-miR-106a-5p	cellular_component	cytosol	3.01023e-14
GO:0005829	102173768	102173768	SDCCAG8	serologically defined colon cancer antigen 8	ssa-miR-106a-5p	cellular_component	cytosol	3.01023e-14
GO:0005829	102173800	102173800	DCC	deleted in colorectal carcinoma	ssa-miR-106a-5p	cellular_component	cytosol	3.01023e-14
GO:0005829	102174862	102174862	SRGAP2	SLIT-ROBO Rho GTPase activating protein 2	ssa-miR-106a-5p	cellular_component	cytosol	3.01023e-14
GO:0005829	102175531	102175531	PDE11A	phosphodiesterase 11A	ssa-miR-106a-5p	cellular_component	cytosol	3.01023e-14
GO:0005829	102175867	102175867	HSPA14	heat shock 70kDa protein 14	ssa-miR-106a-5p	cellular_component	cytosol	3.01023e-14
GO:0005829	102176965	102176965	BNIP2	BCL2/adenovirus E1B 19kDa interacting protein 2	ssa-miR-106a-5p	cellular_component	cytosol	3.01023e-14
GO:0005829	102177814	102177814	PTK2	protein tyrosine kinase 2	ssa-miR-106a-5p	cellular_component	cytosol	3.01023e-14
GO:0005829	102178638	102178638	GAD2	glutamate decarboxylase 2 (pancreatic islets and brain, 65kDa)	ssa-miR-106a-5p	cellular_component	cytosol	3.01023e-14
GO:0005829	102178775	102178775	STAM2	signal transducing adaptor molecule (SH3 domain and ITAM motif) 2	ssa-miR-106a-5p	cellular_component	cytosol	3.01023e-14
GO:0005829	102179332	102179332	CACNB4	calcium channel, voltage-dependent, beta 4 subunit	ssa-miR-106a-5p	cellular_component	cytosol	3.01023e-14
GO:0005829	102179708	102179708	HLCS	holocarboxylase synthetase (biotin-(proprionyl-CoA-carboxylase (ATP-hydrolysing)) ligase)	ssa-miR-106a-5p	cellular_component	cytosol	3.01023e-14
GO:0005829	102179926	102179926	RPS6KA6	ribosomal protein S6 kinase, 90kDa, polypeptide 6	ssa-miR-106a-5p	cellular_component	cytosol	3.01023e-14
GO:0005829	102180199	102180199	PDXP	pyridoxal (pyridoxine, vitamin B6) phosphatase	ssa-miR-106a-5p	cellular_component	cytosol	3.01023e-14
GO:0005829	102180474	102180474	GBA3	glucosidase, beta, acid 3	ssa-miR-106a-5p	cellular_component	cytosol	3.01023e-14
GO:0005829	102180674	102180674	PSMC6	proteasome (prosome, macropain) 26S subunit, ATPase, 6	ssa-miR-106a-5p	cellular_component	cytosol	3.01023e-14
GO:0005829	102181008	102181008	FGD4	FYVE, RhoGEF and PH domain containing 4	ssa-miR-106a-5p	cellular_component	cytosol	3.01023e-14
GO:0005829	102181048	102181048	RABGAP1	RAB GTPase activating protein 1	ssa-miR-106a-5p	cellular_component	cytosol	3.01023e-14
GO:0005829	102181580	102181580	ARHGAP24	Rho GTPase activating protein 24	ssa-miR-106a-5p	cellular_component	cytosol	3.01023e-14
GO:0005829	102181660	102181660	BICD1	bicaudal D homolog 1 (Drosophila)	ssa-miR-106a-5p	cellular_component	cytosol	3.01023e-14
GO:0005829	102182045	102182045	ALMS1	Alstrom syndrome 1	ssa-miR-106a-5p	cellular_component	cytosol	3.01023e-14
GO:0005829	102182525	102182525	RFWD2	ring finger and WD repeat domain 2, E3 ubiquitin protein ligase	ssa-miR-106a-5p	cellular_component	cytosol	3.01023e-14
GO:0005829	102182743	102182743	LRRC16A	leucine rich repeat containing 16A	ssa-miR-106a-5p	cellular_component	cytosol	3.01023e-14
GO:0005829	102182753	102182753	PRKG1	protein kinase, cGMP-dependent, type I	ssa-miR-106a-5p	cellular_component	cytosol	3.01023e-14
GO:0005829	102182774	102182774	MAPK10	mitogen-activated protein kinase 10	ssa-miR-106a-5p	cellular_component	cytosol	3.01023e-14
GO:0005829	102184199	102184199	PLCH1	phospholipase C, eta 1	ssa-miR-106a-5p	cellular_component	cytosol	3.01023e-14
GO:0005829	102184501	102184501	GAS2	growth arrest-specific 2	ssa-miR-106a-5p	cellular_component	cytosol	3.01023e-14
GO:0005829	102185399	102185399	AGBL1	ATP/GTP binding protein-like 1	ssa-miR-106a-5p	cellular_component	cytosol	3.01023e-14
GO:0005829	102185511	102185511	PSMD14	proteasome (prosome, macropain) 26S subunit, non-ATPase, 14	ssa-miR-106a-5p	cellular_component	cytosol	3.01023e-14
GO:0005829	102186248	102186248	HSF2BP	heat shock transcription factor 2 binding protein	ssa-miR-106a-5p	cellular_component	cytosol	3.01023e-14
GO:0005829	102186605	102186605	NBEA	neurobeachin	ssa-miR-106a-5p	cellular_component	cytosol	3.01023e-14
GO:0005829	102186673	102186673	SH3KBP1	SH3-domain kinase binding protein 1	ssa-miR-106a-5p	cellular_component	cytosol	3.01023e-14
GO:0005829	102186704	102186704	PKHD1L1	polycystic kidney and hepatic disease 1 (autosomal recessive)-like 1	ssa-miR-106a-5p	cellular_component	cytosol	3.01023e-14
GO:0005829	102187484	102187484	CAMK4	calcium/calmodulin-dependent protein kinase IV	ssa-miR-106a-5p	cellular_component	cytosol	3.01023e-14
GO:0005829	102187896	102187896	PEX5L	peroxisomal biogenesis factor 5-like	ssa-miR-106a-5p	cellular_component	cytosol	3.01023e-14
GO:0005829	102188074	102188074	SPTBN4	spectrin, beta, non-erythrocytic 4	ssa-miR-106a-5p	cellular_component	cytosol	3.01023e-14
GO:0005829	102188105	102188105	PPT1	palmitoyl-protein thioesterase 1	ssa-miR-106a-5p	cellular_component	cytosol	3.01023e-14
GO:0005829	102188148	102188148	PLCB1	phospholipase C, beta 1 (phosphoinositide-specific)	ssa-miR-106a-5p	cellular_component	cytosol	3.01023e-14
GO:0005829	102188424	102188424	ALKBH8	alkB, alkylation repair homolog 8 (E. coli)	ssa-miR-106a-5p	cellular_component	cytosol	3.01023e-14
GO:0005829	102188484	102188484	TEC	tec protein tyrosine kinase	ssa-miR-106a-5p	cellular_component	cytosol	3.01023e-14
GO:0005829	102188650	102188650	ELMO1	engulfment and cell motility 1	ssa-miR-106a-5p	cellular_component	cytosol	3.01023e-14
GO:0005829	102188864	102188864	PELI2	pellino E3 ubiquitin protein ligase family member 2	ssa-miR-106a-5p	cellular_component	cytosol	3.01023e-14
GO:0005829	102189198	102189198	PDLIM5	PDZ and LIM domain 5	ssa-miR-106a-5p	cellular_component	cytosol	3.01023e-14
GO:0005829	102190057	102190057	RGS7	regulator of G-protein signaling 7	ssa-miR-106a-5p	cellular_component	cytosol	3.01023e-14
GO:0005829	102190336	102190336	AASDHPPT	aminoadipate-semialdehyde dehydrogenase-phosphopantetheinyl transferase	ssa-miR-106a-5p	cellular_component	cytosol	3.01023e-14
GO:0005829	102190520	102190520	MAP2K1	mitogen-activated protein kinase kinase 1	ssa-miR-106a-5p	cellular_component	cytosol	3.01023e-14
GO:0005829	102190550	102190550	TP63	tumor protein p63	ssa-miR-106a-5p	cellular_component	cytosol	3.01023e-14
GO:0005829	102190729	102190729	NSF	N-ethylmaleimide-sensitive factor	ssa-miR-106a-5p	cellular_component	cytosol	3.01023e-14
GO:0005829	102190735	102190735	ARHGAP31	Rho GTPase activating protein 31	ssa-miR-106a-5p	cellular_component	cytosol	3.01023e-14
GO:0005829	102191497	102191497	HPS5	Hermansky-Pudlak syndrome 5	ssa-miR-106a-5p	cellular_component	cytosol	3.01023e-14
GO:0005829	102191498	102191498	CNOT2	CCR4-NOT transcription complex, subunit 2	ssa-miR-106a-5p	cellular_component	cytosol	3.01023e-14
GO:0005829	102191704	102191704	AKAP7	A kinase (PRKA) anchor protein 7	ssa-miR-106a-5p	cellular_component	cytosol	3.01023e-14
GO:0005829	100861224	100861224	ACACA	acetyl-CoA carboxylase alpha	ptr-miR-628	cellular_component	cytosol	3.01023e-14
GO:0005829	102168345	102168345	XRCC4	X-ray repair complementing defective repair in Chinese hamster cells 4	ptr-miR-628	cellular_component	cytosol	3.01023e-14
GO:0005829	102168618	102168618	DMD	dystrophin	ptr-miR-628	cellular_component	cytosol	3.01023e-14
GO:0005829	102168722	102168722	ARHGAP26	Rho GTPase activating protein 26	ptr-miR-628	cellular_component	cytosol	3.01023e-14
GO:0005829	102169658	102169658	TAB3	TGF-beta activated kinase 1/MAP3K7 binding protein 3	ptr-miR-628	cellular_component	cytosol	3.01023e-14
GO:0005829	102170195	102170195	FAF1	Fas (TNFRSF6) associated factor 1	ptr-miR-628	cellular_component	cytosol	3.01023e-14
GO:0005829	102170609	102170609	RHOQ	ras homolog family member Q	ptr-miR-628	cellular_component	cytosol	3.01023e-14
GO:0005829	102170763	102170763	DOCK11	dedicator of cytokinesis 11	ptr-miR-628	cellular_component	cytosol	3.01023e-14
GO:0005829	102170848	102170848	ICA1	islet cell autoantigen 1, 69kDa	ptr-miR-628	cellular_component	cytosol	3.01023e-14
GO:0005829	102172491	102172491	LANCL2	LanC lantibiotic synthetase component C-like 2 (bacterial)	ptr-miR-628	cellular_component	cytosol	3.01023e-14
GO:0005829	102173800	102173800	DCC	deleted in colorectal carcinoma	ptr-miR-628	cellular_component	cytosol	3.01023e-14
GO:0005829	102175531	102175531	PDE11A	phosphodiesterase 11A	ptr-miR-628	cellular_component	cytosol	3.01023e-14
GO:0005829	102176363	102176363	GSK3B	glycogen synthase kinase 3 beta	ptr-miR-628	cellular_component	cytosol	3.01023e-14
GO:0005829	102178035	102178035	BUB3	BUB3 mitotic checkpoint protein	ptr-miR-628	cellular_component	cytosol	3.01023e-14
GO:0005829	102181008	102181008	FGD4	FYVE, RhoGEF and PH domain containing 4	ptr-miR-628	cellular_component	cytosol	3.01023e-14
GO:0005829	102181048	102181048	RABGAP1	RAB GTPase activating protein 1	ptr-miR-628	cellular_component	cytosol	3.01023e-14
GO:0005829	102182753	102182753	PRKG1	protein kinase, cGMP-dependent, type I	ptr-miR-628	cellular_component	cytosol	3.01023e-14
GO:0005829	102182774	102182774	MAPK10	mitogen-activated protein kinase 10	ptr-miR-628	cellular_component	cytosol	3.01023e-14
GO:0005829	102183305	102183305	PHKA1	phosphorylase kinase, alpha 1 (muscle)	ptr-miR-628	cellular_component	cytosol	3.01023e-14
GO:0005829	102184230	102184230	DCX	doublecortin	ptr-miR-628	cellular_component	cytosol	3.01023e-14
GO:0005829	102184590	102184590	IDO2	indoleamine 2,3-dioxygenase 2	ptr-miR-628	cellular_component	cytosol	3.01023e-14
GO:0005829	102186605	102186605	NBEA	neurobeachin	ptr-miR-628	cellular_component	cytosol	3.01023e-14
GO:0005829	102186673	102186673	SH3KBP1	SH3-domain kinase binding protein 1	ptr-miR-628	cellular_component	cytosol	3.01023e-14
GO:0005829	102187079	102187079	FBXW11	F-box and WD repeat domain containing 11	ptr-miR-628	cellular_component	cytosol	3.01023e-14
GO:0005829	102187662	102187662	ARAP2	ArfGAP with RhoGAP domain, ankyrin repeat and PH domain 2	ptr-miR-628	cellular_component	cytosol	3.01023e-14
GO:0005829	102187896	102187896	PEX5L	peroxisomal biogenesis factor 5-like	ptr-miR-628	cellular_component	cytosol	3.01023e-14
GO:0005829	102188148	102188148	PLCB1	phospholipase C, beta 1 (phosphoinositide-specific)	ptr-miR-628	cellular_component	cytosol	3.01023e-14
GO:0005829	102188650	102188650	ELMO1	engulfment and cell motility 1	ptr-miR-628	cellular_component	cytosol	3.01023e-14
GO:0005829	102189198	102189198	PDLIM5	PDZ and LIM domain 5	ptr-miR-628	cellular_component	cytosol	3.01023e-14
GO:0005829	102189651	102189651	ADK	adenosine kinase	ptr-miR-628	cellular_component	cytosol	3.01023e-14
GO:0005829	102190057	102190057	RGS7	regulator of G-protein signaling 7	ptr-miR-628	cellular_component	cytosol	3.01023e-14
GO:0005829	102190550	102190550	TP63	tumor protein p63	ptr-miR-628	cellular_component	cytosol	3.01023e-14
GO:0005829	102191498	102191498	CNOT2	CCR4-NOT transcription complex, subunit 2	ptr-miR-628	cellular_component	cytosol	3.01023e-14
GO:0005829	102191524	102191524	MYO6	myosin VI	ptr-miR-628	cellular_component	cytosol	3.01023e-14
GO:0005829	102168345	102168345	XRCC4	X-ray repair complementing defective repair in Chinese hamster cells 4	hsa-miR-589-5p	cellular_component	cytosol	3.01023e-14
GO:0005829	102168618	102168618	DMD	dystrophin	hsa-miR-589-5p	cellular_component	cytosol	3.01023e-14
GO:0005829	102168722	102168722	ARHGAP26	Rho GTPase activating protein 26	hsa-miR-589-5p	cellular_component	cytosol	3.01023e-14
GO:0005829	102170299	102170299	CEP290	centrosomal protein 290kDa	hsa-miR-589-5p	cellular_component	cytosol	3.01023e-14
GO:0005829	102170848	102170848	ICA1	islet cell autoantigen 1, 69kDa	hsa-miR-589-5p	cellular_component	cytosol	3.01023e-14
GO:0005829	102171320	102171320	PDE4C	phosphodiesterase 4C, cAMP-specific	hsa-miR-589-5p	cellular_component	cytosol	3.01023e-14
GO:0005829	102171349	102171349	PRTFDC1	phosphoribosyl transferase domain containing 1	hsa-miR-589-5p	cellular_component	cytosol	3.01023e-14
GO:0005829	102172281	102172281	C15H11orf52	chromosome 15 open reading frame, human C11orf52	hsa-miR-589-5p	cellular_component	cytosol	3.01023e-14
GO:0005829	102172666	102172666	PCYT1A	phosphate cytidylyltransferase 1, choline, alpha	hsa-miR-589-5p	cellular_component	cytosol	3.01023e-14
GO:0005829	102173150	102173150	BAIAP2L1	BAI1-associated protein 2-like 1	hsa-miR-589-5p	cellular_component	cytosol	3.01023e-14
GO:0005829	102173333	102173333	KALRN	kalirin, RhoGEF kinase	hsa-miR-589-5p	cellular_component	cytosol	3.01023e-14
GO:0005829	102173768	102173768	SDCCAG8	serologically defined colon cancer antigen 8	hsa-miR-589-5p	cellular_component	cytosol	3.01023e-14
GO:0005829	102173800	102173800	DCC	deleted in colorectal carcinoma	hsa-miR-589-5p	cellular_component	cytosol	3.01023e-14
GO:0005829	102173893	102173893	ACMSD	aminocarboxymuconate semialdehyde decarboxylase	hsa-miR-589-5p	cellular_component	cytosol	3.01023e-14
GO:0005829	102174105	102174105	ARHGAP6	Rho GTPase activating protein 6	hsa-miR-589-5p	cellular_component	cytosol	3.01023e-14
GO:0005829	102174622	102174622	COG5	component of oligomeric golgi complex 5	hsa-miR-589-5p	cellular_component	cytosol	3.01023e-14
GO:0005829	102175037	102175037	NRP1	neuropilin 1	hsa-miR-589-5p	cellular_component	cytosol	3.01023e-14
GO:0005829	102175531	102175531	PDE11A	phosphodiesterase 11A	hsa-miR-589-5p	cellular_component	cytosol	3.01023e-14
GO:0005829	102175883	102175883	LSM6	LSM6 homolog, U6 small nuclear RNA associated (S. cerevisiae)	hsa-miR-589-5p	cellular_component	cytosol	3.01023e-14
GO:0005829	102175934	102175934	CAMK2D	calcium/calmodulin-dependent protein kinase II delta	hsa-miR-589-5p	cellular_component	cytosol	3.01023e-14
GO:0005829	102177595	102177595	GRIP1	glutamate receptor interacting protein 1	hsa-miR-589-5p	cellular_component	cytosol	3.01023e-14
GO:0005829	102177702	102177702	AP1S2	adaptor-related protein complex 1, sigma 2 subunit	hsa-miR-589-5p	cellular_component	cytosol	3.01023e-14
GO:0005829	102178638	102178638	GAD2	glutamate decarboxylase 2 (pancreatic islets and brain, 65kDa)	hsa-miR-589-5p	cellular_component	cytosol	3.01023e-14
GO:0005829	102180182	102180182	CDK6	cyclin-dependent kinase 6	hsa-miR-589-5p	cellular_component	cytosol	3.01023e-14
GO:0005829	102180449	102180449	AGO3	argonaute RISC catalytic component 3	hsa-miR-589-5p	cellular_component	cytosol	3.01023e-14
GO:0005829	102180890	102180890	PRKCA	protein kinase C, alpha	hsa-miR-589-5p	cellular_component	cytosol	3.01023e-14
GO:0005829	102181958	102181958	PEX7	peroxisomal biogenesis factor 7	hsa-miR-589-5p	cellular_component	cytosol	3.01023e-14
GO:0005829	102182045	102182045	ALMS1	Alstrom syndrome 1	hsa-miR-589-5p	cellular_component	cytosol	3.01023e-14
GO:0005829	102182526	102182526	RILPL1	Rab interacting lysosomal protein-like 1	hsa-miR-589-5p	cellular_component	cytosol	3.01023e-14
GO:0005829	102182743	102182743	LRRC16A	leucine rich repeat containing 16A	hsa-miR-589-5p	cellular_component	cytosol	3.01023e-14
GO:0005829	102182753	102182753	PRKG1	protein kinase, cGMP-dependent, type I	hsa-miR-589-5p	cellular_component	cytosol	3.01023e-14
GO:0005829	102182774	102182774	MAPK10	mitogen-activated protein kinase 10	hsa-miR-589-5p	cellular_component	cytosol	3.01023e-14
GO:0005829	102182846	102182846	JAK1	Janus kinase 1	hsa-miR-589-5p	cellular_component	cytosol	3.01023e-14
GO:0005829	102182855	102182855	TXNRD1	thioredoxin reductase 1	hsa-miR-589-5p	cellular_component	cytosol	3.01023e-14
GO:0005829	102183777	102183777	G3BP2	GTPase activating protein (SH3 domain) binding protein 2	hsa-miR-589-5p	cellular_component	cytosol	3.01023e-14
GO:0005829	102184199	102184199	PLCH1	phospholipase C, eta 1	hsa-miR-589-5p	cellular_component	cytosol	3.01023e-14
GO:0005829	102184230	102184230	DCX	doublecortin	hsa-miR-589-5p	cellular_component	cytosol	3.01023e-14
GO:0005829	102184501	102184501	GAS2	growth arrest-specific 2	hsa-miR-589-5p	cellular_component	cytosol	3.01023e-14
GO:0005829	102184667	102184667	CBS	cystathionine-beta-synthase	hsa-miR-589-5p	cellular_component	cytosol	3.01023e-14
GO:0005829	102184858	102184858	IRS1	insulin receptor substrate 1	hsa-miR-589-5p	cellular_component	cytosol	3.01023e-14
GO:0005829	102186605	102186605	NBEA	neurobeachin	hsa-miR-589-5p	cellular_component	cytosol	3.01023e-14
GO:0005829	102186673	102186673	SH3KBP1	SH3-domain kinase binding protein 1	hsa-miR-589-5p	cellular_component	cytosol	3.01023e-14
GO:0005829	102186704	102186704	PKHD1L1	polycystic kidney and hepatic disease 1 (autosomal recessive)-like 1	hsa-miR-589-5p	cellular_component	cytosol	3.01023e-14
GO:0005829	102186965	102186965	COL4A3BP	collagen, type IV, alpha 3 (Goodpasture antigen) binding protein	hsa-miR-589-5p	cellular_component	cytosol	3.01023e-14
GO:0005829	102187332	102187332	DPYS	dihydropyrimidinase	hsa-miR-589-5p	cellular_component	cytosol	3.01023e-14
GO:0005829	102187896	102187896	PEX5L	peroxisomal biogenesis factor 5-like	hsa-miR-589-5p	cellular_component	cytosol	3.01023e-14
GO:0005829	102188148	102188148	PLCB1	phospholipase C, beta 1 (phosphoinositide-specific)	hsa-miR-589-5p	cellular_component	cytosol	3.01023e-14
GO:0005829	102188214	102188214	STK11	serine/threonine kinase 11	hsa-miR-589-5p	cellular_component	cytosol	3.01023e-14
GO:0005829	102188650	102188650	ELMO1	engulfment and cell motility 1	hsa-miR-589-5p	cellular_component	cytosol	3.01023e-14
GO:0005829	102188864	102188864	PELI2	pellino E3 ubiquitin protein ligase family member 2	hsa-miR-589-5p	cellular_component	cytosol	3.01023e-14
GO:0005829	102189198	102189198	PDLIM5	PDZ and LIM domain 5	hsa-miR-589-5p	cellular_component	cytosol	3.01023e-14
GO:0005829	102189508	102189508	SH3D19	SH3 domain containing 19	hsa-miR-589-5p	cellular_component	cytosol	3.01023e-14
GO:0005829	102189637	102189637	TRIM39	tripartite motif containing 39	hsa-miR-589-5p	cellular_component	cytosol	3.01023e-14
GO:0005829	102189651	102189651	ADK	adenosine kinase	hsa-miR-589-5p	cellular_component	cytosol	3.01023e-14
GO:0005829	102189915	102189915	CENPQ	centromere protein Q	hsa-miR-589-5p	cellular_component	cytosol	3.01023e-14
GO:0005829	102190057	102190057	RGS7	regulator of G-protein signaling 7	hsa-miR-589-5p	cellular_component	cytosol	3.01023e-14
GO:0005829	102191498	102191498	CNOT2	CCR4-NOT transcription complex, subunit 2	hsa-miR-589-5p	cellular_component	cytosol	3.01023e-14
GO:0005829	102191541	102191541	ARHGEF17	Rho guanine nucleotide exchange factor (GEF) 17	hsa-miR-589-5p	cellular_component	cytosol	3.01023e-14
GO:0005829	102191704	102191704	AKAP7	A kinase (PRKA) anchor protein 7	hsa-miR-589-5p	cellular_component	cytosol	3.01023e-14
GO:0005829	102180474	102180474	GBA3	glucosidase, beta, acid 3	chi-miR-656	cellular_component	cytosol	3.01023e-14
GO:0005829	102184858	102184858	IRS1	insulin receptor substrate 1	chi-miR-656	cellular_component	cytosol	3.01023e-14
GO:0005829	102189217	102189217	KIDINS220	kinase D-interacting substrate, 220kDa	chi-miR-656	cellular_component	cytosol	3.01023e-14
GO:0005829	100860863	100860863	ME1	malic enzyme 1, NADP(+)-dependent, cytosolic	chi-miR-17-5p	cellular_component	cytosol	3.01023e-14
GO:0005829	102168345	102168345	XRCC4	X-ray repair complementing defective repair in Chinese hamster cells 4	chi-miR-17-5p	cellular_component	cytosol	3.01023e-14
GO:0005829	102168618	102168618	DMD	dystrophin	chi-miR-17-5p	cellular_component	cytosol	3.01023e-14
GO:0005829	102168722	102168722	ARHGAP26	Rho GTPase activating protein 26	chi-miR-17-5p	cellular_component	cytosol	3.01023e-14
GO:0005829	102170195	102170195	FAF1	Fas (TNFRSF6) associated factor 1	chi-miR-17-5p	cellular_component	cytosol	3.01023e-14
GO:0005829	102170605	102170605	TAGAP	T-cell activation RhoGTPase activating protein	chi-miR-17-5p	cellular_component	cytosol	3.01023e-14
GO:0005829	102170848	102170848	ICA1	islet cell autoantigen 1, 69kDa	chi-miR-17-5p	cellular_component	cytosol	3.01023e-14
GO:0005829	102173768	102173768	SDCCAG8	serologically defined colon cancer antigen 8	chi-miR-17-5p	cellular_component	cytosol	3.01023e-14
GO:0005829	102173800	102173800	DCC	deleted in colorectal carcinoma	chi-miR-17-5p	cellular_component	cytosol	3.01023e-14
GO:0005829	102174862	102174862	SRGAP2	SLIT-ROBO Rho GTPase activating protein 2	chi-miR-17-5p	cellular_component	cytosol	3.01023e-14
GO:0005829	102175531	102175531	PDE11A	phosphodiesterase 11A	chi-miR-17-5p	cellular_component	cytosol	3.01023e-14
GO:0005829	102175799	102175799	MAP2K4	mitogen-activated protein kinase kinase 4	chi-miR-17-5p	cellular_component	cytosol	3.01023e-14
GO:0005829	102175867	102175867	HSPA14	heat shock 70kDa protein 14	chi-miR-17-5p	cellular_component	cytosol	3.01023e-14
GO:0005829	102177814	102177814	PTK2	protein tyrosine kinase 2	chi-miR-17-5p	cellular_component	cytosol	3.01023e-14
GO:0005829	102178775	102178775	STAM2	signal transducing adaptor molecule (SH3 domain and ITAM motif) 2	chi-miR-17-5p	cellular_component	cytosol	3.01023e-14
GO:0005829	102179926	102179926	RPS6KA6	ribosomal protein S6 kinase, 90kDa, polypeptide 6	chi-miR-17-5p	cellular_component	cytosol	3.01023e-14
GO:0005829	102180182	102180182	CDK6	cyclin-dependent kinase 6	chi-miR-17-5p	cellular_component	cytosol	3.01023e-14
GO:0005829	102180449	102180449	AGO3	argonaute RISC catalytic component 3	chi-miR-17-5p	cellular_component	cytosol	3.01023e-14
GO:0005829	102180674	102180674	PSMC6	proteasome (prosome, macropain) 26S subunit, ATPase, 6	chi-miR-17-5p	cellular_component	cytosol	3.01023e-14
GO:0005829	102181008	102181008	FGD4	FYVE, RhoGEF and PH domain containing 4	chi-miR-17-5p	cellular_component	cytosol	3.01023e-14
GO:0005829	102181048	102181048	RABGAP1	RAB GTPase activating protein 1	chi-miR-17-5p	cellular_component	cytosol	3.01023e-14
GO:0005829	102181660	102181660	BICD1	bicaudal D homolog 1 (Drosophila)	chi-miR-17-5p	cellular_component	cytosol	3.01023e-14
GO:0005829	102182045	102182045	ALMS1	Alstrom syndrome 1	chi-miR-17-5p	cellular_component	cytosol	3.01023e-14
GO:0005829	102182525	102182525	RFWD2	ring finger and WD repeat domain 2, E3 ubiquitin protein ligase	chi-miR-17-5p	cellular_component	cytosol	3.01023e-14
GO:0005829	102182743	102182743	LRRC16A	leucine rich repeat containing 16A	chi-miR-17-5p	cellular_component	cytosol	3.01023e-14
GO:0005829	102182753	102182753	PRKG1	protein kinase, cGMP-dependent, type I	chi-miR-17-5p	cellular_component	cytosol	3.01023e-14
GO:0005829	102182774	102182774	MAPK10	mitogen-activated protein kinase 10	chi-miR-17-5p	cellular_component	cytosol	3.01023e-14
GO:0005829	102183758	102183758	NT5C2	5'-nucleotidase, cytosolic II	chi-miR-17-5p	cellular_component	cytosol	3.01023e-14
GO:0005829	102184310	102184310	PEX1	peroxisomal biogenesis factor 1	chi-miR-17-5p	cellular_component	cytosol	3.01023e-14
GO:0005829	102184501	102184501	GAS2	growth arrest-specific 2	chi-miR-17-5p	cellular_component	cytosol	3.01023e-14
GO:0005829	102185399	102185399	AGBL1	ATP/GTP binding protein-like 1	chi-miR-17-5p	cellular_component	cytosol	3.01023e-14
GO:0005829	102185511	102185511	PSMD14	proteasome (prosome, macropain) 26S subunit, non-ATPase, 14	chi-miR-17-5p	cellular_component	cytosol	3.01023e-14
GO:0005829	102186248	102186248	HSF2BP	heat shock transcription factor 2 binding protein	chi-miR-17-5p	cellular_component	cytosol	3.01023e-14
GO:0005829	102186605	102186605	NBEA	neurobeachin	chi-miR-17-5p	cellular_component	cytosol	3.01023e-14
GO:0005829	102187079	102187079	FBXW11	F-box and WD repeat domain containing 11	chi-miR-17-5p	cellular_component	cytosol	3.01023e-14
GO:0005829	102187484	102187484	CAMK4	calcium/calmodulin-dependent protein kinase IV	chi-miR-17-5p	cellular_component	cytosol	3.01023e-14
GO:0005829	102187896	102187896	PEX5L	peroxisomal biogenesis factor 5-like	chi-miR-17-5p	cellular_component	cytosol	3.01023e-14
GO:0005829	102188074	102188074	SPTBN4	spectrin, beta, non-erythrocytic 4	chi-miR-17-5p	cellular_component	cytosol	3.01023e-14
GO:0005829	102188105	102188105	PPT1	palmitoyl-protein thioesterase 1	chi-miR-17-5p	cellular_component	cytosol	3.01023e-14
GO:0005829	102188148	102188148	PLCB1	phospholipase C, beta 1 (phosphoinositide-specific)	chi-miR-17-5p	cellular_component	cytosol	3.01023e-14
GO:0005829	102188512	102188512	MAP3K8	mitogen-activated protein kinase kinase kinase 8	chi-miR-17-5p	cellular_component	cytosol	3.01023e-14
GO:0005829	102188650	102188650	ELMO1	engulfment and cell motility 1	chi-miR-17-5p	cellular_component	cytosol	3.01023e-14
GO:0005829	102188864	102188864	PELI2	pellino E3 ubiquitin protein ligase family member 2	chi-miR-17-5p	cellular_component	cytosol	3.01023e-14
GO:0005829	102189198	102189198	PDLIM5	PDZ and LIM domain 5	chi-miR-17-5p	cellular_component	cytosol	3.01023e-14
GO:0005829	102190057	102190057	RGS7	regulator of G-protein signaling 7	chi-miR-17-5p	cellular_component	cytosol	3.01023e-14
GO:0005829	102190550	102190550	TP63	tumor protein p63	chi-miR-17-5p	cellular_component	cytosol	3.01023e-14
GO:0005829	102190735	102190735	ARHGAP31	Rho GTPase activating protein 31	chi-miR-17-5p	cellular_component	cytosol	3.01023e-14
GO:0005829	102191497	102191497	HPS5	Hermansky-Pudlak syndrome 5	chi-miR-17-5p	cellular_component	cytosol	3.01023e-14
GO:0005829	102191498	102191498	CNOT2	CCR4-NOT transcription complex, subunit 2	chi-miR-17-5p	cellular_component	cytosol	3.01023e-14
GO:0005829	102191704	102191704	AKAP7	A kinase (PRKA) anchor protein 7	chi-miR-17-5p	cellular_component	cytosol	3.01023e-14
GO:0005829	102191821	102191821	UCHL5	ubiquitin carboxyl-terminal hydrolase L5	chi-miR-17-5p	cellular_component	cytosol	3.01023e-14
GO:0005829	102170146	102170146	CENPP	centromere protein P	cin-miR-184	cellular_component	cytosol	3.01023e-14
GO:0005829	102170195	102170195	FAF1	Fas (TNFRSF6) associated factor 1	cin-miR-184	cellular_component	cytosol	3.01023e-14
GO:0005829	102171449	102171449	SMG7	SMG7 nonsense mediated mRNA decay factor	cin-miR-184	cellular_component	cytosol	3.01023e-14
GO:0005829	102173800	102173800	DCC	deleted in colorectal carcinoma	cin-miR-184	cellular_component	cytosol	3.01023e-14
GO:0005829	102173893	102173893	ACMSD	aminocarboxymuconate semialdehyde decarboxylase	cin-miR-184	cellular_component	cytosol	3.01023e-14
GO:0005829	102174862	102174862	SRGAP2	SLIT-ROBO Rho GTPase activating protein 2	cin-miR-184	cellular_component	cytosol	3.01023e-14
GO:0005829	102178200	102178200	ACACB	acetyl-CoA carboxylase beta	cin-miR-184	cellular_component	cytosol	3.01023e-14
GO:0005829	102179708	102179708	HLCS	holocarboxylase synthetase (biotin-(proprionyl-CoA-carboxylase (ATP-hydrolysing)) ligase)	cin-miR-184	cellular_component	cytosol	3.01023e-14
GO:0005829	102182753	102182753	PRKG1	protein kinase, cGMP-dependent, type I	cin-miR-184	cellular_component	cytosol	3.01023e-14
GO:0005829	102185476	102185476	KIF3B	kinesin family member 3B	cin-miR-184	cellular_component	cytosol	3.01023e-14
GO:0005829	102186704	102186704	PKHD1L1	polycystic kidney and hepatic disease 1 (autosomal recessive)-like 1	cin-miR-184	cellular_component	cytosol	3.01023e-14
GO:0005829	102187601	102187601	FAM129B	family with sequence similarity 129, member B	cin-miR-184	cellular_component	cytosol	3.01023e-14
GO:0005829	102187662	102187662	ARAP2	ArfGAP with RhoGAP domain, ankyrin repeat and PH domain 2	cin-miR-184	cellular_component	cytosol	3.01023e-14
GO:0005829	102188251	102188251	CAMKK1	calcium/calmodulin-dependent protein kinase kinase 1, alpha	cin-miR-184	cellular_component	cytosol	3.01023e-14
GO:0005829	102188864	102188864	PELI2	pellino E3 ubiquitin protein ligase family member 2	cin-miR-184	cellular_component	cytosol	3.01023e-14
GO:0005829	102189198	102189198	PDLIM5	PDZ and LIM domain 5	cin-miR-184	cellular_component	cytosol	3.01023e-14
GO:0005829	102190795	102190795	PREPL	prolyl endopeptidase-like	cin-miR-184	cellular_component	cytosol	3.01023e-14
GO:0005829	102191704	102191704	AKAP7	A kinase (PRKA) anchor protein 7	cin-miR-184	cellular_component	cytosol	3.01023e-14
GO:0005829	102168345	102168345	XRCC4	X-ray repair complementing defective repair in Chinese hamster cells 4	bta-miR-138	cellular_component	cytosol	3.01023e-14
GO:0005829	102168618	102168618	DMD	dystrophin	bta-miR-138	cellular_component	cytosol	3.01023e-14
GO:0005829	102168683	102168683	EPS15	epidermal growth factor receptor pathway substrate 15	bta-miR-138	cellular_component	cytosol	3.01023e-14
GO:0005829	102168704	102168704	PDE3A	phosphodiesterase 3A, cGMP-inhibited	bta-miR-138	cellular_component	cytosol	3.01023e-14
GO:0005829	102168722	102168722	ARHGAP26	Rho GTPase activating protein 26	bta-miR-138	cellular_component	cytosol	3.01023e-14
GO:0005829	102170126	102170126	SEC24D	SEC24 family, member D (S. cerevisiae)	bta-miR-138	cellular_component	cytosol	3.01023e-14
GO:0005829	102170195	102170195	FAF1	Fas (TNFRSF6) associated factor 1	bta-miR-138	cellular_component	cytosol	3.01023e-14
GO:0005829	102170342	102170342	CKAP5	cytoskeleton associated protein 5	bta-miR-138	cellular_component	cytosol	3.01023e-14
GO:0005829	102170559	102170559	SHQ1	SHQ1, H/ACA ribonucleoprotein assembly factor	bta-miR-138	cellular_component	cytosol	3.01023e-14
GO:0005829	102170763	102170763	DOCK11	dedicator of cytokinesis 11	bta-miR-138	cellular_component	cytosol	3.01023e-14
GO:0005829	102170848	102170848	ICA1	islet cell autoantigen 1, 69kDa	bta-miR-138	cellular_component	cytosol	3.01023e-14
GO:0005829	102172285	102172285	KIFAP3	kinesin-associated protein 3	bta-miR-138	cellular_component	cytosol	3.01023e-14
GO:0005829	102172327	102172327	DUSP6	dual specificity phosphatase 6	bta-miR-138	cellular_component	cytosol	3.01023e-14
GO:0005829	102172491	102172491	LANCL2	LanC lantibiotic synthetase component C-like 2 (bacterial)	bta-miR-138	cellular_component	cytosol	3.01023e-14
GO:0005829	102172729	102172729	BUB1	BUB1 mitotic checkpoint serine/threonine kinase	bta-miR-138	cellular_component	cytosol	3.01023e-14
GO:0005829	102172762	102172762	SKP2	S-phase kinase-associated protein 2, E3 ubiquitin protein ligase	bta-miR-138	cellular_component	cytosol	3.01023e-14
GO:0005829	102173768	102173768	SDCCAG8	serologically defined colon cancer antigen 8	bta-miR-138	cellular_component	cytosol	3.01023e-14
GO:0005829	102173800	102173800	DCC	deleted in colorectal carcinoma	bta-miR-138	cellular_component	cytosol	3.01023e-14
GO:0005829	102173893	102173893	ACMSD	aminocarboxymuconate semialdehyde decarboxylase	bta-miR-138	cellular_component	cytosol	3.01023e-14
GO:0005829	102174543	102174543	RAP1B	RAP1B, member of RAS oncogene family	bta-miR-138	cellular_component	cytosol	3.01023e-14
GO:0005829	102174862	102174862	SRGAP2	SLIT-ROBO Rho GTPase activating protein 2	bta-miR-138	cellular_component	cytosol	3.01023e-14
GO:0005829	102175531	102175531	PDE11A	phosphodiesterase 11A	bta-miR-138	cellular_component	cytosol	3.01023e-14
GO:0005829	102175867	102175867	HSPA14	heat shock 70kDa protein 14	bta-miR-138	cellular_component	cytosol	3.01023e-14
GO:0005829	102177680	102177680	LIMK1	LIM domain kinase 1	bta-miR-138	cellular_component	cytosol	3.01023e-14
GO:0005829	102177814	102177814	PTK2	protein tyrosine kinase 2	bta-miR-138	cellular_component	cytosol	3.01023e-14
GO:0005829	102178400	102178400	GMPS	guanine monphosphate synthase	bta-miR-138	cellular_component	cytosol	3.01023e-14
GO:0005829	102179018	102179018	AK8	adenylate kinase 8	bta-miR-138	cellular_component	cytosol	3.01023e-14
GO:0005829	102179199	102179199	PDE7B	phosphodiesterase 7B	bta-miR-138	cellular_component	cytosol	3.01023e-14
GO:0005829	102179332	102179332	CACNB4	calcium channel, voltage-dependent, beta 4 subunit	bta-miR-138	cellular_component	cytosol	3.01023e-14
GO:0005829	102179708	102179708	HLCS	holocarboxylase synthetase (biotin-(proprionyl-CoA-carboxylase (ATP-hydrolysing)) ligase)	bta-miR-138	cellular_component	cytosol	3.01023e-14
GO:0005829	102179926	102179926	RPS6KA6	ribosomal protein S6 kinase, 90kDa, polypeptide 6	bta-miR-138	cellular_component	cytosol	3.01023e-14
GO:0005829	102180075	102180075	TOM1L1	target of myb1 (chicken)-like 1	bta-miR-138	cellular_component	cytosol	3.01023e-14
GO:0005829	102180346	102180346	AFMID	arylformamidase	bta-miR-138	cellular_component	cytosol	3.01023e-14
GO:0005829	102180449	102180449	AGO3	argonaute RISC catalytic component 3	bta-miR-138	cellular_component	cytosol	3.01023e-14
GO:0005829	102180890	102180890	PRKCA	protein kinase C, alpha	bta-miR-138	cellular_component	cytosol	3.01023e-14
GO:0005829	102181048	102181048	RABGAP1	RAB GTPase activating protein 1	bta-miR-138	cellular_component	cytosol	3.01023e-14
GO:0005829	102181248	102181248	ABHD5	abhydrolase domain containing 5	bta-miR-138	cellular_component	cytosol	3.01023e-14
GO:0005829	102181692	102181692	ROCK2	Rho-associated, coiled-coil containing protein kinase 2	bta-miR-138	cellular_component	cytosol	3.01023e-14
GO:0005829	102182743	102182743	LRRC16A	leucine rich repeat containing 16A	bta-miR-138	cellular_component	cytosol	3.01023e-14
GO:0005829	102182753	102182753	PRKG1	protein kinase, cGMP-dependent, type I	bta-miR-138	cellular_component	cytosol	3.01023e-14
GO:0005829	102182774	102182774	MAPK10	mitogen-activated protein kinase 10	bta-miR-138	cellular_component	cytosol	3.01023e-14
GO:0005829	102182841	102182841	LDLRAP1	low density lipoprotein receptor adaptor protein 1	bta-miR-138	cellular_component	cytosol	3.01023e-14
GO:0005829	102183227	102183227	HTT	huntingtin	bta-miR-138	cellular_component	cytosol	3.01023e-14
GO:0005829	102183641	102183641	NMNAT3	nicotinamide nucleotide adenylyltransferase 3	bta-miR-138	cellular_component	cytosol	3.01023e-14
GO:0005829	102184185	102184185	CCNE1	cyclin E1	bta-miR-138	cellular_component	cytosol	3.01023e-14
GO:0005829	102184230	102184230	DCX	doublecortin	bta-miR-138	cellular_component	cytosol	3.01023e-14
GO:0005829	102184729	102184729	GCH1	GTP cyclohydrolase 1	bta-miR-138	cellular_component	cytosol	3.01023e-14
GO:0005829	102185399	102185399	AGBL1	ATP/GTP binding protein-like 1	bta-miR-138	cellular_component	cytosol	3.01023e-14
GO:0005829	102186605	102186605	NBEA	neurobeachin	bta-miR-138	cellular_component	cytosol	3.01023e-14
GO:0005829	102186673	102186673	SH3KBP1	SH3-domain kinase binding protein 1	bta-miR-138	cellular_component	cytosol	3.01023e-14
GO:0005829	102186965	102186965	COL4A3BP	collagen, type IV, alpha 3 (Goodpasture antigen) binding protein	bta-miR-138	cellular_component	cytosol	3.01023e-14
GO:0005829	102187072	102187072	ARFIP1	ADP-ribosylation factor interacting protein 1	bta-miR-138	cellular_component	cytosol	3.01023e-14
GO:0005829	102187289	102187289	SORBS1	sorbin and SH3 domain containing 1	bta-miR-138	cellular_component	cytosol	3.01023e-14
GO:0005829	102187555	102187555	PAPSS2	3'-phosphoadenosine 5'-phosphosulfate synthase 2	bta-miR-138	cellular_component	cytosol	3.01023e-14
GO:0005829	102187896	102187896	PEX5L	peroxisomal biogenesis factor 5-like	bta-miR-138	cellular_component	cytosol	3.01023e-14
GO:0005829	102188062	102188062	SDCBP	syndecan binding protein (syntenin)	bta-miR-138	cellular_component	cytosol	3.01023e-14
GO:0005829	102188148	102188148	PLCB1	phospholipase C, beta 1 (phosphoinositide-specific)	bta-miR-138	cellular_component	cytosol	3.01023e-14
GO:0005829	102188484	102188484	TEC	tec protein tyrosine kinase	bta-miR-138	cellular_component	cytosol	3.01023e-14
GO:0005829	102188650	102188650	ELMO1	engulfment and cell motility 1	bta-miR-138	cellular_component	cytosol	3.01023e-14
GO:0005829	102188850	102188850	FGF1	fibroblast growth factor 1 (acidic)	bta-miR-138	cellular_component	cytosol	3.01023e-14
GO:0005829	102189015	102189015	GYS2	glycogen synthase 2 (liver)	bta-miR-138	cellular_component	cytosol	3.01023e-14
GO:0005829	102189198	102189198	PDLIM5	PDZ and LIM domain 5	bta-miR-138	cellular_component	cytosol	3.01023e-14
GO:0005829	102189260	102189260	S100A16	S100 calcium binding protein A16	bta-miR-138	cellular_component	cytosol	3.01023e-14
GO:0005829	102189275	102189275	AGBL3	ATP/GTP binding protein-like 3	bta-miR-138	cellular_component	cytosol	3.01023e-14
GO:0005829	102189651	102189651	ADK	adenosine kinase	bta-miR-138	cellular_component	cytosol	3.01023e-14
GO:0005829	102189677	102189677	SHC3	SHC (Src homology 2 domain containing) transforming protein 3	bta-miR-138	cellular_component	cytosol	3.01023e-14
GO:0005829	102189691	102189691	RAP2A	RAP2A, member of RAS oncogene family	bta-miR-138	cellular_component	cytosol	3.01023e-14
GO:0005829	102190057	102190057	RGS7	regulator of G-protein signaling 7	bta-miR-138	cellular_component	cytosol	3.01023e-14
GO:0005829	102191541	102191541	ARHGEF17	Rho guanine nucleotide exchange factor (GEF) 17	bta-miR-138	cellular_component	cytosol	3.01023e-14
GO:0005829	102191704	102191704	AKAP7	A kinase (PRKA) anchor protein 7	bta-miR-138	cellular_component	cytosol	3.01023e-14
GO:0005829	102191783	102191783	CNOT6L	CCR4-NOT transcription complex, subunit 6-like	bta-miR-138	cellular_component	cytosol	3.01023e-14
GO:0005829	102191817	102191817	ZFAT	zinc finger and AT hook domain containing	bta-miR-138	cellular_component	cytosol	3.01023e-14
GO:0005829	100860863	100860863	ME1	malic enzyme 1, NADP(+)-dependent, cytosolic	chi-miR-29a-5p	cellular_component	cytosol	3.01023e-14
GO:0005829	100861151	100861151	STRADB	STE20-related kinase adaptor beta	chi-miR-29a-5p	cellular_component	cytosol	3.01023e-14
GO:0005829	100861224	100861224	ACACA	acetyl-CoA carboxylase alpha	chi-miR-29a-5p	cellular_component	cytosol	3.01023e-14
GO:0005829	102168345	102168345	XRCC4	X-ray repair complementing defective repair in Chinese hamster cells 4	chi-miR-29a-5p	cellular_component	cytosol	3.01023e-14
GO:0005829	102168618	102168618	DMD	dystrophin	chi-miR-29a-5p	cellular_component	cytosol	3.01023e-14
GO:0005829	102168683	102168683	EPS15	epidermal growth factor receptor pathway substrate 15	chi-miR-29a-5p	cellular_component	cytosol	3.01023e-14
GO:0005829	102168722	102168722	ARHGAP26	Rho GTPase activating protein 26	chi-miR-29a-5p	cellular_component	cytosol	3.01023e-14
GO:0005829	102168788	102168788	RNF115	ring finger protein 115	chi-miR-29a-5p	cellular_component	cytosol	3.01023e-14
GO:0005829	102168921	102168921	FERMT1	fermitin family member 1	chi-miR-29a-5p	cellular_component	cytosol	3.01023e-14
GO:0005829	102169592	102169592	UBR1	ubiquitin protein ligase E3 component n-recognin 1	chi-miR-29a-5p	cellular_component	cytosol	3.01023e-14
GO:0005829	102170035	102170035	XIAP	X-linked inhibitor of apoptosis	chi-miR-29a-5p	cellular_component	cytosol	3.01023e-14
GO:0005829	102170126	102170126	SEC24D	SEC24 family, member D (S. cerevisiae)	chi-miR-29a-5p	cellular_component	cytosol	3.01023e-14
GO:0005829	102170146	102170146	CENPP	centromere protein P	chi-miR-29a-5p	cellular_component	cytosol	3.01023e-14
GO:0005829	102170195	102170195	FAF1	Fas (TNFRSF6) associated factor 1	chi-miR-29a-5p	cellular_component	cytosol	3.01023e-14
GO:0005829	102170848	102170848	ICA1	islet cell autoantigen 1, 69kDa	chi-miR-29a-5p	cellular_component	cytosol	3.01023e-14
GO:0005829	102172102	102172102	CENPK	centromere protein K	chi-miR-29a-5p	cellular_component	cytosol	3.01023e-14
GO:0005829	102172135	102172135	PRKG2	protein kinase, cGMP-dependent, type II	chi-miR-29a-5p	cellular_component	cytosol	3.01023e-14
GO:0005829	102172285	102172285	KIFAP3	kinesin-associated protein 3	chi-miR-29a-5p	cellular_component	cytosol	3.01023e-14
GO:0005829	102172491	102172491	LANCL2	LanC lantibiotic synthetase component C-like 2 (bacterial)	chi-miR-29a-5p	cellular_component	cytosol	3.01023e-14
GO:0005829	102173035	102173035	KPNB1	karyopherin (importin) beta 1	chi-miR-29a-5p	cellular_component	cytosol	3.01023e-14
GO:0005829	102173501	102173501	NPEPPS	aminopeptidase puromycin sensitive	chi-miR-29a-5p	cellular_component	cytosol	3.01023e-14
GO:0005829	102173660	102173660	PDE10A	phosphodiesterase 10A	chi-miR-29a-5p	cellular_component	cytosol	3.01023e-14
GO:0005829	102173768	102173768	SDCCAG8	serologically defined colon cancer antigen 8	chi-miR-29a-5p	cellular_component	cytosol	3.01023e-14
GO:0005829	102173800	102173800	DCC	deleted in colorectal carcinoma	chi-miR-29a-5p	cellular_component	cytosol	3.01023e-14
GO:0005829	102174487	102174487	APBB1IP	amyloid beta (A4) precursor protein-binding, family B, member 1 interacting protein	chi-miR-29a-5p	cellular_component	cytosol	3.01023e-14
GO:0005829	102174622	102174622	COG5	component of oligomeric golgi complex 5	chi-miR-29a-5p	cellular_component	cytosol	3.01023e-14
GO:0005829	102174796	102174796	SMG1	SMG1 phosphatidylinositol 3-kinase-related kinase	chi-miR-29a-5p	cellular_component	cytosol	3.01023e-14
GO:0005829	102175531	102175531	PDE11A	phosphodiesterase 11A	chi-miR-29a-5p	cellular_component	cytosol	3.01023e-14
GO:0005829	102175867	102175867	HSPA14	heat shock 70kDa protein 14	chi-miR-29a-5p	cellular_component	cytosol	3.01023e-14
GO:0005829	102176363	102176363	GSK3B	glycogen synthase kinase 3 beta	chi-miR-29a-5p	cellular_component	cytosol	3.01023e-14
GO:0005829	102177595	102177595	GRIP1	glutamate receptor interacting protein 1	chi-miR-29a-5p	cellular_component	cytosol	3.01023e-14
GO:0005829	102178771	102178771	XRN1	5'-3' exoribonuclease 1	chi-miR-29a-5p	cellular_component	cytosol	3.01023e-14
GO:0005829	102179708	102179708	HLCS	holocarboxylase synthetase (biotin-(proprionyl-CoA-carboxylase (ATP-hydrolysing)) ligase)	chi-miR-29a-5p	cellular_component	cytosol	3.01023e-14
GO:0005829	102179926	102179926	RPS6KA6	ribosomal protein S6 kinase, 90kDa, polypeptide 6	chi-miR-29a-5p	cellular_component	cytosol	3.01023e-14
GO:0005829	102180075	102180075	TOM1L1	target of myb1 (chicken)-like 1	chi-miR-29a-5p	cellular_component	cytosol	3.01023e-14
GO:0005829	102180449	102180449	AGO3	argonaute RISC catalytic component 3	chi-miR-29a-5p	cellular_component	cytosol	3.01023e-14
GO:0005829	102180474	102180474	GBA3	glucosidase, beta, acid 3	chi-miR-29a-5p	cellular_component	cytosol	3.01023e-14
GO:0005829	102181008	102181008	FGD4	FYVE, RhoGEF and PH domain containing 4	chi-miR-29a-5p	cellular_component	cytosol	3.01023e-14
GO:0005829	102181409	102181409	KIF18A	kinesin family member 18A	chi-miR-29a-5p	cellular_component	cytosol	3.01023e-14
GO:0005829	102181660	102181660	BICD1	bicaudal D homolog 1 (Drosophila)	chi-miR-29a-5p	cellular_component	cytosol	3.01023e-14
GO:0005829	102182045	102182045	ALMS1	Alstrom syndrome 1	chi-miR-29a-5p	cellular_component	cytosol	3.01023e-14
GO:0005829	102182525	102182525	RFWD2	ring finger and WD repeat domain 2, E3 ubiquitin protein ligase	chi-miR-29a-5p	cellular_component	cytosol	3.01023e-14
GO:0005829	102182743	102182743	LRRC16A	leucine rich repeat containing 16A	chi-miR-29a-5p	cellular_component	cytosol	3.01023e-14
GO:0005829	102182753	102182753	PRKG1	protein kinase, cGMP-dependent, type I	chi-miR-29a-5p	cellular_component	cytosol	3.01023e-14
GO:0005829	102182774	102182774	MAPK10	mitogen-activated protein kinase 10	chi-miR-29a-5p	cellular_component	cytosol	3.01023e-14
GO:0005829	102182886	102182886	MKKS	McKusick-Kaufman syndrome	chi-miR-29a-5p	cellular_component	cytosol	3.01023e-14
GO:0005829	102183305	102183305	PHKA1	phosphorylase kinase, alpha 1 (muscle)	chi-miR-29a-5p	cellular_component	cytosol	3.01023e-14
GO:0005829	102183641	102183641	NMNAT3	nicotinamide nucleotide adenylyltransferase 3	chi-miR-29a-5p	cellular_component	cytosol	3.01023e-14
GO:0005829	102183777	102183777	G3BP2	GTPase activating protein (SH3 domain) binding protein 2	chi-miR-29a-5p	cellular_component	cytosol	3.01023e-14
GO:0005829	102184230	102184230	DCX	doublecortin	chi-miR-29a-5p	cellular_component	cytosol	3.01023e-14
GO:0005829	102184338	102184338	GABRB2	gamma-aminobutyric acid (GABA) A receptor, beta 2	chi-miR-29a-5p	cellular_component	cytosol	3.01023e-14
GO:0005829	102184858	102184858	IRS1	insulin receptor substrate 1	chi-miR-29a-5p	cellular_component	cytosol	3.01023e-14
GO:0005829	102185399	102185399	AGBL1	ATP/GTP binding protein-like 1	chi-miR-29a-5p	cellular_component	cytosol	3.01023e-14
GO:0005829	102186132	102186132	UPF3A	UPF3 regulator of nonsense transcripts homolog A (yeast)	chi-miR-29a-5p	cellular_component	cytosol	3.01023e-14
GO:0005829	102186605	102186605	NBEA	neurobeachin	chi-miR-29a-5p	cellular_component	cytosol	3.01023e-14
GO:0005829	102186673	102186673	SH3KBP1	SH3-domain kinase binding protein 1	chi-miR-29a-5p	cellular_component	cytosol	3.01023e-14
GO:0005829	102186704	102186704	PKHD1L1	polycystic kidney and hepatic disease 1 (autosomal recessive)-like 1	chi-miR-29a-5p	cellular_component	cytosol	3.01023e-14
GO:0005829	102186965	102186965	COL4A3BP	collagen, type IV, alpha 3 (Goodpasture antigen) binding protein	chi-miR-29a-5p	cellular_component	cytosol	3.01023e-14
GO:0005829	102187125	102187125	ALDH7A1	aldehyde dehydrogenase 7 family, member A1	chi-miR-29a-5p	cellular_component	cytosol	3.01023e-14
GO:0005829	102187332	102187332	DPYS	dihydropyrimidinase	chi-miR-29a-5p	cellular_component	cytosol	3.01023e-14
GO:0005829	102187405	102187405	TAB2	TGF-beta activated kinase 1/MAP3K7 binding protein 2	chi-miR-29a-5p	cellular_component	cytosol	3.01023e-14
GO:0005829	102187864	102187864	ARHGAP18	Rho GTPase activating protein 18	chi-miR-29a-5p	cellular_component	cytosol	3.01023e-14
GO:0005829	102187896	102187896	PEX5L	peroxisomal biogenesis factor 5-like	chi-miR-29a-5p	cellular_component	cytosol	3.01023e-14
GO:0005829	102188148	102188148	PLCB1	phospholipase C, beta 1 (phosphoinositide-specific)	chi-miR-29a-5p	cellular_component	cytosol	3.01023e-14
GO:0005829	102188424	102188424	ALKBH8	alkB, alkylation repair homolog 8 (E. coli)	chi-miR-29a-5p	cellular_component	cytosol	3.01023e-14
GO:0005829	102188484	102188484	TEC	tec protein tyrosine kinase	chi-miR-29a-5p	cellular_component	cytosol	3.01023e-14
GO:0005829	102188650	102188650	ELMO1	engulfment and cell motility 1	chi-miR-29a-5p	cellular_component	cytosol	3.01023e-14
GO:0005829	102188864	102188864	PELI2	pellino E3 ubiquitin protein ligase family member 2	chi-miR-29a-5p	cellular_component	cytosol	3.01023e-14
GO:0005829	102189198	102189198	PDLIM5	PDZ and LIM domain 5	chi-miR-29a-5p	cellular_component	cytosol	3.01023e-14
GO:0005829	102189217	102189217	KIDINS220	kinase D-interacting substrate, 220kDa	chi-miR-29a-5p	cellular_component	cytosol	3.01023e-14
GO:0005829	102189469	102189469	HERC5	HECT and RLD domain containing E3 ubiquitin protein ligase 5	chi-miR-29a-5p	cellular_component	cytosol	3.01023e-14
GO:0005829	102189508	102189508	SH3D19	SH3 domain containing 19	chi-miR-29a-5p	cellular_component	cytosol	3.01023e-14
GO:0005829	102189586	102189586	CHMP5	charged multivesicular body protein 5	chi-miR-29a-5p	cellular_component	cytosol	3.01023e-14
GO:0005829	102189651	102189651	ADK	adenosine kinase	chi-miR-29a-5p	cellular_component	cytosol	3.01023e-14
GO:0005829	102190057	102190057	RGS7	regulator of G-protein signaling 7	chi-miR-29a-5p	cellular_component	cytosol	3.01023e-14
GO:0005829	102190514	102190514	CEP78	centrosomal protein 78kDa	chi-miR-29a-5p	cellular_component	cytosol	3.01023e-14
GO:0005829	102190550	102190550	TP63	tumor protein p63	chi-miR-29a-5p	cellular_component	cytosol	3.01023e-14
GO:0005829	102190729	102190729	NSF	N-ethylmaleimide-sensitive factor	chi-miR-29a-5p	cellular_component	cytosol	3.01023e-14
GO:0005829	102191498	102191498	CNOT2	CCR4-NOT transcription complex, subunit 2	chi-miR-29a-5p	cellular_component	cytosol	3.01023e-14
GO:0005829	102191505	102191505	MAD2L1	MAD2 mitotic arrest deficient-like 1 (yeast)	chi-miR-29a-5p	cellular_component	cytosol	3.01023e-14
GO:0005829	102191524	102191524	MYO6	myosin VI	chi-miR-29a-5p	cellular_component	cytosol	3.01023e-14
GO:0005829	102191655	102191655	KYNU	kynureninase	chi-miR-29a-5p	cellular_component	cytosol	3.01023e-14
GO:0005829	102191704	102191704	AKAP7	A kinase (PRKA) anchor protein 7	chi-miR-29a-5p	cellular_component	cytosol	3.01023e-14
GO:0005829	102168618	102168618	DMD	dystrophin	hsa-miR-181a-2-3p	cellular_component	cytosol	3.01023e-14
GO:0005829	102170708	102170708	CRYL1	crystallin, lambda 1	hsa-miR-181a-2-3p	cellular_component	cytosol	3.01023e-14
GO:0005829	102173800	102173800	DCC	deleted in colorectal carcinoma	hsa-miR-181a-2-3p	cellular_component	cytosol	3.01023e-14
GO:0005829	102179018	102179018	AK8	adenylate kinase 8	hsa-miR-181a-2-3p	cellular_component	cytosol	3.01023e-14
GO:0005829	102179708	102179708	HLCS	holocarboxylase synthetase (biotin-(proprionyl-CoA-carboxylase (ATP-hydrolysing)) ligase)	hsa-miR-181a-2-3p	cellular_component	cytosol	3.01023e-14
GO:0005829	102182753	102182753	PRKG1	protein kinase, cGMP-dependent, type I	hsa-miR-181a-2-3p	cellular_component	cytosol	3.01023e-14
GO:0005829	102183777	102183777	G3BP2	GTPase activating protein (SH3 domain) binding protein 2	hsa-miR-181a-2-3p	cellular_component	cytosol	3.01023e-14
GO:0005829	102186605	102186605	NBEA	neurobeachin	hsa-miR-181a-2-3p	cellular_component	cytosol	3.01023e-14
GO:0005829	102187164	102187164	ENGASE	endo-beta-N-acetylglucosaminidase	hsa-miR-181a-2-3p	cellular_component	cytosol	3.01023e-14
GO:0005829	102188650	102188650	ELMO1	engulfment and cell motility 1	hsa-miR-181a-2-3p	cellular_component	cytosol	3.01023e-14
GO:0005829	102188676	102188676	FOXO3	forkhead box O3	hsa-miR-181a-2-3p	cellular_component	cytosol	3.01023e-14
GO:0005829	102190729	102190729	NSF	N-ethylmaleimide-sensitive factor	hsa-miR-181a-2-3p	cellular_component	cytosol	3.01023e-14
GO:0005829	100861161	100861161	SERPINE2	serpin peptidase inhibitor, clade E (nexin, plasminogen activator inhibitor type 1), member 2	eca-miR-1543	cellular_component	cytosol	3.01023e-14
GO:0005829	102168345	102168345	XRCC4	X-ray repair complementing defective repair in Chinese hamster cells 4	eca-miR-1543	cellular_component	cytosol	3.01023e-14
GO:0005829	102168618	102168618	DMD	dystrophin	eca-miR-1543	cellular_component	cytosol	3.01023e-14
GO:0005829	102169389	102169389	SMAD6	SMAD family member 6	eca-miR-1543	cellular_component	cytosol	3.01023e-14
GO:0005829	102169658	102169658	TAB3	TGF-beta activated kinase 1/MAP3K7 binding protein 3	eca-miR-1543	cellular_component	cytosol	3.01023e-14
GO:0005829	102170146	102170146	CENPP	centromere protein P	eca-miR-1543	cellular_component	cytosol	3.01023e-14
GO:0005829	102170195	102170195	FAF1	Fas (TNFRSF6) associated factor 1	eca-miR-1543	cellular_component	cytosol	3.01023e-14
GO:0005829	102170342	102170342	CKAP5	cytoskeleton associated protein 5	eca-miR-1543	cellular_component	cytosol	3.01023e-14
GO:0005829	102170484	102170484	AKR1D1	aldo-keto reductase family 1, member D1	eca-miR-1543	cellular_component	cytosol	3.01023e-14
GO:0005829	102171172	102171172	CPNE3	copine III	eca-miR-1543	cellular_component	cytosol	3.01023e-14
GO:0005829	102172285	102172285	KIFAP3	kinesin-associated protein 3	eca-miR-1543	cellular_component	cytosol	3.01023e-14
GO:0005829	102172307	102172307	CUL7	cullin 7	eca-miR-1543	cellular_component	cytosol	3.01023e-14
GO:0005829	102172327	102172327	DUSP6	dual specificity phosphatase 6	eca-miR-1543	cellular_component	cytosol	3.01023e-14
GO:0005829	102172491	102172491	LANCL2	LanC lantibiotic synthetase component C-like 2 (bacterial)	eca-miR-1543	cellular_component	cytosol	3.01023e-14
GO:0005829	102172666	102172666	PCYT1A	phosphate cytidylyltransferase 1, choline, alpha	eca-miR-1543	cellular_component	cytosol	3.01023e-14
GO:0005829	102173660	102173660	PDE10A	phosphodiesterase 10A	eca-miR-1543	cellular_component	cytosol	3.01023e-14
GO:0005829	102173768	102173768	SDCCAG8	serologically defined colon cancer antigen 8	eca-miR-1543	cellular_component	cytosol	3.01023e-14
GO:0005829	102173800	102173800	DCC	deleted in colorectal carcinoma	eca-miR-1543	cellular_component	cytosol	3.01023e-14
GO:0005829	102173893	102173893	ACMSD	aminocarboxymuconate semialdehyde decarboxylase	eca-miR-1543	cellular_component	cytosol	3.01023e-14
GO:0005829	102174036	102174036	SULT1C4	sulfotransferase family, cytosolic, 1C, member 4	eca-miR-1543	cellular_component	cytosol	3.01023e-14
GO:0005829	102174622	102174622	COG5	component of oligomeric golgi complex 5	eca-miR-1543	cellular_component	cytosol	3.01023e-14
GO:0005829	102174732	102174732	PGM2	phosphoglucomutase 2	eca-miR-1543	cellular_component	cytosol	3.01023e-14
GO:0005829	102175531	102175531	PDE11A	phosphodiesterase 11A	eca-miR-1543	cellular_component	cytosol	3.01023e-14
GO:0005829	102175608	102175608	ANAPC7	anaphase promoting complex subunit 7	eca-miR-1543	cellular_component	cytosol	3.01023e-14
GO:0005829	102175867	102175867	HSPA14	heat shock 70kDa protein 14	eca-miR-1543	cellular_component	cytosol	3.01023e-14
GO:0005829	102175930	102175930	NCF4	neutrophil cytosolic factor 4, 40kDa	eca-miR-1543	cellular_component	cytosol	3.01023e-14
GO:0005829	102176363	102176363	GSK3B	glycogen synthase kinase 3 beta	eca-miR-1543	cellular_component	cytosol	3.01023e-14
GO:0005829	102177780	102177780	APOL1	apolipoprotein L, 1	eca-miR-1543	cellular_component	cytosol	3.01023e-14
GO:0005829	102178366	102178366	AFTPH	aftiphilin	eca-miR-1543	cellular_component	cytosol	3.01023e-14
GO:0005829	102178518	102178518	PELI3	pellino E3 ubiquitin protein ligase family member 3	eca-miR-1543	cellular_component	cytosol	3.01023e-14
GO:0005829	102179708	102179708	HLCS	holocarboxylase synthetase (biotin-(proprionyl-CoA-carboxylase (ATP-hydrolysing)) ligase)	eca-miR-1543	cellular_component	cytosol	3.01023e-14
GO:0005829	102179926	102179926	RPS6KA6	ribosomal protein S6 kinase, 90kDa, polypeptide 6	eca-miR-1543	cellular_component	cytosol	3.01023e-14
GO:0005829	102180075	102180075	TOM1L1	target of myb1 (chicken)-like 1	eca-miR-1543	cellular_component	cytosol	3.01023e-14
GO:0005829	102180187	102180187	TOP2B	topoisomerase (DNA) II beta 180kDa	eca-miR-1543	cellular_component	cytosol	3.01023e-14
GO:0005829	102181741	102181741	S100A6	S100 calcium binding protein A6	eca-miR-1543	cellular_component	cytosol	3.01023e-14
GO:0005829	102182314	102182314	RHOJ	ras homolog family member J	eca-miR-1543	cellular_component	cytosol	3.01023e-14
GO:0005829	102182743	102182743	LRRC16A	leucine rich repeat containing 16A	eca-miR-1543	cellular_component	cytosol	3.01023e-14
GO:0005829	102182753	102182753	PRKG1	protein kinase, cGMP-dependent, type I	eca-miR-1543	cellular_component	cytosol	3.01023e-14
GO:0005829	102182774	102182774	MAPK10	mitogen-activated protein kinase 10	eca-miR-1543	cellular_component	cytosol	3.01023e-14
GO:0005829	102183305	102183305	PHKA1	phosphorylase kinase, alpha 1 (muscle)	eca-miR-1543	cellular_component	cytosol	3.01023e-14
GO:0005829	102183641	102183641	NMNAT3	nicotinamide nucleotide adenylyltransferase 3	eca-miR-1543	cellular_component	cytosol	3.01023e-14
GO:0005829	102183957	102183957	RAB24	RAB24, member RAS oncogene family	eca-miR-1543	cellular_component	cytosol	3.01023e-14
GO:0005829	102184230	102184230	DCX	doublecortin	eca-miR-1543	cellular_component	cytosol	3.01023e-14
GO:0005829	102184348	102184348	APLF	aprataxin and PNKP like factor	eca-miR-1543	cellular_component	cytosol	3.01023e-14
GO:0005829	102184858	102184858	IRS1	insulin receptor substrate 1	eca-miR-1543	cellular_component	cytosol	3.01023e-14
GO:0005829	102186053	102186053	ATP6V1A	ATPase, H+ transporting, lysosomal 70kDa, V1 subunit A	eca-miR-1543	cellular_component	cytosol	3.01023e-14
GO:0005829	102186605	102186605	NBEA	neurobeachin	eca-miR-1543	cellular_component	cytosol	3.01023e-14
GO:0005829	102186704	102186704	PKHD1L1	polycystic kidney and hepatic disease 1 (autosomal recessive)-like 1	eca-miR-1543	cellular_component	cytosol	3.01023e-14
GO:0005829	102187079	102187079	FBXW11	F-box and WD repeat domain containing 11	eca-miR-1543	cellular_component	cytosol	3.01023e-14
GO:0005829	102187484	102187484	CAMK4	calcium/calmodulin-dependent protein kinase IV	eca-miR-1543	cellular_component	cytosol	3.01023e-14
GO:0005829	102187595	102187595	PLA2G4E	phospholipase A2, group IVE	eca-miR-1543	cellular_component	cytosol	3.01023e-14
GO:0005829	102187864	102187864	ARHGAP18	Rho GTPase activating protein 18	eca-miR-1543	cellular_component	cytosol	3.01023e-14
GO:0005829	102188148	102188148	PLCB1	phospholipase C, beta 1 (phosphoinositide-specific)	eca-miR-1543	cellular_component	cytosol	3.01023e-14
GO:0005829	102188227	102188227	CCDC88A	coiled-coil domain containing 88A	eca-miR-1543	cellular_component	cytosol	3.01023e-14
GO:0005829	102188650	102188650	ELMO1	engulfment and cell motility 1	eca-miR-1543	cellular_component	cytosol	3.01023e-14
GO:0005829	102189275	102189275	AGBL3	ATP/GTP binding protein-like 3	eca-miR-1543	cellular_component	cytosol	3.01023e-14
GO:0005829	102189651	102189651	ADK	adenosine kinase	eca-miR-1543	cellular_component	cytosol	3.01023e-14
GO:0005829	102190057	102190057	RGS7	regulator of G-protein signaling 7	eca-miR-1543	cellular_component	cytosol	3.01023e-14
GO:0005829	102190550	102190550	TP63	tumor protein p63	eca-miR-1543	cellular_component	cytosol	3.01023e-14
GO:0005829	102191203	102191203	TAX1BP1	Tax1 (human T-cell leukemia virus type I) binding protein 1	eca-miR-1543	cellular_component	cytosol	3.01023e-14
GO:0005829	102191498	102191498	CNOT2	CCR4-NOT transcription complex, subunit 2	eca-miR-1543	cellular_component	cytosol	3.01023e-14
GO:0005829	102191524	102191524	MYO6	myosin VI	eca-miR-1543	cellular_component	cytosol	3.01023e-14
GO:0005829	102191541	102191541	ARHGEF17	Rho guanine nucleotide exchange factor (GEF) 17	eca-miR-1543	cellular_component	cytosol	3.01023e-14
GO:0005829	102191655	102191655	KYNU	kynureninase	eca-miR-1543	cellular_component	cytosol	3.01023e-14
GO:0005829	102191821	102191821	UCHL5	ubiquitin carboxyl-terminal hydrolase L5	eca-miR-1543	cellular_component	cytosol	3.01023e-14
GO:0005829	102168345	102168345	XRCC4	X-ray repair complementing defective repair in Chinese hamster cells 4	chi-miR-376c-3p	cellular_component	cytosol	3.01023e-14
GO:0005829	102168618	102168618	DMD	dystrophin	chi-miR-376c-3p	cellular_component	cytosol	3.01023e-14
GO:0005829	102168722	102168722	ARHGAP26	Rho GTPase activating protein 26	chi-miR-376c-3p	cellular_component	cytosol	3.01023e-14
GO:0005829	102170146	102170146	CENPP	centromere protein P	chi-miR-376c-3p	cellular_component	cytosol	3.01023e-14
GO:0005829	102170195	102170195	FAF1	Fas (TNFRSF6) associated factor 1	chi-miR-376c-3p	cellular_component	cytosol	3.01023e-14
GO:0005829	102170763	102170763	DOCK11	dedicator of cytokinesis 11	chi-miR-376c-3p	cellular_component	cytosol	3.01023e-14
GO:0005829	102172102	102172102	CENPK	centromere protein K	chi-miR-376c-3p	cellular_component	cytosol	3.01023e-14
GO:0005829	102173660	102173660	PDE10A	phosphodiesterase 10A	chi-miR-376c-3p	cellular_component	cytosol	3.01023e-14
GO:0005829	102173768	102173768	SDCCAG8	serologically defined colon cancer antigen 8	chi-miR-376c-3p	cellular_component	cytosol	3.01023e-14
GO:0005829	102173800	102173800	DCC	deleted in colorectal carcinoma	chi-miR-376c-3p	cellular_component	cytosol	3.01023e-14
GO:0005829	102177702	102177702	AP1S2	adaptor-related protein complex 1, sigma 2 subunit	chi-miR-376c-3p	cellular_component	cytosol	3.01023e-14
GO:0005829	102180182	102180182	CDK6	cyclin-dependent kinase 6	chi-miR-376c-3p	cellular_component	cytosol	3.01023e-14
GO:0005829	102181048	102181048	RABGAP1	RAB GTPase activating protein 1	chi-miR-376c-3p	cellular_component	cytosol	3.01023e-14
GO:0005829	102181248	102181248	ABHD5	abhydrolase domain containing 5	chi-miR-376c-3p	cellular_component	cytosol	3.01023e-14
GO:0005829	102182753	102182753	PRKG1	protein kinase, cGMP-dependent, type I	chi-miR-376c-3p	cellular_component	cytosol	3.01023e-14
GO:0005829	102185399	102185399	AGBL1	ATP/GTP binding protein-like 1	chi-miR-376c-3p	cellular_component	cytosol	3.01023e-14
GO:0005829	102186605	102186605	NBEA	neurobeachin	chi-miR-376c-3p	cellular_component	cytosol	3.01023e-14
GO:0005829	102186673	102186673	SH3KBP1	SH3-domain kinase binding protein 1	chi-miR-376c-3p	cellular_component	cytosol	3.01023e-14
GO:0005829	102187896	102187896	PEX5L	peroxisomal biogenesis factor 5-like	chi-miR-376c-3p	cellular_component	cytosol	3.01023e-14
GO:0005829	102187926	102187926	PAPSS1	3'-phosphoadenosine 5'-phosphosulfate synthase 1	chi-miR-376c-3p	cellular_component	cytosol	3.01023e-14
GO:0005829	102188148	102188148	PLCB1	phospholipase C, beta 1 (phosphoinositide-specific)	chi-miR-376c-3p	cellular_component	cytosol	3.01023e-14
GO:0005829	102188650	102188650	ELMO1	engulfment and cell motility 1	chi-miR-376c-3p	cellular_component	cytosol	3.01023e-14
GO:0005829	102189217	102189217	KIDINS220	kinase D-interacting substrate, 220kDa	chi-miR-376c-3p	cellular_component	cytosol	3.01023e-14
GO:0005829	102190057	102190057	RGS7	regulator of G-protein signaling 7	chi-miR-376c-3p	cellular_component	cytosol	3.01023e-14
GO:0005829	100860820	100860820	MAPT	microtubule-associated protein tau	chi-miR-26b-3p	cellular_component	cytosol	3.01023e-14
GO:0005829	100860863	100860863	ME1	malic enzyme 1, NADP(+)-dependent, cytosolic	chi-miR-26b-3p	cellular_component	cytosol	3.01023e-14
GO:0005829	102168345	102168345	XRCC4	X-ray repair complementing defective repair in Chinese hamster cells 4	chi-miR-26b-3p	cellular_component	cytosol	3.01023e-14
GO:0005829	102168618	102168618	DMD	dystrophin	chi-miR-26b-3p	cellular_component	cytosol	3.01023e-14
GO:0005829	102168722	102168722	ARHGAP26	Rho GTPase activating protein 26	chi-miR-26b-3p	cellular_component	cytosol	3.01023e-14
GO:0005829	102168921	102168921	FERMT1	fermitin family member 1	chi-miR-26b-3p	cellular_component	cytosol	3.01023e-14
GO:0005829	102169592	102169592	UBR1	ubiquitin protein ligase E3 component n-recognin 1	chi-miR-26b-3p	cellular_component	cytosol	3.01023e-14
GO:0005829	102170146	102170146	CENPP	centromere protein P	chi-miR-26b-3p	cellular_component	cytosol	3.01023e-14
GO:0005829	102170195	102170195	FAF1	Fas (TNFRSF6) associated factor 1	chi-miR-26b-3p	cellular_component	cytosol	3.01023e-14
GO:0005829	102172491	102172491	LANCL2	LanC lantibiotic synthetase component C-like 2 (bacterial)	chi-miR-26b-3p	cellular_component	cytosol	3.01023e-14
GO:0005829	102173660	102173660	PDE10A	phosphodiesterase 10A	chi-miR-26b-3p	cellular_component	cytosol	3.01023e-14
GO:0005829	102173768	102173768	SDCCAG8	serologically defined colon cancer antigen 8	chi-miR-26b-3p	cellular_component	cytosol	3.01023e-14
GO:0005829	102173800	102173800	DCC	deleted in colorectal carcinoma	chi-miR-26b-3p	cellular_component	cytosol	3.01023e-14
GO:0005829	102173893	102173893	ACMSD	aminocarboxymuconate semialdehyde decarboxylase	chi-miR-26b-3p	cellular_component	cytosol	3.01023e-14
GO:0005829	102174098	102174098	UBE2A	ubiquitin-conjugating enzyme E2A	chi-miR-26b-3p	cellular_component	cytosol	3.01023e-14
GO:0005829	102174917	102174917	UBE2D3	ubiquitin-conjugating enzyme E2D 3	chi-miR-26b-3p	cellular_component	cytosol	3.01023e-14
GO:0005829	102175531	102175531	PDE11A	phosphodiesterase 11A	chi-miR-26b-3p	cellular_component	cytosol	3.01023e-14
GO:0005829	102175799	102175799	MAP2K4	mitogen-activated protein kinase kinase 4	chi-miR-26b-3p	cellular_component	cytosol	3.01023e-14
GO:0005829	102176022	102176022	NUP37	nucleoporin 37kDa	chi-miR-26b-3p	cellular_component	cytosol	3.01023e-14
GO:0005829	102176363	102176363	GSK3B	glycogen synthase kinase 3 beta	chi-miR-26b-3p	cellular_component	cytosol	3.01023e-14
GO:0005829	102177271	102177271	PTPN11	protein tyrosine phosphatase, non-receptor type 11	chi-miR-26b-3p	cellular_component	cytosol	3.01023e-14
GO:0005829	102177595	102177595	GRIP1	glutamate receptor interacting protein 1	chi-miR-26b-3p	cellular_component	cytosol	3.01023e-14
GO:0005829	102177780	102177780	APOL1	apolipoprotein L, 1	chi-miR-26b-3p	cellular_component	cytosol	3.01023e-14
GO:0005829	102179018	102179018	AK8	adenylate kinase 8	chi-miR-26b-3p	cellular_component	cytosol	3.01023e-14
GO:0005829	102180001	102180001	EEF1E1	eukaryotic translation elongation factor 1 epsilon 1	chi-miR-26b-3p	cellular_component	cytosol	3.01023e-14
GO:0005829	102180474	102180474	GBA3	glucosidase, beta, acid 3	chi-miR-26b-3p	cellular_component	cytosol	3.01023e-14
GO:0005829	102181008	102181008	FGD4	FYVE, RhoGEF and PH domain containing 4	chi-miR-26b-3p	cellular_component	cytosol	3.01023e-14
GO:0005829	102181543	102181543	CHN1	chimerin 1	chi-miR-26b-3p	cellular_component	cytosol	3.01023e-14
GO:0005829	102181958	102181958	PEX7	peroxisomal biogenesis factor 7	chi-miR-26b-3p	cellular_component	cytosol	3.01023e-14
GO:0005829	102182753	102182753	PRKG1	protein kinase, cGMP-dependent, type I	chi-miR-26b-3p	cellular_component	cytosol	3.01023e-14
GO:0005829	102182774	102182774	MAPK10	mitogen-activated protein kinase 10	chi-miR-26b-3p	cellular_component	cytosol	3.01023e-14
GO:0005829	102182897	102182897	NSL1	NSL1, MIS12 kinetochore complex component	chi-miR-26b-3p	cellular_component	cytosol	3.01023e-14
GO:0005829	102183641	102183641	NMNAT3	nicotinamide nucleotide adenylyltransferase 3	chi-miR-26b-3p	cellular_component	cytosol	3.01023e-14
GO:0005829	102184348	102184348	APLF	aprataxin and PNKP like factor	chi-miR-26b-3p	cellular_component	cytosol	3.01023e-14
GO:0005829	102184501	102184501	GAS2	growth arrest-specific 2	chi-miR-26b-3p	cellular_component	cytosol	3.01023e-14
GO:0005829	102184590	102184590	IDO2	indoleamine 2,3-dioxygenase 2	chi-miR-26b-3p	cellular_component	cytosol	3.01023e-14
GO:0005829	102185511	102185511	PSMD14	proteasome (prosome, macropain) 26S subunit, non-ATPase, 14	chi-miR-26b-3p	cellular_component	cytosol	3.01023e-14
GO:0005829	102186132	102186132	UPF3A	UPF3 regulator of nonsense transcripts homolog A (yeast)	chi-miR-26b-3p	cellular_component	cytosol	3.01023e-14
GO:0005829	102186248	102186248	HSF2BP	heat shock transcription factor 2 binding protein	chi-miR-26b-3p	cellular_component	cytosol	3.01023e-14
GO:0005829	102186605	102186605	NBEA	neurobeachin	chi-miR-26b-3p	cellular_component	cytosol	3.01023e-14
GO:0005829	102186704	102186704	PKHD1L1	polycystic kidney and hepatic disease 1 (autosomal recessive)-like 1	chi-miR-26b-3p	cellular_component	cytosol	3.01023e-14
GO:0005829	102186965	102186965	COL4A3BP	collagen, type IV, alpha 3 (Goodpasture antigen) binding protein	chi-miR-26b-3p	cellular_component	cytosol	3.01023e-14
GO:0005829	102187072	102187072	ARFIP1	ADP-ribosylation factor interacting protein 1	chi-miR-26b-3p	cellular_component	cytosol	3.01023e-14
GO:0005829	102187484	102187484	CAMK4	calcium/calmodulin-dependent protein kinase IV	chi-miR-26b-3p	cellular_component	cytosol	3.01023e-14
GO:0005829	102187548	102187548	PKLR	pyruvate kinase, liver and RBC	chi-miR-26b-3p	cellular_component	cytosol	3.01023e-14
GO:0005829	102187662	102187662	ARAP2	ArfGAP with RhoGAP domain, ankyrin repeat and PH domain 2	chi-miR-26b-3p	cellular_component	cytosol	3.01023e-14
GO:0005829	102187864	102187864	ARHGAP18	Rho GTPase activating protein 18	chi-miR-26b-3p	cellular_component	cytosol	3.01023e-14
GO:0005829	102187896	102187896	PEX5L	peroxisomal biogenesis factor 5-like	chi-miR-26b-3p	cellular_component	cytosol	3.01023e-14
GO:0005829	102187926	102187926	PAPSS1	3'-phosphoadenosine 5'-phosphosulfate synthase 1	chi-miR-26b-3p	cellular_component	cytosol	3.01023e-14
GO:0005829	102188074	102188074	SPTBN4	spectrin, beta, non-erythrocytic 4	chi-miR-26b-3p	cellular_component	cytosol	3.01023e-14
GO:0005829	102188148	102188148	PLCB1	phospholipase C, beta 1 (phosphoinositide-specific)	chi-miR-26b-3p	cellular_component	cytosol	3.01023e-14
GO:0005829	102188650	102188650	ELMO1	engulfment and cell motility 1	chi-miR-26b-3p	cellular_component	cytosol	3.01023e-14
GO:0005829	102189198	102189198	PDLIM5	PDZ and LIM domain 5	chi-miR-26b-3p	cellular_component	cytosol	3.01023e-14
GO:0005829	102189217	102189217	KIDINS220	kinase D-interacting substrate, 220kDa	chi-miR-26b-3p	cellular_component	cytosol	3.01023e-14
GO:0005829	102189651	102189651	ADK	adenosine kinase	chi-miR-26b-3p	cellular_component	cytosol	3.01023e-14
GO:0005829	102189691	102189691	RAP2A	RAP2A, member of RAS oncogene family	chi-miR-26b-3p	cellular_component	cytosol	3.01023e-14
GO:0005829	102189915	102189915	CENPQ	centromere protein Q	chi-miR-26b-3p	cellular_component	cytosol	3.01023e-14
GO:0005829	102190014	102190014	FARP2	FERM, RhoGEF and pleckstrin domain protein 2	chi-miR-26b-3p	cellular_component	cytosol	3.01023e-14
GO:0005829	102190057	102190057	RGS7	regulator of G-protein signaling 7	chi-miR-26b-3p	cellular_component	cytosol	3.01023e-14
GO:0005829	102190520	102190520	MAP2K1	mitogen-activated protein kinase kinase 1	chi-miR-26b-3p	cellular_component	cytosol	3.01023e-14
GO:0005829	102190550	102190550	TP63	tumor protein p63	chi-miR-26b-3p	cellular_component	cytosol	3.01023e-14
GO:0005829	102190729	102190729	NSF	N-ethylmaleimide-sensitive factor	chi-miR-26b-3p	cellular_component	cytosol	3.01023e-14
GO:0005829	102191498	102191498	CNOT2	CCR4-NOT transcription complex, subunit 2	chi-miR-26b-3p	cellular_component	cytosol	3.01023e-14
GO:0005829	102191524	102191524	MYO6	myosin VI	chi-miR-26b-3p	cellular_component	cytosol	3.01023e-14
GO:0005829	102191704	102191704	AKAP7	A kinase (PRKA) anchor protein 7	chi-miR-26b-3p	cellular_component	cytosol	3.01023e-14
GO:0005829	102168618	102168618	DMD	dystrophin	chi-miR-499-5p	cellular_component	cytosol	3.01023e-14
GO:0005829	102170146	102170146	CENPP	centromere protein P	chi-miR-499-5p	cellular_component	cytosol	3.01023e-14
GO:0005829	102170195	102170195	FAF1	Fas (TNFRSF6) associated factor 1	chi-miR-499-5p	cellular_component	cytosol	3.01023e-14
GO:0005829	102170763	102170763	DOCK11	dedicator of cytokinesis 11	chi-miR-499-5p	cellular_component	cytosol	3.01023e-14
GO:0005829	102173800	102173800	DCC	deleted in colorectal carcinoma	chi-miR-499-5p	cellular_component	cytosol	3.01023e-14
GO:0005829	102181543	102181543	CHN1	chimerin 1	chi-miR-499-5p	cellular_component	cytosol	3.01023e-14
GO:0005829	102182753	102182753	PRKG1	protein kinase, cGMP-dependent, type I	chi-miR-499-5p	cellular_component	cytosol	3.01023e-14
GO:0005829	102186673	102186673	SH3KBP1	SH3-domain kinase binding protein 1	chi-miR-499-5p	cellular_component	cytosol	3.01023e-14
GO:0005829	102188148	102188148	PLCB1	phospholipase C, beta 1 (phosphoinositide-specific)	chi-miR-499-5p	cellular_component	cytosol	3.01023e-14
GO:0005829	102189198	102189198	PDLIM5	PDZ and LIM domain 5	chi-miR-499-5p	cellular_component	cytosol	3.01023e-14
GO:0005829	102189651	102189651	ADK	adenosine kinase	chi-miR-499-5p	cellular_component	cytosol	3.01023e-14
GO:0005829	102190057	102190057	RGS7	regulator of G-protein signaling 7	chi-miR-499-5p	cellular_component	cytosol	3.01023e-14
GO:0005829	102190550	102190550	TP63	tumor protein p63	chi-miR-499-5p	cellular_component	cytosol	3.01023e-14
GO:0005829	102190729	102190729	NSF	N-ethylmaleimide-sensitive factor	chi-miR-499-5p	cellular_component	cytosol	3.01023e-14
GO:0005829	100860863	100860863	ME1	malic enzyme 1, NADP(+)-dependent, cytosolic	chi-miR-494	cellular_component	cytosol	3.01023e-14
GO:0005829	102168722	102168722	ARHGAP26	Rho GTPase activating protein 26	chi-miR-494	cellular_component	cytosol	3.01023e-14
GO:0005829	102170195	102170195	FAF1	Fas (TNFRSF6) associated factor 1	chi-miR-494	cellular_component	cytosol	3.01023e-14
GO:0005829	102172491	102172491	LANCL2	LanC lantibiotic synthetase component C-like 2 (bacterial)	chi-miR-494	cellular_component	cytosol	3.01023e-14
GO:0005829	102173800	102173800	DCC	deleted in colorectal carcinoma	chi-miR-494	cellular_component	cytosol	3.01023e-14
GO:0005829	102174917	102174917	UBE2D3	ubiquitin-conjugating enzyme E2D 3	chi-miR-494	cellular_component	cytosol	3.01023e-14
GO:0005829	102175531	102175531	PDE11A	phosphodiesterase 11A	chi-miR-494	cellular_component	cytosol	3.01023e-14
GO:0005829	102175867	102175867	HSPA14	heat shock 70kDa protein 14	chi-miR-494	cellular_component	cytosol	3.01023e-14
GO:0005829	102176363	102176363	GSK3B	glycogen synthase kinase 3 beta	chi-miR-494	cellular_component	cytosol	3.01023e-14
GO:0005829	102177221	102177221	CENPI	centromere protein I	chi-miR-494	cellular_component	cytosol	3.01023e-14
GO:0005829	102177814	102177814	PTK2	protein tyrosine kinase 2	chi-miR-494	cellular_component	cytosol	3.01023e-14
GO:0005829	102179926	102179926	RPS6KA6	ribosomal protein S6 kinase, 90kDa, polypeptide 6	chi-miR-494	cellular_component	cytosol	3.01023e-14
GO:0005829	102180182	102180182	CDK6	cyclin-dependent kinase 6	chi-miR-494	cellular_component	cytosol	3.01023e-14
GO:0005829	102180474	102180474	GBA3	glucosidase, beta, acid 3	chi-miR-494	cellular_component	cytosol	3.01023e-14
GO:0005829	102180601	102180601	NCK2	NCK adaptor protein 2	chi-miR-494	cellular_component	cytosol	3.01023e-14
GO:0005829	102181958	102181958	PEX7	peroxisomal biogenesis factor 7	chi-miR-494	cellular_component	cytosol	3.01023e-14
GO:0005829	102182753	102182753	PRKG1	protein kinase, cGMP-dependent, type I	chi-miR-494	cellular_component	cytosol	3.01023e-14
GO:0005829	102183758	102183758	NT5C2	5'-nucleotidase, cytosolic II	chi-miR-494	cellular_component	cytosol	3.01023e-14
GO:0005829	102186605	102186605	NBEA	neurobeachin	chi-miR-494	cellular_component	cytosol	3.01023e-14
GO:0005829	102186965	102186965	COL4A3BP	collagen, type IV, alpha 3 (Goodpasture antigen) binding protein	chi-miR-494	cellular_component	cytosol	3.01023e-14
GO:0005829	102187289	102187289	SORBS1	sorbin and SH3 domain containing 1	chi-miR-494	cellular_component	cytosol	3.01023e-14
GO:0005829	102187484	102187484	CAMK4	calcium/calmodulin-dependent protein kinase IV	chi-miR-494	cellular_component	cytosol	3.01023e-14
GO:0005829	102188148	102188148	PLCB1	phospholipase C, beta 1 (phosphoinositide-specific)	chi-miR-494	cellular_component	cytosol	3.01023e-14
GO:0005829	102188650	102188650	ELMO1	engulfment and cell motility 1	chi-miR-494	cellular_component	cytosol	3.01023e-14
GO:0005829	102188864	102188864	PELI2	pellino E3 ubiquitin protein ligase family member 2	chi-miR-494	cellular_component	cytosol	3.01023e-14
GO:0005829	102189198	102189198	PDLIM5	PDZ and LIM domain 5	chi-miR-494	cellular_component	cytosol	3.01023e-14
GO:0005829	102190057	102190057	RGS7	regulator of G-protein signaling 7	chi-miR-494	cellular_component	cytosol	3.01023e-14
GO:0005829	102191704	102191704	AKAP7	A kinase (PRKA) anchor protein 7	chi-miR-494	cellular_component	cytosol	3.01023e-14
GO:0005829	102168345	102168345	XRCC4	X-ray repair complementing defective repair in Chinese hamster cells 4	chi-miR-18a-5p	cellular_component	cytosol	3.01023e-14
GO:0005829	102168722	102168722	ARHGAP26	Rho GTPase activating protein 26	chi-miR-18a-5p	cellular_component	cytosol	3.01023e-14
GO:0005829	102168788	102168788	RNF115	ring finger protein 115	chi-miR-18a-5p	cellular_component	cytosol	3.01023e-14
GO:0005829	102170195	102170195	FAF1	Fas (TNFRSF6) associated factor 1	chi-miR-18a-5p	cellular_component	cytosol	3.01023e-14
GO:0005829	102170354	102170354	TAOK1	TAO kinase 1	chi-miR-18a-5p	cellular_component	cytosol	3.01023e-14
GO:0005829	102173800	102173800	DCC	deleted in colorectal carcinoma	chi-miR-18a-5p	cellular_component	cytosol	3.01023e-14
GO:0005829	102173893	102173893	ACMSD	aminocarboxymuconate semialdehyde decarboxylase	chi-miR-18a-5p	cellular_component	cytosol	3.01023e-14
GO:0005829	102174622	102174622	COG5	component of oligomeric golgi complex 5	chi-miR-18a-5p	cellular_component	cytosol	3.01023e-14
GO:0005829	102174862	102174862	SRGAP2	SLIT-ROBO Rho GTPase activating protein 2	chi-miR-18a-5p	cellular_component	cytosol	3.01023e-14
GO:0005829	102175531	102175531	PDE11A	phosphodiesterase 11A	chi-miR-18a-5p	cellular_component	cytosol	3.01023e-14
GO:0005829	102176312	102176312	CEP135	centrosomal protein 135kDa	chi-miR-18a-5p	cellular_component	cytosol	3.01023e-14
GO:0005829	102176334	102176334	RAPGEF1	Rap guanine nucleotide exchange factor (GEF) 1	chi-miR-18a-5p	cellular_component	cytosol	3.01023e-14
GO:0005829	102176363	102176363	GSK3B	glycogen synthase kinase 3 beta	chi-miR-18a-5p	cellular_component	cytosol	3.01023e-14
GO:0005829	102177221	102177221	CENPI	centromere protein I	chi-miR-18a-5p	cellular_component	cytosol	3.01023e-14
GO:0005829	102177814	102177814	PTK2	protein tyrosine kinase 2	chi-miR-18a-5p	cellular_component	cytosol	3.01023e-14
GO:0005829	102178775	102178775	STAM2	signal transducing adaptor molecule (SH3 domain and ITAM motif) 2	chi-miR-18a-5p	cellular_component	cytosol	3.01023e-14
GO:0005829	102179708	102179708	HLCS	holocarboxylase synthetase (biotin-(proprionyl-CoA-carboxylase (ATP-hydrolysing)) ligase)	chi-miR-18a-5p	cellular_component	cytosol	3.01023e-14
GO:0005829	102179926	102179926	RPS6KA6	ribosomal protein S6 kinase, 90kDa, polypeptide 6	chi-miR-18a-5p	cellular_component	cytosol	3.01023e-14
GO:0005829	102180474	102180474	GBA3	glucosidase, beta, acid 3	chi-miR-18a-5p	cellular_component	cytosol	3.01023e-14
GO:0005829	102181048	102181048	RABGAP1	RAB GTPase activating protein 1	chi-miR-18a-5p	cellular_component	cytosol	3.01023e-14
GO:0005829	102181958	102181958	PEX7	peroxisomal biogenesis factor 7	chi-miR-18a-5p	cellular_component	cytosol	3.01023e-14
GO:0005829	102182045	102182045	ALMS1	Alstrom syndrome 1	chi-miR-18a-5p	cellular_component	cytosol	3.01023e-14
GO:0005829	102182743	102182743	LRRC16A	leucine rich repeat containing 16A	chi-miR-18a-5p	cellular_component	cytosol	3.01023e-14
GO:0005829	102182753	102182753	PRKG1	protein kinase, cGMP-dependent, type I	chi-miR-18a-5p	cellular_component	cytosol	3.01023e-14
GO:0005829	102182774	102182774	MAPK10	mitogen-activated protein kinase 10	chi-miR-18a-5p	cellular_component	cytosol	3.01023e-14
GO:0005829	102182897	102182897	NSL1	NSL1, MIS12 kinetochore complex component	chi-miR-18a-5p	cellular_component	cytosol	3.01023e-14
GO:0005829	102182977	102182977	TNFAIP3	tumor necrosis factor, alpha-induced protein 3	chi-miR-18a-5p	cellular_component	cytosol	3.01023e-14
GO:0005829	102184338	102184338	GABRB2	gamma-aminobutyric acid (GABA) A receptor, beta 2	chi-miR-18a-5p	cellular_component	cytosol	3.01023e-14
GO:0005829	102186605	102186605	NBEA	neurobeachin	chi-miR-18a-5p	cellular_component	cytosol	3.01023e-14
GO:0005829	102186673	102186673	SH3KBP1	SH3-domain kinase binding protein 1	chi-miR-18a-5p	cellular_component	cytosol	3.01023e-14
GO:0005829	102186704	102186704	PKHD1L1	polycystic kidney and hepatic disease 1 (autosomal recessive)-like 1	chi-miR-18a-5p	cellular_component	cytosol	3.01023e-14
GO:0005829	102187081	102187081	GEMIN2	gem (nuclear organelle) associated protein 2	chi-miR-18a-5p	cellular_component	cytosol	3.01023e-14
GO:0005829	102187289	102187289	SORBS1	sorbin and SH3 domain containing 1	chi-miR-18a-5p	cellular_component	cytosol	3.01023e-14
GO:0005829	102188148	102188148	PLCB1	phospholipase C, beta 1 (phosphoinositide-specific)	chi-miR-18a-5p	cellular_component	cytosol	3.01023e-14
GO:0005829	102188446	102188446	TUBGCP5	tubulin, gamma complex associated protein 5	chi-miR-18a-5p	cellular_component	cytosol	3.01023e-14
GO:0005829	102188650	102188650	ELMO1	engulfment and cell motility 1	chi-miR-18a-5p	cellular_component	cytosol	3.01023e-14
GO:0005829	102188864	102188864	PELI2	pellino E3 ubiquitin protein ligase family member 2	chi-miR-18a-5p	cellular_component	cytosol	3.01023e-14
GO:0005829	102189275	102189275	AGBL3	ATP/GTP binding protein-like 3	chi-miR-18a-5p	cellular_component	cytosol	3.01023e-14
GO:0005829	102189691	102189691	RAP2A	RAP2A, member of RAS oncogene family	chi-miR-18a-5p	cellular_component	cytosol	3.01023e-14
GO:0005829	102190057	102190057	RGS7	regulator of G-protein signaling 7	chi-miR-18a-5p	cellular_component	cytosol	3.01023e-14
GO:0005829	102190550	102190550	TP63	tumor protein p63	chi-miR-18a-5p	cellular_component	cytosol	3.01023e-14
GO:0005829	102191498	102191498	CNOT2	CCR4-NOT transcription complex, subunit 2	chi-miR-18a-5p	cellular_component	cytosol	3.01023e-14
GO:0005829	102191704	102191704	AKAP7	A kinase (PRKA) anchor protein 7	chi-miR-18a-5p	cellular_component	cytosol	3.01023e-14
GO:0005829	100860820	100860820	MAPT	microtubule-associated protein tau	chi-miR-211	cellular_component	cytosol	3.01023e-14
GO:0005829	100860863	100860863	ME1	malic enzyme 1, NADP(+)-dependent, cytosolic	chi-miR-211	cellular_component	cytosol	3.01023e-14
GO:0005829	102168345	102168345	XRCC4	X-ray repair complementing defective repair in Chinese hamster cells 4	chi-miR-211	cellular_component	cytosol	3.01023e-14
GO:0005829	102168618	102168618	DMD	dystrophin	chi-miR-211	cellular_component	cytosol	3.01023e-14
GO:0005829	102168722	102168722	ARHGAP26	Rho GTPase activating protein 26	chi-miR-211	cellular_component	cytosol	3.01023e-14
GO:0005829	102168788	102168788	RNF115	ring finger protein 115	chi-miR-211	cellular_component	cytosol	3.01023e-14
GO:0005829	102169592	102169592	UBR1	ubiquitin protein ligase E3 component n-recognin 1	chi-miR-211	cellular_component	cytosol	3.01023e-14
GO:0005829	102170126	102170126	SEC24D	SEC24 family, member D (S. cerevisiae)	chi-miR-211	cellular_component	cytosol	3.01023e-14
GO:0005829	102170146	102170146	CENPP	centromere protein P	chi-miR-211	cellular_component	cytosol	3.01023e-14
GO:0005829	102170195	102170195	FAF1	Fas (TNFRSF6) associated factor 1	chi-miR-211	cellular_component	cytosol	3.01023e-14
GO:0005829	102170342	102170342	CKAP5	cytoskeleton associated protein 5	chi-miR-211	cellular_component	cytosol	3.01023e-14
GO:0005829	102170609	102170609	RHOQ	ras homolog family member Q	chi-miR-211	cellular_component	cytosol	3.01023e-14
GO:0005829	102170763	102170763	DOCK11	dedicator of cytokinesis 11	chi-miR-211	cellular_component	cytosol	3.01023e-14
GO:0005829	102170848	102170848	ICA1	islet cell autoantigen 1, 69kDa	chi-miR-211	cellular_component	cytosol	3.01023e-14
GO:0005829	102171349	102171349	PRTFDC1	phosphoribosyl transferase domain containing 1	chi-miR-211	cellular_component	cytosol	3.01023e-14
GO:0005829	102171882	102171882	CASC5	cancer susceptibility candidate 5	chi-miR-211	cellular_component	cytosol	3.01023e-14
GO:0005829	102172102	102172102	CENPK	centromere protein K	chi-miR-211	cellular_component	cytosol	3.01023e-14
GO:0005829	102172285	102172285	KIFAP3	kinesin-associated protein 3	chi-miR-211	cellular_component	cytosol	3.01023e-14
GO:0005829	102172491	102172491	LANCL2	LanC lantibiotic synthetase component C-like 2 (bacterial)	chi-miR-211	cellular_component	cytosol	3.01023e-14
GO:0005829	102172762	102172762	SKP2	S-phase kinase-associated protein 2, E3 ubiquitin protein ligase	chi-miR-211	cellular_component	cytosol	3.01023e-14
GO:0005829	102172906	102172906	LIMS1	LIM and senescent cell antigen-like domains 1	chi-miR-211	cellular_component	cytosol	3.01023e-14
GO:0005829	102173347	102173347	ARHGAP30	Rho GTPase activating protein 30	chi-miR-211	cellular_component	cytosol	3.01023e-14
GO:0005829	102173768	102173768	SDCCAG8	serologically defined colon cancer antigen 8	chi-miR-211	cellular_component	cytosol	3.01023e-14
GO:0005829	102173800	102173800	DCC	deleted in colorectal carcinoma	chi-miR-211	cellular_component	cytosol	3.01023e-14
GO:0005829	102173916	102173916	UBE2E1	ubiquitin-conjugating enzyme E2E 1	chi-miR-211	cellular_component	cytosol	3.01023e-14
GO:0005829	102174105	102174105	ARHGAP6	Rho GTPase activating protein 6	chi-miR-211	cellular_component	cytosol	3.01023e-14
GO:0005829	102174622	102174622	COG5	component of oligomeric golgi complex 5	chi-miR-211	cellular_component	cytosol	3.01023e-14
GO:0005829	102174917	102174917	UBE2D3	ubiquitin-conjugating enzyme E2D 3	chi-miR-211	cellular_component	cytosol	3.01023e-14
GO:0005829	102175531	102175531	PDE11A	phosphodiesterase 11A	chi-miR-211	cellular_component	cytosol	3.01023e-14
GO:0005829	102175799	102175799	MAP2K4	mitogen-activated protein kinase kinase 4	chi-miR-211	cellular_component	cytosol	3.01023e-14
GO:0005829	102175934	102175934	CAMK2D	calcium/calmodulin-dependent protein kinase II delta	chi-miR-211	cellular_component	cytosol	3.01023e-14
GO:0005829	102176022	102176022	NUP37	nucleoporin 37kDa	chi-miR-211	cellular_component	cytosol	3.01023e-14
GO:0005829	102176200	102176200	IL26	interleukin 26	chi-miR-211	cellular_component	cytosol	3.01023e-14
GO:0005829	102176363	102176363	GSK3B	glycogen synthase kinase 3 beta	chi-miR-211	cellular_component	cytosol	3.01023e-14
GO:0005829	102177221	102177221	CENPI	centromere protein I	chi-miR-211	cellular_component	cytosol	3.01023e-14
GO:0005829	102177595	102177595	GRIP1	glutamate receptor interacting protein 1	chi-miR-211	cellular_component	cytosol	3.01023e-14
GO:0005829	102177680	102177680	LIMK1	LIM domain kinase 1	chi-miR-211	cellular_component	cytosol	3.01023e-14
GO:0005829	102177814	102177814	PTK2	protein tyrosine kinase 2	chi-miR-211	cellular_component	cytosol	3.01023e-14
GO:0005829	102178407	102178407	RIPK1	receptor (TNFRSF)-interacting serine-threonine kinase 1	chi-miR-211	cellular_component	cytosol	3.01023e-14
GO:0005829	102178638	102178638	GAD2	glutamate decarboxylase 2 (pancreatic islets and brain, 65kDa)	chi-miR-211	cellular_component	cytosol	3.01023e-14
GO:0005829	102179018	102179018	AK8	adenylate kinase 8	chi-miR-211	cellular_component	cytosol	3.01023e-14
GO:0005829	102179701	102179701	ALDH3A1	aldehyde dehydrogenase 3 family, member A1	chi-miR-211	cellular_component	cytosol	3.01023e-14
GO:0005829	102179926	102179926	RPS6KA6	ribosomal protein S6 kinase, 90kDa, polypeptide 6	chi-miR-211	cellular_component	cytosol	3.01023e-14
GO:0005829	102180081	102180081	KIF2A	kinesin heavy chain member 2A	chi-miR-211	cellular_component	cytosol	3.01023e-14
GO:0005829	102180346	102180346	AFMID	arylformamidase	chi-miR-211	cellular_component	cytosol	3.01023e-14
GO:0005829	102180474	102180474	GBA3	glucosidase, beta, acid 3	chi-miR-211	cellular_component	cytosol	3.01023e-14
GO:0005829	102180890	102180890	PRKCA	protein kinase C, alpha	chi-miR-211	cellular_component	cytosol	3.01023e-14
GO:0005829	102181008	102181008	FGD4	FYVE, RhoGEF and PH domain containing 4	chi-miR-211	cellular_component	cytosol	3.01023e-14
GO:0005829	102181048	102181048	RABGAP1	RAB GTPase activating protein 1	chi-miR-211	cellular_component	cytosol	3.01023e-14
GO:0005829	102181958	102181958	PEX7	peroxisomal biogenesis factor 7	chi-miR-211	cellular_component	cytosol	3.01023e-14
GO:0005829	102182045	102182045	ALMS1	Alstrom syndrome 1	chi-miR-211	cellular_component	cytosol	3.01023e-14
GO:0005829	102182314	102182314	RHOJ	ras homolog family member J	chi-miR-211	cellular_component	cytosol	3.01023e-14
GO:0005829	102182490	102182490	PPAT	phosphoribosyl pyrophosphate amidotransferase	chi-miR-211	cellular_component	cytosol	3.01023e-14
GO:0005829	102182743	102182743	LRRC16A	leucine rich repeat containing 16A	chi-miR-211	cellular_component	cytosol	3.01023e-14
GO:0005829	102182753	102182753	PRKG1	protein kinase, cGMP-dependent, type I	chi-miR-211	cellular_component	cytosol	3.01023e-14
GO:0005829	102182774	102182774	MAPK10	mitogen-activated protein kinase 10	chi-miR-211	cellular_component	cytosol	3.01023e-14
GO:0005829	102182886	102182886	MKKS	McKusick-Kaufman syndrome	chi-miR-211	cellular_component	cytosol	3.01023e-14
GO:0005829	102183227	102183227	HTT	huntingtin	chi-miR-211	cellular_component	cytosol	3.01023e-14
GO:0005829	102183305	102183305	PHKA1	phosphorylase kinase, alpha 1 (muscle)	chi-miR-211	cellular_component	cytosol	3.01023e-14
GO:0005829	102183641	102183641	NMNAT3	nicotinamide nucleotide adenylyltransferase 3	chi-miR-211	cellular_component	cytosol	3.01023e-14
GO:0005829	102183777	102183777	G3BP2	GTPase activating protein (SH3 domain) binding protein 2	chi-miR-211	cellular_component	cytosol	3.01023e-14
GO:0005829	102184213	102184213	PSTPIP2	proline-serine-threonine phosphatase interacting protein 2	chi-miR-211	cellular_component	cytosol	3.01023e-14
GO:0005829	102184230	102184230	DCX	doublecortin	chi-miR-211	cellular_component	cytosol	3.01023e-14
GO:0005829	102184338	102184338	GABRB2	gamma-aminobutyric acid (GABA) A receptor, beta 2	chi-miR-211	cellular_component	cytosol	3.01023e-14
GO:0005829	102184501	102184501	GAS2	growth arrest-specific 2	chi-miR-211	cellular_component	cytosol	3.01023e-14
GO:0005829	102184590	102184590	IDO2	indoleamine 2,3-dioxygenase 2	chi-miR-211	cellular_component	cytosol	3.01023e-14
GO:0005829	102184753	102184753	AKAP1	A kinase (PRKA) anchor protein 1	chi-miR-211	cellular_component	cytosol	3.01023e-14
GO:0005829	102185399	102185399	AGBL1	ATP/GTP binding protein-like 1	chi-miR-211	cellular_component	cytosol	3.01023e-14
GO:0005829	102185421	102185421	ATG4C	autophagy related 4C, cysteine peptidase	chi-miR-211	cellular_component	cytosol	3.01023e-14
GO:0005829	102185511	102185511	PSMD14	proteasome (prosome, macropain) 26S subunit, non-ATPase, 14	chi-miR-211	cellular_component	cytosol	3.01023e-14
GO:0005829	102186248	102186248	HSF2BP	heat shock transcription factor 2 binding protein	chi-miR-211	cellular_component	cytosol	3.01023e-14
GO:0005829	102186555	102186555	BLVRA	biliverdin reductase A	chi-miR-211	cellular_component	cytosol	3.01023e-14
GO:0005829	102186605	102186605	NBEA	neurobeachin	chi-miR-211	cellular_component	cytosol	3.01023e-14
GO:0005829	102186673	102186673	SH3KBP1	SH3-domain kinase binding protein 1	chi-miR-211	cellular_component	cytosol	3.01023e-14
GO:0005829	102187072	102187072	ARFIP1	ADP-ribosylation factor interacting protein 1	chi-miR-211	cellular_component	cytosol	3.01023e-14
GO:0005829	102187405	102187405	TAB2	TGF-beta activated kinase 1/MAP3K7 binding protein 2	chi-miR-211	cellular_component	cytosol	3.01023e-14
GO:0005829	102187484	102187484	CAMK4	calcium/calmodulin-dependent protein kinase IV	chi-miR-211	cellular_component	cytosol	3.01023e-14
GO:0005829	102187658	102187658	ENOX2	ecto-NOX disulfide-thiol exchanger 2	chi-miR-211	cellular_component	cytosol	3.01023e-14
GO:0005829	102187896	102187896	PEX5L	peroxisomal biogenesis factor 5-like	chi-miR-211	cellular_component	cytosol	3.01023e-14
GO:0005829	102188074	102188074	SPTBN4	spectrin, beta, non-erythrocytic 4	chi-miR-211	cellular_component	cytosol	3.01023e-14
GO:0005829	102188148	102188148	PLCB1	phospholipase C, beta 1 (phosphoinositide-specific)	chi-miR-211	cellular_component	cytosol	3.01023e-14
GO:0005829	102188424	102188424	ALKBH8	alkB, alkylation repair homolog 8 (E. coli)	chi-miR-211	cellular_component	cytosol	3.01023e-14
GO:0005829	102188650	102188650	ELMO1	engulfment and cell motility 1	chi-miR-211	cellular_component	cytosol	3.01023e-14
GO:0005829	102188864	102188864	PELI2	pellino E3 ubiquitin protein ligase family member 2	chi-miR-211	cellular_component	cytosol	3.01023e-14
GO:0005829	102189198	102189198	PDLIM5	PDZ and LIM domain 5	chi-miR-211	cellular_component	cytosol	3.01023e-14
GO:0005829	102189217	102189217	KIDINS220	kinase D-interacting substrate, 220kDa	chi-miR-211	cellular_component	cytosol	3.01023e-14
GO:0005829	102189275	102189275	AGBL3	ATP/GTP binding protein-like 3	chi-miR-211	cellular_component	cytosol	3.01023e-14
GO:0005829	102189469	102189469	HERC5	HECT and RLD domain containing E3 ubiquitin protein ligase 5	chi-miR-211	cellular_component	cytosol	3.01023e-14
GO:0005829	102189651	102189651	ADK	adenosine kinase	chi-miR-211	cellular_component	cytosol	3.01023e-14
GO:0005829	102190057	102190057	RGS7	regulator of G-protein signaling 7	chi-miR-211	cellular_component	cytosol	3.01023e-14
GO:0005829	102190168	102190168	NGFR	nerve growth factor receptor	chi-miR-211	cellular_component	cytosol	3.01023e-14
GO:0005829	102190245	102190245	CUL5	cullin 5	chi-miR-211	cellular_component	cytosol	3.01023e-14
GO:0005829	102190336	102190336	AASDHPPT	aminoadipate-semialdehyde dehydrogenase-phosphopantetheinyl transferase	chi-miR-211	cellular_component	cytosol	3.01023e-14
GO:0005829	102190514	102190514	CEP78	centrosomal protein 78kDa	chi-miR-211	cellular_component	cytosol	3.01023e-14
GO:0005829	102190550	102190550	TP63	tumor protein p63	chi-miR-211	cellular_component	cytosol	3.01023e-14
GO:0005829	102190729	102190729	NSF	N-ethylmaleimide-sensitive factor	chi-miR-211	cellular_component	cytosol	3.01023e-14
GO:0005829	102191524	102191524	MYO6	myosin VI	chi-miR-211	cellular_component	cytosol	3.01023e-14
GO:0005829	102191655	102191655	KYNU	kynureninase	chi-miR-211	cellular_component	cytosol	3.01023e-14
GO:0005829	102191704	102191704	AKAP7	A kinase (PRKA) anchor protein 7	chi-miR-211	cellular_component	cytosol	3.01023e-14
GO:0005829	102168345	102168345	XRCC4	X-ray repair complementing defective repair in Chinese hamster cells 4	chi-miR-365-3p	cellular_component	cytosol	3.01023e-14
GO:0005829	102168618	102168618	DMD	dystrophin	chi-miR-365-3p	cellular_component	cytosol	3.01023e-14
GO:0005829	102170146	102170146	CENPP	centromere protein P	chi-miR-365-3p	cellular_component	cytosol	3.01023e-14
GO:0005829	102170848	102170848	ICA1	islet cell autoantigen 1, 69kDa	chi-miR-365-3p	cellular_component	cytosol	3.01023e-14
GO:0005829	102173768	102173768	SDCCAG8	serologically defined colon cancer antigen 8	chi-miR-365-3p	cellular_component	cytosol	3.01023e-14
GO:0005829	102175531	102175531	PDE11A	phosphodiesterase 11A	chi-miR-365-3p	cellular_component	cytosol	3.01023e-14
GO:0005829	102176363	102176363	GSK3B	glycogen synthase kinase 3 beta	chi-miR-365-3p	cellular_component	cytosol	3.01023e-14
GO:0005829	102177221	102177221	CENPI	centromere protein I	chi-miR-365-3p	cellular_component	cytosol	3.01023e-14
GO:0005829	102177595	102177595	GRIP1	glutamate receptor interacting protein 1	chi-miR-365-3p	cellular_component	cytosol	3.01023e-14
GO:0005829	102180182	102180182	CDK6	cyclin-dependent kinase 6	chi-miR-365-3p	cellular_component	cytosol	3.01023e-14
GO:0005829	102181048	102181048	RABGAP1	RAB GTPase activating protein 1	chi-miR-365-3p	cellular_component	cytosol	3.01023e-14
GO:0005829	102186605	102186605	NBEA	neurobeachin	chi-miR-365-3p	cellular_component	cytosol	3.01023e-14
GO:0005829	102187332	102187332	DPYS	dihydropyrimidinase	chi-miR-365-3p	cellular_component	cytosol	3.01023e-14
GO:0005829	102188148	102188148	PLCB1	phospholipase C, beta 1 (phosphoinositide-specific)	chi-miR-365-3p	cellular_component	cytosol	3.01023e-14
GO:0005829	102188650	102188650	ELMO1	engulfment and cell motility 1	chi-miR-365-3p	cellular_component	cytosol	3.01023e-14
GO:0005829	102189651	102189651	ADK	adenosine kinase	chi-miR-365-3p	cellular_component	cytosol	3.01023e-14
GO:0005829	102190057	102190057	RGS7	regulator of G-protein signaling 7	chi-miR-365-3p	cellular_component	cytosol	3.01023e-14
GO:0005829	102190168	102190168	NGFR	nerve growth factor receptor	chi-miR-365-3p	cellular_component	cytosol	3.01023e-14
GO:0005829	102190550	102190550	TP63	tumor protein p63	chi-miR-365-3p	cellular_component	cytosol	3.01023e-14
GO:0005829	102190729	102190729	NSF	N-ethylmaleimide-sensitive factor	chi-miR-365-3p	cellular_component	cytosol	3.01023e-14
GO:0005829	100860863	100860863	ME1	malic enzyme 1, NADP(+)-dependent, cytosolic	mmu-miR-103-1-5p	cellular_component	cytosol	3.01023e-14
GO:0005829	102168345	102168345	XRCC4	X-ray repair complementing defective repair in Chinese hamster cells 4	mmu-miR-103-1-5p	cellular_component	cytosol	3.01023e-14
GO:0005829	102168618	102168618	DMD	dystrophin	mmu-miR-103-1-5p	cellular_component	cytosol	3.01023e-14
GO:0005829	102168683	102168683	EPS15	epidermal growth factor receptor pathway substrate 15	mmu-miR-103-1-5p	cellular_component	cytosol	3.01023e-14
GO:0005829	102168722	102168722	ARHGAP26	Rho GTPase activating protein 26	mmu-miR-103-1-5p	cellular_component	cytosol	3.01023e-14
GO:0005829	102168725	102168725	RFK	riboflavin kinase	mmu-miR-103-1-5p	cellular_component	cytosol	3.01023e-14
GO:0005829	102168788	102168788	RNF115	ring finger protein 115	mmu-miR-103-1-5p	cellular_component	cytosol	3.01023e-14
GO:0005829	102169592	102169592	UBR1	ubiquitin protein ligase E3 component n-recognin 1	mmu-miR-103-1-5p	cellular_component	cytosol	3.01023e-14
GO:0005829	102170071	102170071	DDX6	DEAD (Asp-Glu-Ala-Asp) box helicase 6	mmu-miR-103-1-5p	cellular_component	cytosol	3.01023e-14
GO:0005829	102170126	102170126	SEC24D	SEC24 family, member D (S. cerevisiae)	mmu-miR-103-1-5p	cellular_component	cytosol	3.01023e-14
GO:0005829	102170146	102170146	CENPP	centromere protein P	mmu-miR-103-1-5p	cellular_component	cytosol	3.01023e-14
GO:0005829	102170195	102170195	FAF1	Fas (TNFRSF6) associated factor 1	mmu-miR-103-1-5p	cellular_component	cytosol	3.01023e-14
GO:0005829	102170559	102170559	SHQ1	SHQ1, H/ACA ribonucleoprotein assembly factor	mmu-miR-103-1-5p	cellular_component	cytosol	3.01023e-14
GO:0005829	102170763	102170763	DOCK11	dedicator of cytokinesis 11	mmu-miR-103-1-5p	cellular_component	cytosol	3.01023e-14
GO:0005829	102170848	102170848	ICA1	islet cell autoantigen 1, 69kDa	mmu-miR-103-1-5p	cellular_component	cytosol	3.01023e-14
GO:0005829	102172102	102172102	CENPK	centromere protein K	mmu-miR-103-1-5p	cellular_component	cytosol	3.01023e-14
GO:0005829	102172135	102172135	PRKG2	protein kinase, cGMP-dependent, type II	mmu-miR-103-1-5p	cellular_component	cytosol	3.01023e-14
GO:0005829	102172285	102172285	KIFAP3	kinesin-associated protein 3	mmu-miR-103-1-5p	cellular_component	cytosol	3.01023e-14
GO:0005829	102172491	102172491	LANCL2	LanC lantibiotic synthetase component C-like 2 (bacterial)	mmu-miR-103-1-5p	cellular_component	cytosol	3.01023e-14
GO:0005829	102172666	102172666	PCYT1A	phosphate cytidylyltransferase 1, choline, alpha	mmu-miR-103-1-5p	cellular_component	cytosol	3.01023e-14
GO:0005829	102172762	102172762	SKP2	S-phase kinase-associated protein 2, E3 ubiquitin protein ligase	mmu-miR-103-1-5p	cellular_component	cytosol	3.01023e-14
GO:0005829	102173660	102173660	PDE10A	phosphodiesterase 10A	mmu-miR-103-1-5p	cellular_component	cytosol	3.01023e-14
GO:0005829	102173768	102173768	SDCCAG8	serologically defined colon cancer antigen 8	mmu-miR-103-1-5p	cellular_component	cytosol	3.01023e-14
GO:0005829	102173800	102173800	DCC	deleted in colorectal carcinoma	mmu-miR-103-1-5p	cellular_component	cytosol	3.01023e-14
GO:0005829	102173893	102173893	ACMSD	aminocarboxymuconate semialdehyde decarboxylase	mmu-miR-103-1-5p	cellular_component	cytosol	3.01023e-14
GO:0005829	102174098	102174098	UBE2A	ubiquitin-conjugating enzyme E2A	mmu-miR-103-1-5p	cellular_component	cytosol	3.01023e-14
GO:0005829	102174622	102174622	COG5	component of oligomeric golgi complex 5	mmu-miR-103-1-5p	cellular_component	cytosol	3.01023e-14
GO:0005829	102174862	102174862	SRGAP2	SLIT-ROBO Rho GTPase activating protein 2	mmu-miR-103-1-5p	cellular_component	cytosol	3.01023e-14
GO:0005829	102174917	102174917	UBE2D3	ubiquitin-conjugating enzyme E2D 3	mmu-miR-103-1-5p	cellular_component	cytosol	3.01023e-14
GO:0005829	102175037	102175037	NRP1	neuropilin 1	mmu-miR-103-1-5p	cellular_component	cytosol	3.01023e-14
GO:0005829	102175531	102175531	PDE11A	phosphodiesterase 11A	mmu-miR-103-1-5p	cellular_component	cytosol	3.01023e-14
GO:0005829	102175867	102175867	HSPA14	heat shock 70kDa protein 14	mmu-miR-103-1-5p	cellular_component	cytosol	3.01023e-14
GO:0005829	102176363	102176363	GSK3B	glycogen synthase kinase 3 beta	mmu-miR-103-1-5p	cellular_component	cytosol	3.01023e-14
GO:0005829	102176824	102176824	DUSP3	dual specificity phosphatase 3	mmu-miR-103-1-5p	cellular_component	cytosol	3.01023e-14
GO:0005829	102177595	102177595	GRIP1	glutamate receptor interacting protein 1	mmu-miR-103-1-5p	cellular_component	cytosol	3.01023e-14
GO:0005829	102178285	102178285	CDC16	cell division cycle 16	mmu-miR-103-1-5p	cellular_component	cytosol	3.01023e-14
GO:0005829	102180182	102180182	CDK6	cyclin-dependent kinase 6	mmu-miR-103-1-5p	cellular_component	cytosol	3.01023e-14
GO:0005829	102180890	102180890	PRKCA	protein kinase C, alpha	mmu-miR-103-1-5p	cellular_component	cytosol	3.01023e-14
GO:0005829	102181008	102181008	FGD4	FYVE, RhoGEF and PH domain containing 4	mmu-miR-103-1-5p	cellular_component	cytosol	3.01023e-14
GO:0005829	102181048	102181048	RABGAP1	RAB GTPase activating protein 1	mmu-miR-103-1-5p	cellular_component	cytosol	3.01023e-14
GO:0005829	102181543	102181543	CHN1	chimerin 1	mmu-miR-103-1-5p	cellular_component	cytosol	3.01023e-14
GO:0005829	102181580	102181580	ARHGAP24	Rho GTPase activating protein 24	mmu-miR-103-1-5p	cellular_component	cytosol	3.01023e-14
GO:0005829	102181660	102181660	BICD1	bicaudal D homolog 1 (Drosophila)	mmu-miR-103-1-5p	cellular_component	cytosol	3.01023e-14
GO:0005829	102182314	102182314	RHOJ	ras homolog family member J	mmu-miR-103-1-5p	cellular_component	cytosol	3.01023e-14
GO:0005829	102182525	102182525	RFWD2	ring finger and WD repeat domain 2, E3 ubiquitin protein ligase	mmu-miR-103-1-5p	cellular_component	cytosol	3.01023e-14
GO:0005829	102182753	102182753	PRKG1	protein kinase, cGMP-dependent, type I	mmu-miR-103-1-5p	cellular_component	cytosol	3.01023e-14
GO:0005829	102182774	102182774	MAPK10	mitogen-activated protein kinase 10	mmu-miR-103-1-5p	cellular_component	cytosol	3.01023e-14
GO:0005829	102182897	102182897	NSL1	NSL1, MIS12 kinetochore complex component	mmu-miR-103-1-5p	cellular_component	cytosol	3.01023e-14
GO:0005829	102183777	102183777	G3BP2	GTPase activating protein (SH3 domain) binding protein 2	mmu-miR-103-1-5p	cellular_component	cytosol	3.01023e-14
GO:0005829	102184213	102184213	PSTPIP2	proline-serine-threonine phosphatase interacting protein 2	mmu-miR-103-1-5p	cellular_component	cytosol	3.01023e-14
GO:0005829	102184338	102184338	GABRB2	gamma-aminobutyric acid (GABA) A receptor, beta 2	mmu-miR-103-1-5p	cellular_component	cytosol	3.01023e-14
GO:0005829	102184348	102184348	APLF	aprataxin and PNKP like factor	mmu-miR-103-1-5p	cellular_component	cytosol	3.01023e-14
GO:0005829	102184554	102184554	LCP2	lymphocyte cytosolic protein 2 (SH2 domain containing leukocyte protein of 76kDa)	mmu-miR-103-1-5p	cellular_component	cytosol	3.01023e-14
GO:0005829	102184729	102184729	GCH1	GTP cyclohydrolase 1	mmu-miR-103-1-5p	cellular_component	cytosol	3.01023e-14
GO:0005829	102184858	102184858	IRS1	insulin receptor substrate 1	mmu-miR-103-1-5p	cellular_component	cytosol	3.01023e-14
GO:0005829	102185425	102185425	FOXO6	forkhead box O6	mmu-miR-103-1-5p	cellular_component	cytosol	3.01023e-14
GO:0005829	102185511	102185511	PSMD14	proteasome (prosome, macropain) 26S subunit, non-ATPase, 14	mmu-miR-103-1-5p	cellular_component	cytosol	3.01023e-14
GO:0005829	102186075	102186075	KLHL14	kelch-like family member 14	mmu-miR-103-1-5p	cellular_component	cytosol	3.01023e-14
GO:0005829	102186248	102186248	HSF2BP	heat shock transcription factor 2 binding protein	mmu-miR-103-1-5p	cellular_component	cytosol	3.01023e-14
GO:0005829	102186605	102186605	NBEA	neurobeachin	mmu-miR-103-1-5p	cellular_component	cytosol	3.01023e-14
GO:0005829	102186673	102186673	SH3KBP1	SH3-domain kinase binding protein 1	mmu-miR-103-1-5p	cellular_component	cytosol	3.01023e-14
GO:0005829	102186704	102186704	PKHD1L1	polycystic kidney and hepatic disease 1 (autosomal recessive)-like 1	mmu-miR-103-1-5p	cellular_component	cytosol	3.01023e-14
GO:0005829	102187484	102187484	CAMK4	calcium/calmodulin-dependent protein kinase IV	mmu-miR-103-1-5p	cellular_component	cytosol	3.01023e-14
GO:0005829	102187555	102187555	PAPSS2	3'-phosphoadenosine 5'-phosphosulfate synthase 2	mmu-miR-103-1-5p	cellular_component	cytosol	3.01023e-14
GO:0005829	102187662	102187662	ARAP2	ArfGAP with RhoGAP domain, ankyrin repeat and PH domain 2	mmu-miR-103-1-5p	cellular_component	cytosol	3.01023e-14
GO:0005829	102187896	102187896	PEX5L	peroxisomal biogenesis factor 5-like	mmu-miR-103-1-5p	cellular_component	cytosol	3.01023e-14
GO:0005829	102188074	102188074	SPTBN4	spectrin, beta, non-erythrocytic 4	mmu-miR-103-1-5p	cellular_component	cytosol	3.01023e-14
GO:0005829	102188148	102188148	PLCB1	phospholipase C, beta 1 (phosphoinositide-specific)	mmu-miR-103-1-5p	cellular_component	cytosol	3.01023e-14
GO:0005829	102188424	102188424	ALKBH8	alkB, alkylation repair homolog 8 (E. coli)	mmu-miR-103-1-5p	cellular_component	cytosol	3.01023e-14
GO:0005829	102188455	102188455	SMAD2	SMAD family member 2	mmu-miR-103-1-5p	cellular_component	cytosol	3.01023e-14
GO:0005829	102188484	102188484	TEC	tec protein tyrosine kinase	mmu-miR-103-1-5p	cellular_component	cytosol	3.01023e-14
GO:0005829	102188650	102188650	ELMO1	engulfment and cell motility 1	mmu-miR-103-1-5p	cellular_component	cytosol	3.01023e-14
GO:0005829	102188860	102188860	TBCA	tubulin folding cofactor A	mmu-miR-103-1-5p	cellular_component	cytosol	3.01023e-14
GO:0005829	102188864	102188864	PELI2	pellino E3 ubiquitin protein ligase family member 2	mmu-miR-103-1-5p	cellular_component	cytosol	3.01023e-14
GO:0005829	102189198	102189198	PDLIM5	PDZ and LIM domain 5	mmu-miR-103-1-5p	cellular_component	cytosol	3.01023e-14
GO:0005829	102189217	102189217	KIDINS220	kinase D-interacting substrate, 220kDa	mmu-miR-103-1-5p	cellular_component	cytosol	3.01023e-14
GO:0005829	102189275	102189275	AGBL3	ATP/GTP binding protein-like 3	mmu-miR-103-1-5p	cellular_component	cytosol	3.01023e-14
GO:0005829	102189651	102189651	ADK	adenosine kinase	mmu-miR-103-1-5p	cellular_component	cytosol	3.01023e-14
GO:0005829	102189691	102189691	RAP2A	RAP2A, member of RAS oncogene family	mmu-miR-103-1-5p	cellular_component	cytosol	3.01023e-14
GO:0005829	102190057	102190057	RGS7	regulator of G-protein signaling 7	mmu-miR-103-1-5p	cellular_component	cytosol	3.01023e-14
GO:0005829	102190336	102190336	AASDHPPT	aminoadipate-semialdehyde dehydrogenase-phosphopantetheinyl transferase	mmu-miR-103-1-5p	cellular_component	cytosol	3.01023e-14
GO:0005829	102190514	102190514	CEP78	centrosomal protein 78kDa	mmu-miR-103-1-5p	cellular_component	cytosol	3.01023e-14
GO:0005829	102190550	102190550	TP63	tumor protein p63	mmu-miR-103-1-5p	cellular_component	cytosol	3.01023e-14
GO:0005829	102190729	102190729	NSF	N-ethylmaleimide-sensitive factor	mmu-miR-103-1-5p	cellular_component	cytosol	3.01023e-14
GO:0005829	102190735	102190735	ARHGAP31	Rho GTPase activating protein 31	mmu-miR-103-1-5p	cellular_component	cytosol	3.01023e-14
GO:0005829	102191524	102191524	MYO6	myosin VI	mmu-miR-103-1-5p	cellular_component	cytosol	3.01023e-14
GO:0005829	102191655	102191655	KYNU	kynureninase	mmu-miR-103-1-5p	cellular_component	cytosol	3.01023e-14
GO:0005829	102191704	102191704	AKAP7	A kinase (PRKA) anchor protein 7	mmu-miR-103-1-5p	cellular_component	cytosol	3.01023e-14
GO:0005829	102191823	102191823	RNASEL	ribonuclease L (2',5'-oligoisoadenylate synthetase-dependent)	mmu-miR-103-1-5p	cellular_component	cytosol	3.01023e-14
GO:0005829	102168345	102168345	XRCC4	X-ray repair complementing defective repair in Chinese hamster cells 4	hsa-miR-541-5p	cellular_component	cytosol	3.01023e-14
GO:0005829	102168618	102168618	DMD	dystrophin	hsa-miR-541-5p	cellular_component	cytosol	3.01023e-14
GO:0005829	102168722	102168722	ARHGAP26	Rho GTPase activating protein 26	hsa-miR-541-5p	cellular_component	cytosol	3.01023e-14
GO:0005829	102168921	102168921	FERMT1	fermitin family member 1	hsa-miR-541-5p	cellular_component	cytosol	3.01023e-14
GO:0005829	102170195	102170195	FAF1	Fas (TNFRSF6) associated factor 1	hsa-miR-541-5p	cellular_component	cytosol	3.01023e-14
GO:0005829	102171172	102171172	CPNE3	copine III	hsa-miR-541-5p	cellular_component	cytosol	3.01023e-14
GO:0005829	102173768	102173768	SDCCAG8	serologically defined colon cancer antigen 8	hsa-miR-541-5p	cellular_component	cytosol	3.01023e-14
GO:0005829	102177595	102177595	GRIP1	glutamate receptor interacting protein 1	hsa-miR-541-5p	cellular_component	cytosol	3.01023e-14
GO:0005829	102178414	102178414	ABCD3	ATP-binding cassette, sub-family D (ALD), member 3	hsa-miR-541-5p	cellular_component	cytosol	3.01023e-14
GO:0005829	102180182	102180182	CDK6	cyclin-dependent kinase 6	hsa-miR-541-5p	cellular_component	cytosol	3.01023e-14
GO:0005829	102182045	102182045	ALMS1	Alstrom syndrome 1	hsa-miR-541-5p	cellular_component	cytosol	3.01023e-14
GO:0005829	102182743	102182743	LRRC16A	leucine rich repeat containing 16A	hsa-miR-541-5p	cellular_component	cytosol	3.01023e-14
GO:0005829	102182753	102182753	PRKG1	protein kinase, cGMP-dependent, type I	hsa-miR-541-5p	cellular_component	cytosol	3.01023e-14
GO:0005829	102186605	102186605	NBEA	neurobeachin	hsa-miR-541-5p	cellular_component	cytosol	3.01023e-14
GO:0005829	102187896	102187896	PEX5L	peroxisomal biogenesis factor 5-like	hsa-miR-541-5p	cellular_component	cytosol	3.01023e-14
GO:0005829	102188650	102188650	ELMO1	engulfment and cell motility 1	hsa-miR-541-5p	cellular_component	cytosol	3.01023e-14
GO:0005829	102189198	102189198	PDLIM5	PDZ and LIM domain 5	hsa-miR-541-5p	cellular_component	cytosol	3.01023e-14
GO:0005829	102189651	102189651	ADK	adenosine kinase	hsa-miR-541-5p	cellular_component	cytosol	3.01023e-14
GO:0005829	102190057	102190057	RGS7	regulator of G-protein signaling 7	hsa-miR-541-5p	cellular_component	cytosol	3.01023e-14
GO:0005829	102190550	102190550	TP63	tumor protein p63	hsa-miR-541-5p	cellular_component	cytosol	3.01023e-14
GO:0005829	100860972	100860972	BMF	Bcl2 modifying factor	cin-miR-4171-5p	cellular_component	cytosol	3.01023e-14
GO:0005829	100861343	100861343	CASP7	caspase 7, apoptosis-related cysteine peptidase	cin-miR-4171-5p	cellular_component	cytosol	3.01023e-14
GO:0005829	102168345	102168345	XRCC4	X-ray repair complementing defective repair in Chinese hamster cells 4	cin-miR-4171-5p	cellular_component	cytosol	3.01023e-14
GO:0005829	102168618	102168618	DMD	dystrophin	cin-miR-4171-5p	cellular_component	cytosol	3.01023e-14
GO:0005829	102168722	102168722	ARHGAP26	Rho GTPase activating protein 26	cin-miR-4171-5p	cellular_component	cytosol	3.01023e-14
GO:0005829	102170146	102170146	CENPP	centromere protein P	cin-miR-4171-5p	cellular_component	cytosol	3.01023e-14
GO:0005829	102170195	102170195	FAF1	Fas (TNFRSF6) associated factor 1	cin-miR-4171-5p	cellular_component	cytosol	3.01023e-14
GO:0005829	102172491	102172491	LANCL2	LanC lantibiotic synthetase component C-like 2 (bacterial)	cin-miR-4171-5p	cellular_component	cytosol	3.01023e-14
GO:0005829	102173768	102173768	SDCCAG8	serologically defined colon cancer antigen 8	cin-miR-4171-5p	cellular_component	cytosol	3.01023e-14
GO:0005829	102173800	102173800	DCC	deleted in colorectal carcinoma	cin-miR-4171-5p	cellular_component	cytosol	3.01023e-14
GO:0005829	102173893	102173893	ACMSD	aminocarboxymuconate semialdehyde decarboxylase	cin-miR-4171-5p	cellular_component	cytosol	3.01023e-14
GO:0005829	102175531	102175531	PDE11A	phosphodiesterase 11A	cin-miR-4171-5p	cellular_component	cytosol	3.01023e-14
GO:0005829	102176363	102176363	GSK3B	glycogen synthase kinase 3 beta	cin-miR-4171-5p	cellular_component	cytosol	3.01023e-14
GO:0005829	102177595	102177595	GRIP1	glutamate receptor interacting protein 1	cin-miR-4171-5p	cellular_component	cytosol	3.01023e-14
GO:0005829	102177814	102177814	PTK2	protein tyrosine kinase 2	cin-miR-4171-5p	cellular_component	cytosol	3.01023e-14
GO:0005829	102179708	102179708	HLCS	holocarboxylase synthetase (biotin-(proprionyl-CoA-carboxylase (ATP-hydrolysing)) ligase)	cin-miR-4171-5p	cellular_component	cytosol	3.01023e-14
GO:0005829	102180182	102180182	CDK6	cyclin-dependent kinase 6	cin-miR-4171-5p	cellular_component	cytosol	3.01023e-14
GO:0005829	102180474	102180474	GBA3	glucosidase, beta, acid 3	cin-miR-4171-5p	cellular_component	cytosol	3.01023e-14
GO:0005829	102182743	102182743	LRRC16A	leucine rich repeat containing 16A	cin-miR-4171-5p	cellular_component	cytosol	3.01023e-14
GO:0005829	102182753	102182753	PRKG1	protein kinase, cGMP-dependent, type I	cin-miR-4171-5p	cellular_component	cytosol	3.01023e-14
GO:0005829	102182774	102182774	MAPK10	mitogen-activated protein kinase 10	cin-miR-4171-5p	cellular_component	cytosol	3.01023e-14
GO:0005829	102184590	102184590	IDO2	indoleamine 2,3-dioxygenase 2	cin-miR-4171-5p	cellular_component	cytosol	3.01023e-14
GO:0005829	102185399	102185399	AGBL1	ATP/GTP binding protein-like 1	cin-miR-4171-5p	cellular_component	cytosol	3.01023e-14
GO:0005829	102186132	102186132	UPF3A	UPF3 regulator of nonsense transcripts homolog A (yeast)	cin-miR-4171-5p	cellular_component	cytosol	3.01023e-14
GO:0005829	102186605	102186605	NBEA	neurobeachin	cin-miR-4171-5p	cellular_component	cytosol	3.01023e-14
GO:0005829	102186673	102186673	SH3KBP1	SH3-domain kinase binding protein 1	cin-miR-4171-5p	cellular_component	cytosol	3.01023e-14
GO:0005829	102186704	102186704	PKHD1L1	polycystic kidney and hepatic disease 1 (autosomal recessive)-like 1	cin-miR-4171-5p	cellular_component	cytosol	3.01023e-14
GO:0005829	102186965	102186965	COL4A3BP	collagen, type IV, alpha 3 (Goodpasture antigen) binding protein	cin-miR-4171-5p	cellular_component	cytosol	3.01023e-14
GO:0005829	102187332	102187332	DPYS	dihydropyrimidinase	cin-miR-4171-5p	cellular_component	cytosol	3.01023e-14
GO:0005829	102187484	102187484	CAMK4	calcium/calmodulin-dependent protein kinase IV	cin-miR-4171-5p	cellular_component	cytosol	3.01023e-14
GO:0005829	102188424	102188424	ALKBH8	alkB, alkylation repair homolog 8 (E. coli)	cin-miR-4171-5p	cellular_component	cytosol	3.01023e-14
GO:0005829	102188650	102188650	ELMO1	engulfment and cell motility 1	cin-miR-4171-5p	cellular_component	cytosol	3.01023e-14
GO:0005829	102188850	102188850	FGF1	fibroblast growth factor 1 (acidic)	cin-miR-4171-5p	cellular_component	cytosol	3.01023e-14
GO:0005829	102189198	102189198	PDLIM5	PDZ and LIM domain 5	cin-miR-4171-5p	cellular_component	cytosol	3.01023e-14
GO:0005829	102190057	102190057	RGS7	regulator of G-protein signaling 7	cin-miR-4171-5p	cellular_component	cytosol	3.01023e-14
GO:0005829	102190514	102190514	CEP78	centrosomal protein 78kDa	cin-miR-4171-5p	cellular_component	cytosol	3.01023e-14
GO:0005829	102190550	102190550	TP63	tumor protein p63	cin-miR-4171-5p	cellular_component	cytosol	3.01023e-14
GO:0005829	102190729	102190729	NSF	N-ethylmaleimide-sensitive factor	cin-miR-4171-5p	cellular_component	cytosol	3.01023e-14
GO:0005829	102168618	102168618	DMD	dystrophin	chi-miR-215-5p	cellular_component	cytosol	3.01023e-14
GO:0005829	102170146	102170146	CENPP	centromere protein P	chi-miR-215-5p	cellular_component	cytosol	3.01023e-14
GO:0005829	102170195	102170195	FAF1	Fas (TNFRSF6) associated factor 1	chi-miR-215-5p	cellular_component	cytosol	3.01023e-14
GO:0005829	102171882	102171882	CASC5	cancer susceptibility candidate 5	chi-miR-215-5p	cellular_component	cytosol	3.01023e-14
GO:0005829	102173800	102173800	DCC	deleted in colorectal carcinoma	chi-miR-215-5p	cellular_component	cytosol	3.01023e-14
GO:0005829	102173893	102173893	ACMSD	aminocarboxymuconate semialdehyde decarboxylase	chi-miR-215-5p	cellular_component	cytosol	3.01023e-14
GO:0005829	102175531	102175531	PDE11A	phosphodiesterase 11A	chi-miR-215-5p	cellular_component	cytosol	3.01023e-14
GO:0005829	102177595	102177595	GRIP1	glutamate receptor interacting protein 1	chi-miR-215-5p	cellular_component	cytosol	3.01023e-14
GO:0005829	102179708	102179708	HLCS	holocarboxylase synthetase (biotin-(proprionyl-CoA-carboxylase (ATP-hydrolysing)) ligase)	chi-miR-215-5p	cellular_component	cytosol	3.01023e-14
GO:0005829	102179926	102179926	RPS6KA6	ribosomal protein S6 kinase, 90kDa, polypeptide 6	chi-miR-215-5p	cellular_component	cytosol	3.01023e-14
GO:0005829	102180182	102180182	CDK6	cyclin-dependent kinase 6	chi-miR-215-5p	cellular_component	cytosol	3.01023e-14
GO:0005829	102182045	102182045	ALMS1	Alstrom syndrome 1	chi-miR-215-5p	cellular_component	cytosol	3.01023e-14
GO:0005829	102182753	102182753	PRKG1	protein kinase, cGMP-dependent, type I	chi-miR-215-5p	cellular_component	cytosol	3.01023e-14
GO:0005829	102182774	102182774	MAPK10	mitogen-activated protein kinase 10	chi-miR-215-5p	cellular_component	cytosol	3.01023e-14
GO:0005829	102184230	102184230	DCX	doublecortin	chi-miR-215-5p	cellular_component	cytosol	3.01023e-14
GO:0005829	102186605	102186605	NBEA	neurobeachin	chi-miR-215-5p	cellular_component	cytosol	3.01023e-14
GO:0005829	102187484	102187484	CAMK4	calcium/calmodulin-dependent protein kinase IV	chi-miR-215-5p	cellular_component	cytosol	3.01023e-14
GO:0005829	102187896	102187896	PEX5L	peroxisomal biogenesis factor 5-like	chi-miR-215-5p	cellular_component	cytosol	3.01023e-14
GO:0005829	102188560	102188560	CALD1	caldesmon 1	chi-miR-215-5p	cellular_component	cytosol	3.01023e-14
GO:0005829	102188650	102188650	ELMO1	engulfment and cell motility 1	chi-miR-215-5p	cellular_component	cytosol	3.01023e-14
GO:0005829	102189198	102189198	PDLIM5	PDZ and LIM domain 5	chi-miR-215-5p	cellular_component	cytosol	3.01023e-14
GO:0005829	102168345	102168345	XRCC4	X-ray repair complementing defective repair in Chinese hamster cells 4	rno-miR-6314	cellular_component	cytosol	3.01023e-14
GO:0005829	102168618	102168618	DMD	dystrophin	rno-miR-6314	cellular_component	cytosol	3.01023e-14
GO:0005829	102168722	102168722	ARHGAP26	Rho GTPase activating protein 26	rno-miR-6314	cellular_component	cytosol	3.01023e-14
GO:0005829	102170146	102170146	CENPP	centromere protein P	rno-miR-6314	cellular_component	cytosol	3.01023e-14
GO:0005829	102170195	102170195	FAF1	Fas (TNFRSF6) associated factor 1	rno-miR-6314	cellular_component	cytosol	3.01023e-14
GO:0005829	102170342	102170342	CKAP5	cytoskeleton associated protein 5	rno-miR-6314	cellular_component	cytosol	3.01023e-14
GO:0005829	102170609	102170609	RHOQ	ras homolog family member Q	rno-miR-6314	cellular_component	cytosol	3.01023e-14
GO:0005829	102170763	102170763	DOCK11	dedicator of cytokinesis 11	rno-miR-6314	cellular_component	cytosol	3.01023e-14
GO:0005829	102170848	102170848	ICA1	islet cell autoantigen 1, 69kDa	rno-miR-6314	cellular_component	cytosol	3.01023e-14
GO:0005829	102172102	102172102	CENPK	centromere protein K	rno-miR-6314	cellular_component	cytosol	3.01023e-14
GO:0005829	102173798	102173798	LPIN2	lipin 2	rno-miR-6314	cellular_component	cytosol	3.01023e-14
GO:0005829	102173800	102173800	DCC	deleted in colorectal carcinoma	rno-miR-6314	cellular_component	cytosol	3.01023e-14
GO:0005829	102173893	102173893	ACMSD	aminocarboxymuconate semialdehyde decarboxylase	rno-miR-6314	cellular_component	cytosol	3.01023e-14
GO:0005829	102174036	102174036	SULT1C4	sulfotransferase family, cytosolic, 1C, member 4	rno-miR-6314	cellular_component	cytosol	3.01023e-14
GO:0005829	102174105	102174105	ARHGAP6	Rho GTPase activating protein 6	rno-miR-6314	cellular_component	cytosol	3.01023e-14
GO:0005829	102174862	102174862	SRGAP2	SLIT-ROBO Rho GTPase activating protein 2	rno-miR-6314	cellular_component	cytosol	3.01023e-14
GO:0005829	102175799	102175799	MAP2K4	mitogen-activated protein kinase kinase 4	rno-miR-6314	cellular_component	cytosol	3.01023e-14
GO:0005829	102176022	102176022	NUP37	nucleoporin 37kDa	rno-miR-6314	cellular_component	cytosol	3.01023e-14
GO:0005829	102177011	102177011	ABI2	abl-interactor 2	rno-miR-6314	cellular_component	cytosol	3.01023e-14
GO:0005829	102177595	102177595	GRIP1	glutamate receptor interacting protein 1	rno-miR-6314	cellular_component	cytosol	3.01023e-14
GO:0005829	102177814	102177814	PTK2	protein tyrosine kinase 2	rno-miR-6314	cellular_component	cytosol	3.01023e-14
GO:0005829	102178638	102178638	GAD2	glutamate decarboxylase 2 (pancreatic islets and brain, 65kDa)	rno-miR-6314	cellular_component	cytosol	3.01023e-14
GO:0005829	102178771	102178771	XRN1	5'-3' exoribonuclease 1	rno-miR-6314	cellular_component	cytosol	3.01023e-14
GO:0005829	102179708	102179708	HLCS	holocarboxylase synthetase (biotin-(proprionyl-CoA-carboxylase (ATP-hydrolysing)) ligase)	rno-miR-6314	cellular_component	cytosol	3.01023e-14
GO:0005829	102180182	102180182	CDK6	cyclin-dependent kinase 6	rno-miR-6314	cellular_component	cytosol	3.01023e-14
GO:0005829	102180555	102180555	CEP192	centrosomal protein 192kDa	rno-miR-6314	cellular_component	cytosol	3.01023e-14
GO:0005829	102180601	102180601	NCK2	NCK adaptor protein 2	rno-miR-6314	cellular_component	cytosol	3.01023e-14
GO:0005829	102181409	102181409	KIF18A	kinesin family member 18A	rno-miR-6314	cellular_component	cytosol	3.01023e-14
GO:0005829	102181518	102181518	ATP6V1H	ATPase, H+ transporting, lysosomal 50/57kDa, V1 subunit H	rno-miR-6314	cellular_component	cytosol	3.01023e-14
GO:0005829	102181541	102181541	PPIP5K1	diphosphoinositol pentakisphosphate kinase 1	rno-miR-6314	cellular_component	cytosol	3.01023e-14
GO:0005829	102181543	102181543	CHN1	chimerin 1	rno-miR-6314	cellular_component	cytosol	3.01023e-14
GO:0005829	102182045	102182045	ALMS1	Alstrom syndrome 1	rno-miR-6314	cellular_component	cytosol	3.01023e-14
GO:0005829	102182753	102182753	PRKG1	protein kinase, cGMP-dependent, type I	rno-miR-6314	cellular_component	cytosol	3.01023e-14
GO:0005829	102182774	102182774	MAPK10	mitogen-activated protein kinase 10	rno-miR-6314	cellular_component	cytosol	3.01023e-14
GO:0005829	102184230	102184230	DCX	doublecortin	rno-miR-6314	cellular_component	cytosol	3.01023e-14
GO:0005829	102184926	102184926	FAM213B	family with sequence similarity 213, member B	rno-miR-6314	cellular_component	cytosol	3.01023e-14
GO:0005829	102186053	102186053	ATP6V1A	ATPase, H+ transporting, lysosomal 70kDa, V1 subunit A	rno-miR-6314	cellular_component	cytosol	3.01023e-14
GO:0005829	102186605	102186605	NBEA	neurobeachin	rno-miR-6314	cellular_component	cytosol	3.01023e-14
GO:0005829	102187289	102187289	SORBS1	sorbin and SH3 domain containing 1	rno-miR-6314	cellular_component	cytosol	3.01023e-14
GO:0005829	102187555	102187555	PAPSS2	3'-phosphoadenosine 5'-phosphosulfate synthase 2	rno-miR-6314	cellular_component	cytosol	3.01023e-14
GO:0005829	102187864	102187864	ARHGAP18	Rho GTPase activating protein 18	rno-miR-6314	cellular_component	cytosol	3.01023e-14
GO:0005829	102187896	102187896	PEX5L	peroxisomal biogenesis factor 5-like	rno-miR-6314	cellular_component	cytosol	3.01023e-14
GO:0005829	102188148	102188148	PLCB1	phospholipase C, beta 1 (phosphoinositide-specific)	rno-miR-6314	cellular_component	cytosol	3.01023e-14
GO:0005829	102188150	102188150	UBXN2B	UBX domain protein 2B	rno-miR-6314	cellular_component	cytosol	3.01023e-14
GO:0005829	102188650	102188650	ELMO1	engulfment and cell motility 1	rno-miR-6314	cellular_component	cytosol	3.01023e-14
GO:0005829	102188850	102188850	FGF1	fibroblast growth factor 1 (acidic)	rno-miR-6314	cellular_component	cytosol	3.01023e-14
GO:0005829	102189198	102189198	PDLIM5	PDZ and LIM domain 5	rno-miR-6314	cellular_component	cytosol	3.01023e-14
GO:0005829	102189275	102189275	AGBL3	ATP/GTP binding protein-like 3	rno-miR-6314	cellular_component	cytosol	3.01023e-14
GO:0005829	102189508	102189508	SH3D19	SH3 domain containing 19	rno-miR-6314	cellular_component	cytosol	3.01023e-14
GO:0005829	102189651	102189651	ADK	adenosine kinase	rno-miR-6314	cellular_component	cytosol	3.01023e-14
GO:0005829	102189677	102189677	SHC3	SHC (Src homology 2 domain containing) transforming protein 3	rno-miR-6314	cellular_component	cytosol	3.01023e-14
GO:0005829	102190550	102190550	TP63	tumor protein p63	rno-miR-6314	cellular_component	cytosol	3.01023e-14
GO:0005829	102191498	102191498	CNOT2	CCR4-NOT transcription complex, subunit 2	rno-miR-6314	cellular_component	cytosol	3.01023e-14
GO:0005829	100860863	100860863	ME1	malic enzyme 1, NADP(+)-dependent, cytosolic	bta-miR-6119-5p	cellular_component	cytosol	3.01023e-14
GO:0005829	102168345	102168345	XRCC4	X-ray repair complementing defective repair in Chinese hamster cells 4	bta-miR-6119-5p	cellular_component	cytosol	3.01023e-14
GO:0005829	102168618	102168618	DMD	dystrophin	bta-miR-6119-5p	cellular_component	cytosol	3.01023e-14
GO:0005829	102169592	102169592	UBR1	ubiquitin protein ligase E3 component n-recognin 1	bta-miR-6119-5p	cellular_component	cytosol	3.01023e-14
GO:0005829	102170848	102170848	ICA1	islet cell autoantigen 1, 69kDa	bta-miR-6119-5p	cellular_component	cytosol	3.01023e-14
GO:0005829	102172148	102172148	ACOT12	acyl-CoA thioesterase 12	bta-miR-6119-5p	cellular_component	cytosol	3.01023e-14
GO:0005829	102176528	102176528	ITK	IL2-inducible T-cell kinase	bta-miR-6119-5p	cellular_component	cytosol	3.01023e-14
GO:0005829	102177814	102177814	PTK2	protein tyrosine kinase 2	bta-miR-6119-5p	cellular_component	cytosol	3.01023e-14
GO:0005829	102180182	102180182	CDK6	cyclin-dependent kinase 6	bta-miR-6119-5p	cellular_component	cytosol	3.01023e-14
GO:0005829	102182743	102182743	LRRC16A	leucine rich repeat containing 16A	bta-miR-6119-5p	cellular_component	cytosol	3.01023e-14
GO:0005829	102182753	102182753	PRKG1	protein kinase, cGMP-dependent, type I	bta-miR-6119-5p	cellular_component	cytosol	3.01023e-14
GO:0005829	102182897	102182897	NSL1	NSL1, MIS12 kinetochore complex component	bta-miR-6119-5p	cellular_component	cytosol	3.01023e-14
GO:0005829	102184230	102184230	DCX	doublecortin	bta-miR-6119-5p	cellular_component	cytosol	3.01023e-14
GO:0005829	102186605	102186605	NBEA	neurobeachin	bta-miR-6119-5p	cellular_component	cytosol	3.01023e-14
GO:0005829	102191498	102191498	CNOT2	CCR4-NOT transcription complex, subunit 2	bta-miR-6119-5p	cellular_component	cytosol	3.01023e-14
GO:0005829	102168618	102168618	DMD	dystrophin	chi-let-7g-5p	cellular_component	cytosol	3.01023e-14
GO:0005829	102170195	102170195	FAF1	Fas (TNFRSF6) associated factor 1	chi-let-7g-5p	cellular_component	cytosol	3.01023e-14
GO:0005829	102173768	102173768	SDCCAG8	serologically defined colon cancer antigen 8	chi-let-7g-5p	cellular_component	cytosol	3.01023e-14
GO:0005829	102173800	102173800	DCC	deleted in colorectal carcinoma	chi-let-7g-5p	cellular_component	cytosol	3.01023e-14
GO:0005829	102179708	102179708	HLCS	holocarboxylase synthetase (biotin-(proprionyl-CoA-carboxylase (ATP-hydrolysing)) ligase)	chi-let-7g-5p	cellular_component	cytosol	3.01023e-14
GO:0005829	102182753	102182753	PRKG1	protein kinase, cGMP-dependent, type I	chi-let-7g-5p	cellular_component	cytosol	3.01023e-14
GO:0005829	102184501	102184501	GAS2	growth arrest-specific 2	chi-let-7g-5p	cellular_component	cytosol	3.01023e-14
GO:0005829	102185371	102185371	RRM2	ribonucleotide reductase M2	chi-let-7g-5p	cellular_component	cytosol	3.01023e-14
GO:0005829	102186605	102186605	NBEA	neurobeachin	chi-let-7g-5p	cellular_component	cytosol	3.01023e-14
GO:0005829	102187896	102187896	PEX5L	peroxisomal biogenesis factor 5-like	chi-let-7g-5p	cellular_component	cytosol	3.01023e-14
GO:0005829	102188650	102188650	ELMO1	engulfment and cell motility 1	chi-let-7g-5p	cellular_component	cytosol	3.01023e-14
GO:0005829	102189198	102189198	PDLIM5	PDZ and LIM domain 5	chi-let-7g-5p	cellular_component	cytosol	3.01023e-14
GO:0005829	102168345	102168345	XRCC4	X-ray repair complementing defective repair in Chinese hamster cells 4	bta-miR-551b	cellular_component	cytosol	3.01023e-14
GO:0005829	102168921	102168921	FERMT1	fermitin family member 1	bta-miR-551b	cellular_component	cytosol	3.01023e-14
GO:0005829	102169592	102169592	UBR1	ubiquitin protein ligase E3 component n-recognin 1	bta-miR-551b	cellular_component	cytosol	3.01023e-14
GO:0005829	102170146	102170146	CENPP	centromere protein P	bta-miR-551b	cellular_component	cytosol	3.01023e-14
GO:0005829	102170195	102170195	FAF1	Fas (TNFRSF6) associated factor 1	bta-miR-551b	cellular_component	cytosol	3.01023e-14
GO:0005829	102170277	102170277	RNF25	ring finger protein 25	bta-miR-551b	cellular_component	cytosol	3.01023e-14
GO:0005829	102173086	102173086	CNOT8	CCR4-NOT transcription complex, subunit 8	bta-miR-551b	cellular_component	cytosol	3.01023e-14
GO:0005829	102175531	102175531	PDE11A	phosphodiesterase 11A	bta-miR-551b	cellular_component	cytosol	3.01023e-14
GO:0005829	102176363	102176363	GSK3B	glycogen synthase kinase 3 beta	bta-miR-551b	cellular_component	cytosol	3.01023e-14
GO:0005829	102179926	102179926	RPS6KA6	ribosomal protein S6 kinase, 90kDa, polypeptide 6	bta-miR-551b	cellular_component	cytosol	3.01023e-14
GO:0005829	102181048	102181048	RABGAP1	RAB GTPase activating protein 1	bta-miR-551b	cellular_component	cytosol	3.01023e-14
GO:0005829	102181543	102181543	CHN1	chimerin 1	bta-miR-551b	cellular_component	cytosol	3.01023e-14
GO:0005829	102182045	102182045	ALMS1	Alstrom syndrome 1	bta-miR-551b	cellular_component	cytosol	3.01023e-14
GO:0005829	102182314	102182314	RHOJ	ras homolog family member J	bta-miR-551b	cellular_component	cytosol	3.01023e-14
GO:0005829	102182344	102182344	PTRF	polymerase I and transcript release factor	bta-miR-551b	cellular_component	cytosol	3.01023e-14
GO:0005829	102182753	102182753	PRKG1	protein kinase, cGMP-dependent, type I	bta-miR-551b	cellular_component	cytosol	3.01023e-14
GO:0005829	102186248	102186248	HSF2BP	heat shock transcription factor 2 binding protein	bta-miR-551b	cellular_component	cytosol	3.01023e-14
GO:0005829	102186605	102186605	NBEA	neurobeachin	bta-miR-551b	cellular_component	cytosol	3.01023e-14
GO:0005829	102186673	102186673	SH3KBP1	SH3-domain kinase binding protein 1	bta-miR-551b	cellular_component	cytosol	3.01023e-14
GO:0005829	102187484	102187484	CAMK4	calcium/calmodulin-dependent protein kinase IV	bta-miR-551b	cellular_component	cytosol	3.01023e-14
GO:0005829	102188074	102188074	SPTBN4	spectrin, beta, non-erythrocytic 4	bta-miR-551b	cellular_component	cytosol	3.01023e-14
GO:0005829	102188148	102188148	PLCB1	phospholipase C, beta 1 (phosphoinositide-specific)	bta-miR-551b	cellular_component	cytosol	3.01023e-14
GO:0005829	102188650	102188650	ELMO1	engulfment and cell motility 1	bta-miR-551b	cellular_component	cytosol	3.01023e-14
GO:0005829	102190057	102190057	RGS7	regulator of G-protein signaling 7	bta-miR-551b	cellular_component	cytosol	3.01023e-14
GO:0005829	102168345	102168345	XRCC4	X-ray repair complementing defective repair in Chinese hamster cells 4	efu-miR-9277	cellular_component	cytosol	3.01023e-14
GO:0005829	102168618	102168618	DMD	dystrophin	efu-miR-9277	cellular_component	cytosol	3.01023e-14
GO:0005829	102168722	102168722	ARHGAP26	Rho GTPase activating protein 26	efu-miR-9277	cellular_component	cytosol	3.01023e-14
GO:0005829	102170146	102170146	CENPP	centromere protein P	efu-miR-9277	cellular_component	cytosol	3.01023e-14
GO:0005829	102175531	102175531	PDE11A	phosphodiesterase 11A	efu-miR-9277	cellular_component	cytosol	3.01023e-14
GO:0005829	102186605	102186605	NBEA	neurobeachin	efu-miR-9277	cellular_component	cytosol	3.01023e-14
GO:0005829	102188650	102188650	ELMO1	engulfment and cell motility 1	efu-miR-9277	cellular_component	cytosol	3.01023e-14
GO:0005829	102168345	102168345	XRCC4	X-ray repair complementing defective repair in Chinese hamster cells 4	mmu-miR-350-3p	cellular_component	cytosol	3.01023e-14
GO:0005829	102168618	102168618	DMD	dystrophin	mmu-miR-350-3p	cellular_component	cytosol	3.01023e-14
GO:0005829	102168683	102168683	EPS15	epidermal growth factor receptor pathway substrate 15	mmu-miR-350-3p	cellular_component	cytosol	3.01023e-14
GO:0005829	102168722	102168722	ARHGAP26	Rho GTPase activating protein 26	mmu-miR-350-3p	cellular_component	cytosol	3.01023e-14
GO:0005829	102169016	102169016	PRKCE	protein kinase C, epsilon	mmu-miR-350-3p	cellular_component	cytosol	3.01023e-14
GO:0005829	102170195	102170195	FAF1	Fas (TNFRSF6) associated factor 1	mmu-miR-350-3p	cellular_component	cytosol	3.01023e-14
GO:0005829	102170848	102170848	ICA1	islet cell autoantigen 1, 69kDa	mmu-miR-350-3p	cellular_component	cytosol	3.01023e-14
GO:0005829	102171349	102171349	PRTFDC1	phosphoribosyl transferase domain containing 1	mmu-miR-350-3p	cellular_component	cytosol	3.01023e-14
GO:0005829	102172285	102172285	KIFAP3	kinesin-associated protein 3	mmu-miR-350-3p	cellular_component	cytosol	3.01023e-14
GO:0005829	102172491	102172491	LANCL2	LanC lantibiotic synthetase component C-like 2 (bacterial)	mmu-miR-350-3p	cellular_component	cytosol	3.01023e-14
GO:0005829	102173660	102173660	PDE10A	phosphodiesterase 10A	mmu-miR-350-3p	cellular_component	cytosol	3.01023e-14
GO:0005829	102173800	102173800	DCC	deleted in colorectal carcinoma	mmu-miR-350-3p	cellular_component	cytosol	3.01023e-14
GO:0005829	102174622	102174622	COG5	component of oligomeric golgi complex 5	mmu-miR-350-3p	cellular_component	cytosol	3.01023e-14
GO:0005829	102175449	102175449	ICK	intestinal cell (MAK-like) kinase	mmu-miR-350-3p	cellular_component	cytosol	3.01023e-14
GO:0005829	102175531	102175531	PDE11A	phosphodiesterase 11A	mmu-miR-350-3p	cellular_component	cytosol	3.01023e-14
GO:0005829	102176200	102176200	IL26	interleukin 26	mmu-miR-350-3p	cellular_component	cytosol	3.01023e-14
GO:0005829	102176363	102176363	GSK3B	glycogen synthase kinase 3 beta	mmu-miR-350-3p	cellular_component	cytosol	3.01023e-14
GO:0005829	102179708	102179708	HLCS	holocarboxylase synthetase (biotin-(proprionyl-CoA-carboxylase (ATP-hydrolysing)) ligase)	mmu-miR-350-3p	cellular_component	cytosol	3.01023e-14
GO:0005829	102180449	102180449	AGO3	argonaute RISC catalytic component 3	mmu-miR-350-3p	cellular_component	cytosol	3.01023e-14
GO:0005829	102181048	102181048	RABGAP1	RAB GTPase activating protein 1	mmu-miR-350-3p	cellular_component	cytosol	3.01023e-14
GO:0005829	102182045	102182045	ALMS1	Alstrom syndrome 1	mmu-miR-350-3p	cellular_component	cytosol	3.01023e-14
GO:0005829	102182314	102182314	RHOJ	ras homolog family member J	mmu-miR-350-3p	cellular_component	cytosol	3.01023e-14
GO:0005829	102182753	102182753	PRKG1	protein kinase, cGMP-dependent, type I	mmu-miR-350-3p	cellular_component	cytosol	3.01023e-14
GO:0005829	102182774	102182774	MAPK10	mitogen-activated protein kinase 10	mmu-miR-350-3p	cellular_component	cytosol	3.01023e-14
GO:0005829	102186605	102186605	NBEA	neurobeachin	mmu-miR-350-3p	cellular_component	cytosol	3.01023e-14
GO:0005829	102186673	102186673	SH3KBP1	SH3-domain kinase binding protein 1	mmu-miR-350-3p	cellular_component	cytosol	3.01023e-14
GO:0005829	102188148	102188148	PLCB1	phospholipase C, beta 1 (phosphoinositide-specific)	mmu-miR-350-3p	cellular_component	cytosol	3.01023e-14
GO:0005829	102188650	102188650	ELMO1	engulfment and cell motility 1	mmu-miR-350-3p	cellular_component	cytosol	3.01023e-14
GO:0005829	102189198	102189198	PDLIM5	PDZ and LIM domain 5	mmu-miR-350-3p	cellular_component	cytosol	3.01023e-14
GO:0005829	102190057	102190057	RGS7	regulator of G-protein signaling 7	mmu-miR-350-3p	cellular_component	cytosol	3.01023e-14
GO:0005829	102190520	102190520	MAP2K1	mitogen-activated protein kinase kinase 1	mmu-miR-350-3p	cellular_component	cytosol	3.01023e-14
GO:0005829	102191655	102191655	KYNU	kynureninase	mmu-miR-350-3p	cellular_component	cytosol	3.01023e-14
GO:0005829	102168618	102168618	DMD	dystrophin	chi-miR-137	cellular_component	cytosol	3.01023e-14
GO:0005829	102170146	102170146	CENPP	centromere protein P	chi-miR-137	cellular_component	cytosol	3.01023e-14
GO:0005829	102173800	102173800	DCC	deleted in colorectal carcinoma	chi-miR-137	cellular_component	cytosol	3.01023e-14
GO:0005829	102182753	102182753	PRKG1	protein kinase, cGMP-dependent, type I	chi-miR-137	cellular_component	cytosol	3.01023e-14
GO:0005829	102182774	102182774	MAPK10	mitogen-activated protein kinase 10	chi-miR-137	cellular_component	cytosol	3.01023e-14
GO:0005829	102184230	102184230	DCX	doublecortin	chi-miR-137	cellular_component	cytosol	3.01023e-14
GO:0005829	102186605	102186605	NBEA	neurobeachin	chi-miR-137	cellular_component	cytosol	3.01023e-14
GO:0005829	102188148	102188148	PLCB1	phospholipase C, beta 1 (phosphoinositide-specific)	chi-miR-137	cellular_component	cytosol	3.01023e-14
GO:0005829	102188650	102188650	ELMO1	engulfment and cell motility 1	chi-miR-137	cellular_component	cytosol	3.01023e-14
GO:0005829	102189198	102189198	PDLIM5	PDZ and LIM domain 5	chi-miR-137	cellular_component	cytosol	3.01023e-14
GO:0005829	102190057	102190057	RGS7	regulator of G-protein signaling 7	chi-miR-137	cellular_component	cytosol	3.01023e-14
GO:0005829	102168345	102168345	XRCC4	X-ray repair complementing defective repair in Chinese hamster cells 4	hsa-miR-3168	cellular_component	cytosol	3.01023e-14
GO:0005829	102168618	102168618	DMD	dystrophin	hsa-miR-3168	cellular_component	cytosol	3.01023e-14
GO:0005829	102169592	102169592	UBR1	ubiquitin protein ligase E3 component n-recognin 1	hsa-miR-3168	cellular_component	cytosol	3.01023e-14
GO:0005829	102170195	102170195	FAF1	Fas (TNFRSF6) associated factor 1	hsa-miR-3168	cellular_component	cytosol	3.01023e-14
GO:0005829	102170354	102170354	TAOK1	TAO kinase 1	hsa-miR-3168	cellular_component	cytosol	3.01023e-14
GO:0005829	102170848	102170848	ICA1	islet cell autoantigen 1, 69kDa	hsa-miR-3168	cellular_component	cytosol	3.01023e-14
GO:0005829	102175037	102175037	NRP1	neuropilin 1	hsa-miR-3168	cellular_component	cytosol	3.01023e-14
GO:0005829	102177221	102177221	CENPI	centromere protein I	hsa-miR-3168	cellular_component	cytosol	3.01023e-14
GO:0005829	102180182	102180182	CDK6	cyclin-dependent kinase 6	hsa-miR-3168	cellular_component	cytosol	3.01023e-14
GO:0005829	102181660	102181660	BICD1	bicaudal D homolog 1 (Drosophila)	hsa-miR-3168	cellular_component	cytosol	3.01023e-14
GO:0005829	102181958	102181958	PEX7	peroxisomal biogenesis factor 7	hsa-miR-3168	cellular_component	cytosol	3.01023e-14
GO:0005829	102182753	102182753	PRKG1	protein kinase, cGMP-dependent, type I	hsa-miR-3168	cellular_component	cytosol	3.01023e-14
GO:0005829	102186605	102186605	NBEA	neurobeachin	hsa-miR-3168	cellular_component	cytosol	3.01023e-14
GO:0005829	102186965	102186965	COL4A3BP	collagen, type IV, alpha 3 (Goodpasture antigen) binding protein	hsa-miR-3168	cellular_component	cytosol	3.01023e-14
GO:0005829	102188148	102188148	PLCB1	phospholipase C, beta 1 (phosphoinositide-specific)	hsa-miR-3168	cellular_component	cytosol	3.01023e-14
GO:0005829	102188650	102188650	ELMO1	engulfment and cell motility 1	hsa-miR-3168	cellular_component	cytosol	3.01023e-14
GO:0005829	102190057	102190057	RGS7	regulator of G-protein signaling 7	hsa-miR-3168	cellular_component	cytosol	3.01023e-14
GO:0005829	102190729	102190729	NSF	N-ethylmaleimide-sensitive factor	hsa-miR-3168	cellular_component	cytosol	3.01023e-14
GO:0005829	100860863	100860863	ME1	malic enzyme 1, NADP(+)-dependent, cytosolic	chi-miR-122	cellular_component	cytosol	3.01023e-14
GO:0005829	102168243	102168243	WDR44	WD repeat domain 44	chi-miR-122	cellular_component	cytosol	3.01023e-14
GO:0005829	102168345	102168345	XRCC4	X-ray repair complementing defective repair in Chinese hamster cells 4	chi-miR-122	cellular_component	cytosol	3.01023e-14
GO:0005829	102168618	102168618	DMD	dystrophin	chi-miR-122	cellular_component	cytosol	3.01023e-14
GO:0005829	102168722	102168722	ARHGAP26	Rho GTPase activating protein 26	chi-miR-122	cellular_component	cytosol	3.01023e-14
GO:0005829	102168788	102168788	RNF115	ring finger protein 115	chi-miR-122	cellular_component	cytosol	3.01023e-14
GO:0005829	102168921	102168921	FERMT1	fermitin family member 1	chi-miR-122	cellular_component	cytosol	3.01023e-14
GO:0005829	102169658	102169658	TAB3	TGF-beta activated kinase 1/MAP3K7 binding protein 3	chi-miR-122	cellular_component	cytosol	3.01023e-14
GO:0005829	102170071	102170071	DDX6	DEAD (Asp-Glu-Ala-Asp) box helicase 6	chi-miR-122	cellular_component	cytosol	3.01023e-14
GO:0005829	102170146	102170146	CENPP	centromere protein P	chi-miR-122	cellular_component	cytosol	3.01023e-14
GO:0005829	102170195	102170195	FAF1	Fas (TNFRSF6) associated factor 1	chi-miR-122	cellular_component	cytosol	3.01023e-14
GO:0005829	102170848	102170848	ICA1	islet cell autoantigen 1, 69kDa	chi-miR-122	cellular_component	cytosol	3.01023e-14
GO:0005829	102171349	102171349	PRTFDC1	phosphoribosyl transferase domain containing 1	chi-miR-122	cellular_component	cytosol	3.01023e-14
GO:0005829	102173501	102173501	NPEPPS	aminopeptidase puromycin sensitive	chi-miR-122	cellular_component	cytosol	3.01023e-14
GO:0005829	102173768	102173768	SDCCAG8	serologically defined colon cancer antigen 8	chi-miR-122	cellular_component	cytosol	3.01023e-14
GO:0005829	102173800	102173800	DCC	deleted in colorectal carcinoma	chi-miR-122	cellular_component	cytosol	3.01023e-14
GO:0005829	102174622	102174622	COG5	component of oligomeric golgi complex 5	chi-miR-122	cellular_component	cytosol	3.01023e-14
GO:0005829	102175531	102175531	PDE11A	phosphodiesterase 11A	chi-miR-122	cellular_component	cytosol	3.01023e-14
GO:0005829	102177595	102177595	GRIP1	glutamate receptor interacting protein 1	chi-miR-122	cellular_component	cytosol	3.01023e-14
GO:0005829	102177680	102177680	LIMK1	LIM domain kinase 1	chi-miR-122	cellular_component	cytosol	3.01023e-14
GO:0005829	102177814	102177814	PTK2	protein tyrosine kinase 2	chi-miR-122	cellular_component	cytosol	3.01023e-14
GO:0005829	102178502	102178502	PPCS	phosphopantothenoylcysteine synthetase	chi-miR-122	cellular_component	cytosol	3.01023e-14
GO:0005829	102178638	102178638	GAD2	glutamate decarboxylase 2 (pancreatic islets and brain, 65kDa)	chi-miR-122	cellular_component	cytosol	3.01023e-14
GO:0005829	102178771	102178771	XRN1	5'-3' exoribonuclease 1	chi-miR-122	cellular_component	cytosol	3.01023e-14
GO:0005829	102179708	102179708	HLCS	holocarboxylase synthetase (biotin-(proprionyl-CoA-carboxylase (ATP-hydrolysing)) ligase)	chi-miR-122	cellular_component	cytosol	3.01023e-14
GO:0005829	102180449	102180449	AGO3	argonaute RISC catalytic component 3	chi-miR-122	cellular_component	cytosol	3.01023e-14
GO:0005829	102180890	102180890	PRKCA	protein kinase C, alpha	chi-miR-122	cellular_component	cytosol	3.01023e-14
GO:0005829	102181518	102181518	ATP6V1H	ATPase, H+ transporting, lysosomal 50/57kDa, V1 subunit H	chi-miR-122	cellular_component	cytosol	3.01023e-14
GO:0005829	102181543	102181543	CHN1	chimerin 1	chi-miR-122	cellular_component	cytosol	3.01023e-14
GO:0005829	102181580	102181580	ARHGAP24	Rho GTPase activating protein 24	chi-miR-122	cellular_component	cytosol	3.01023e-14
GO:0005829	102181660	102181660	BICD1	bicaudal D homolog 1 (Drosophila)	chi-miR-122	cellular_component	cytosol	3.01023e-14
GO:0005829	102181741	102181741	S100A6	S100 calcium binding protein A6	chi-miR-122	cellular_component	cytosol	3.01023e-14
GO:0005829	102182045	102182045	ALMS1	Alstrom syndrome 1	chi-miR-122	cellular_component	cytosol	3.01023e-14
GO:0005829	102182525	102182525	RFWD2	ring finger and WD repeat domain 2, E3 ubiquitin protein ligase	chi-miR-122	cellular_component	cytosol	3.01023e-14
GO:0005829	102182753	102182753	PRKG1	protein kinase, cGMP-dependent, type I	chi-miR-122	cellular_component	cytosol	3.01023e-14
GO:0005829	102182774	102182774	MAPK10	mitogen-activated protein kinase 10	chi-miR-122	cellular_component	cytosol	3.01023e-14
GO:0005829	102182886	102182886	MKKS	McKusick-Kaufman syndrome	chi-miR-122	cellular_component	cytosol	3.01023e-14
GO:0005829	102183305	102183305	PHKA1	phosphorylase kinase, alpha 1 (muscle)	chi-miR-122	cellular_component	cytosol	3.01023e-14
GO:0005829	102183641	102183641	NMNAT3	nicotinamide nucleotide adenylyltransferase 3	chi-miR-122	cellular_component	cytosol	3.01023e-14
GO:0005829	102184230	102184230	DCX	doublecortin	chi-miR-122	cellular_component	cytosol	3.01023e-14
GO:0005829	102184858	102184858	IRS1	insulin receptor substrate 1	chi-miR-122	cellular_component	cytosol	3.01023e-14
GO:0005829	102185399	102185399	AGBL1	ATP/GTP binding protein-like 1	chi-miR-122	cellular_component	cytosol	3.01023e-14
GO:0005829	102185511	102185511	PSMD14	proteasome (prosome, macropain) 26S subunit, non-ATPase, 14	chi-miR-122	cellular_component	cytosol	3.01023e-14
GO:0005829	102185594	102185594	PARD6A	par-6 family cell polarity regulator alpha	chi-miR-122	cellular_component	cytosol	3.01023e-14
GO:0005829	102185643	102185643	EIF1AX	eukaryotic translation initiation factor 1A, X-linked	chi-miR-122	cellular_component	cytosol	3.01023e-14
GO:0005829	102186248	102186248	HSF2BP	heat shock transcription factor 2 binding protein	chi-miR-122	cellular_component	cytosol	3.01023e-14
GO:0005829	102186605	102186605	NBEA	neurobeachin	chi-miR-122	cellular_component	cytosol	3.01023e-14
GO:0005829	102186673	102186673	SH3KBP1	SH3-domain kinase binding protein 1	chi-miR-122	cellular_component	cytosol	3.01023e-14
GO:0005829	102186704	102186704	PKHD1L1	polycystic kidney and hepatic disease 1 (autosomal recessive)-like 1	chi-miR-122	cellular_component	cytosol	3.01023e-14
GO:0005829	102187079	102187079	FBXW11	F-box and WD repeat domain containing 11	chi-miR-122	cellular_component	cytosol	3.01023e-14
GO:0005829	102187484	102187484	CAMK4	calcium/calmodulin-dependent protein kinase IV	chi-miR-122	cellular_component	cytosol	3.01023e-14
GO:0005829	102187630	102187630	FLNB	filamin B, beta	chi-miR-122	cellular_component	cytosol	3.01023e-14
GO:0005829	102187896	102187896	PEX5L	peroxisomal biogenesis factor 5-like	chi-miR-122	cellular_component	cytosol	3.01023e-14
GO:0005829	102188105	102188105	PPT1	palmitoyl-protein thioesterase 1	chi-miR-122	cellular_component	cytosol	3.01023e-14
GO:0005829	102188148	102188148	PLCB1	phospholipase C, beta 1 (phosphoinositide-specific)	chi-miR-122	cellular_component	cytosol	3.01023e-14
GO:0005829	102188424	102188424	ALKBH8	alkB, alkylation repair homolog 8 (E. coli)	chi-miR-122	cellular_component	cytosol	3.01023e-14
GO:0005829	102188650	102188650	ELMO1	engulfment and cell motility 1	chi-miR-122	cellular_component	cytosol	3.01023e-14
GO:0005829	102188676	102188676	FOXO3	forkhead box O3	chi-miR-122	cellular_component	cytosol	3.01023e-14
GO:0005829	102188864	102188864	PELI2	pellino E3 ubiquitin protein ligase family member 2	chi-miR-122	cellular_component	cytosol	3.01023e-14
GO:0005829	102188868	102188868	CHMP3	charged multivesicular body protein 3	chi-miR-122	cellular_component	cytosol	3.01023e-14
GO:0005829	102188894	102188894	AKAP10	A kinase (PRKA) anchor protein 10	chi-miR-122	cellular_component	cytosol	3.01023e-14
GO:0005829	102189175	102189175	RAP1GAP	RAP1 GTPase activating protein	chi-miR-122	cellular_component	cytosol	3.01023e-14
GO:0005829	102189198	102189198	PDLIM5	PDZ and LIM domain 5	chi-miR-122	cellular_component	cytosol	3.01023e-14
GO:0005829	102189217	102189217	KIDINS220	kinase D-interacting substrate, 220kDa	chi-miR-122	cellular_component	cytosol	3.01023e-14
GO:0005829	102189275	102189275	AGBL3	ATP/GTP binding protein-like 3	chi-miR-122	cellular_component	cytosol	3.01023e-14
GO:0005829	102190057	102190057	RGS7	regulator of G-protein signaling 7	chi-miR-122	cellular_component	cytosol	3.01023e-14
GO:0005829	102190550	102190550	TP63	tumor protein p63	chi-miR-122	cellular_component	cytosol	3.01023e-14
GO:0005829	102190795	102190795	PREPL	prolyl endopeptidase-like	chi-miR-122	cellular_component	cytosol	3.01023e-14
GO:0005829	102190837	102190837	SYT6	synaptotagmin VI	chi-miR-122	cellular_component	cytosol	3.01023e-14
GO:0005829	102191704	102191704	AKAP7	A kinase (PRKA) anchor protein 7	chi-miR-122	cellular_component	cytosol	3.01023e-14
GO:0005829	100860863	100860863	ME1	malic enzyme 1, NADP(+)-dependent, cytosolic	chi-miR-125a-5p	cellular_component	cytosol	3.01023e-14
GO:0005829	100861107	100861107	RHOBTB1	Rho-related BTB domain containing 1	chi-miR-125a-5p	cellular_component	cytosol	3.01023e-14
GO:0005829	102168345	102168345	XRCC4	X-ray repair complementing defective repair in Chinese hamster cells 4	chi-miR-125a-5p	cellular_component	cytosol	3.01023e-14
GO:0005829	102168618	102168618	DMD	dystrophin	chi-miR-125a-5p	cellular_component	cytosol	3.01023e-14
GO:0005829	102168722	102168722	ARHGAP26	Rho GTPase activating protein 26	chi-miR-125a-5p	cellular_component	cytosol	3.01023e-14
GO:0005829	102168921	102168921	FERMT1	fermitin family member 1	chi-miR-125a-5p	cellular_component	cytosol	3.01023e-14
GO:0005829	102170146	102170146	CENPP	centromere protein P	chi-miR-125a-5p	cellular_component	cytosol	3.01023e-14
GO:0005829	102170195	102170195	FAF1	Fas (TNFRSF6) associated factor 1	chi-miR-125a-5p	cellular_component	cytosol	3.01023e-14
GO:0005829	102170342	102170342	CKAP5	cytoskeleton associated protein 5	chi-miR-125a-5p	cellular_component	cytosol	3.01023e-14
GO:0005829	102170763	102170763	DOCK11	dedicator of cytokinesis 11	chi-miR-125a-5p	cellular_component	cytosol	3.01023e-14
GO:0005829	102170848	102170848	ICA1	islet cell autoantigen 1, 69kDa	chi-miR-125a-5p	cellular_component	cytosol	3.01023e-14
GO:0005829	102171349	102171349	PRTFDC1	phosphoribosyl transferase domain containing 1	chi-miR-125a-5p	cellular_component	cytosol	3.01023e-14
GO:0005829	102172102	102172102	CENPK	centromere protein K	chi-miR-125a-5p	cellular_component	cytosol	3.01023e-14
GO:0005829	102172367	102172367	FKBP1A	FK506 binding protein 1A, 12kDa	chi-miR-125a-5p	cellular_component	cytosol	3.01023e-14
GO:0005829	102172636	102172636	NOTCH1	notch 1	chi-miR-125a-5p	cellular_component	cytosol	3.01023e-14
[truncated: 63,536 more rows]
