# Supplementary material for: Screening of miRNA profiles and construction of regulation networks in early and late lactation of dairy goat mammary glands
Source: Sci Rep. 2017 Sep 20;7:11933. doi: 10.1038/s41598-017-12297-4 (PMC5607250; doi:10.1038/s41598-017-12297-4)
Supplement: Supplementary file 8 — Table S7 [file 41598_2017_12297_MOESM8_ESM.xls]

## Sheet: GO_significant
GO Id	Function	GO_term	S gene number	TS gene number	B gene number	TB gene number	Pvalue of Fisher's Exact Test
GO:0005829	cellular_component	cytosol	646	9079	1001	17100	3.01023e-14
GO:0005515	molecular_function	protein binding	851	9079	1367	17100	6.75671e-13
GO:0008270	molecular_function	zinc ion binding	999	9079	1635	17100	4.26596e-12
GO:0005524	molecular_function	ATP binding	883	9079	1444	17100	7.03961e-11
GO:0005737	cellular_component	cytoplasm	1283	9079	2161	17100	2.00735e-10
GO:0000139	cellular_component	Golgi membrane	215	9079	306	17100	4.77862e-10
GO:0007264	biological_process	small GTPase mediated signal transduction	161	9079	227	17100	2.53621e-08
GO:0045944	biological_process	positive regulation of transcription from RNA polymerase II promoter	124	9079	171	17100	1.36029e-07
GO:0005622	cellular_component	intracellular	166	9079	241	17100	3.68271e-07
GO:0005856	cellular_component	cytoskeleton	179	9079	265	17100	1.0256e-06
GO:0015031	biological_process	protein transport	227	9079	347	17100	1.76084e-06
GO:0035091	molecular_function	phosphatidylinositol binding	43	9079	51	17100	2.71717e-06
GO:0046872	molecular_function	metal ion binding	532	9079	884	17100	7.82341e-06
GO:0030054	cellular_component	cell junction	174	9079	263	17100	1.01709e-05
GO:0048011	biological_process	neurotrophin TRK receptor signaling pathway	73	9079	98	17100	1.04976e-05
GO:0005794	cellular_component	Golgi apparatus	166	9079	250	17100	1.17674e-05
GO:0005783	cellular_component	endoplasmic reticulum	143	9079	213	17100	1.96909e-05
GO:0006886	biological_process	intracellular protein transport	99	9079	141	17100	2.34872e-05
GO:0043687	biological_process	post-translational protein modification	36	9079	43	17100	2.50907e-05
GO:0016323	cellular_component	basolateral plasma membrane	48	9079	61	17100	3.02889e-05
GO:0007155	biological_process	cell adhesion	196	9079	304	17100	3.3458e-05
GO:0005488	molecular_function	binding	243	9079	385	17100	3.72196e-05
GO:0018279	biological_process	protein N-linked glycosylation via asparagine	37	9079	45	17100	4.30511e-05
GO:0045211	cellular_component	postsynaptic membrane	98	9079	141	17100	4.9436e-05
GO:0035556	biological_process	intracellular signal transduction	130	9079	195	17100	7.57142e-05
GO:0006811	biological_process	ion transport	29	9079	34	17100	8.07184e-05
GO:0019901	molecular_function	protein kinase binding	68	9079	94	17100	0.000101123
GO:0007243	biological_process	intracellular protein kinase cascade	37	9079	46	17100	0.000107263
GO:0008076	cellular_component	voltage-gated potassium channel complex	52	9079	69	17100	0.000115659
GO:0006897	biological_process	endocytosis	64	9079	88	17100	0.000123923
GO:0031965	cellular_component	nuclear membrane	57	9079	77	17100	0.000129247
GO:0007154	biological_process	cell communication	46	9079	60	17100	0.000140578
GO:0044212	molecular_function	transcription regulatory region DNA binding	55	9079	74	17100	0.000140974
GO:0006461	biological_process	protein complex assembly	38	9079	48	17100	0.000163223
GO:0042803	molecular_function	protein homodimerization activity	141	9079	216	17100	0.000175154
GO:0005770	cellular_component	late endosome	20	9079	22	17100	0.000177897
GO:0005634	cellular_component	nucleus	1576	9079	2806	17100	0.000192745
GO:0004674	molecular_function	protein serine/threonine kinase activity	167	9079	261	17100	0.000217982
GO:0005788	cellular_component	endoplasmic reticulum lumen	52	9079	70	17100	0.00021805
GO:0007229	biological_process	integrin-mediated signaling pathway	35	9079	44	17100	0.000249981
GO:0000922	cellular_component	spindle pole	46	9079	61	17100	0.000277833
GO:0042383	cellular_component	sarcolemma	26	9079	31	17100	0.00033813
GO:0046982	molecular_function	protein heterodimerization activity	57	9079	79	17100	0.000404277
GO:0016192	biological_process	vesicle-mediated transport	70	9079	100	17100	0.000408371
GO:0030659	cellular_component	cytoplasmic vesicle membrane	43	9079	57	17100	0.000431624
GO:0006916	biological_process	anti-apoptosis	51	9079	70	17100	0.000552451
GO:0012505	cellular_component	endomembrane system	44	9079	59	17100	0.000571525
GO:0006915	biological_process	apoptotic process	249	9079	409	17100	0.000793649
GO:0000122	biological_process	negative regulation of transcription from RNA polymerase II promoter	95	9079	143	17100	0.000794873
GO:0005516	molecular_function	calmodulin binding	86	9079	128	17100	0.000808065
GO:0004221	molecular_function	ubiquitin thiolesterase activity	43	9079	58	17100	0.000813508
GO:0005096	molecular_function	GTPase activator activity	69	9079	100	17100	0.000850979
GO:0007050	biological_process	cell cycle arrest	48	9079	66	17100	0.000852944
GO:0030173	cellular_component	integral component of Golgi membrane	30	9079	38	17100	0.000883371
GO:0005923	cellular_component	tight junction	56	9079	79	17100	0.000927646
GO:0015631	molecular_function	tubulin binding	11	9079	11	17100	0.00094238
GO:0016874	molecular_function	ligase activity	46	9079	63	17100	0.000945009
GO:0031901	cellular_component	early endosome membrane	39	9079	52	17100	0.000967796
GO:0006814	biological_process	sodium ion transport	35	9079	46	17100	0.0011276
GO:0016702	molecular_function	oxidoreductase activity, acting on single donors with incorporation of molecular oxygen, incorporation of two atoms of oxygen	42	9079	57	17100	0.00115182
GO:0007411	biological_process	axon guidance	99	9079	151	17100	0.00122517
GO:0009968	biological_process	negative regulation of signal transduction	25	9079	31	17100	0.00137835
GO:0004653	molecular_function	polypeptide N-acetylgalactosaminyltransferase activity	16	9079	18	17100	0.00152515
GO:0005874	cellular_component	microtubule	140	9079	222	17100	0.00160316
GO:0003700	molecular_function	sequence-specific DNA binding transcription factor activity	361	9079	612	17100	0.00162585
GO:0005654	cellular_component	nucleoplasm	211	9079	346	17100	0.00169643
GO:0070536	biological_process	protein K63-linked deubiquitination	10	9079	10	17100	0.00177586
GO:0002062	biological_process	chondrocyte differentiation	10	9079	10	17100	0.00177586
GO:0030866	biological_process	cortical actin cytoskeleton organization	10	9079	10	17100	0.00177586
GO:0005925	cellular_component	focal adhesion	44	9079	61	17100	0.00182918
GO:0007015	biological_process	actin filament organization	13	9079	14	17100	0.00188453
GO:0007165	biological_process	signal transduction	182	9079	296	17100	0.00202425
GO:0004842	molecular_function	ubiquitin-protein transferase activity	101	9079	156	17100	0.00204266
GO:0051301	biological_process	cell division	167	9079	270	17100	0.00211546
GO:0008654	biological_process	phospholipid biosynthetic process	24	9079	30	17100	0.00212089
GO:0005778	cellular_component	peroxisomal membrane	24	9079	30	17100	0.00212089
GO:0003779	molecular_function	actin binding	148	9079	237	17100	0.00214057
GO:0005813	cellular_component	centrosome	95	9079	146	17100	0.00217031
GO:0005097	molecular_function	Rab GTPase activator activity	31	9079	41	17100	0.00257056
GO:0030165	molecular_function	PDZ domain binding	31	9079	41	17100	0.00257056
GO:0000724	biological_process	double-strand break repair via homologous recombination	19	9079	23	17100	0.00322404
GO:0070888	molecular_function	E-box binding	12	9079	13	17100	0.00331675
GO:0035329	biological_process	hippo signaling	12	9079	13	17100	0.00331675
GO:0007214	biological_process	gamma-aminobutyric acid signaling pathway	12	9079	13	17100	0.00331675
GO:0046320	biological_process	regulation of fatty acid oxidation	9	9079	9	17100	0.00334633
GO:0048260	biological_process	positive regulation of receptor-mediated endocytosis	9	9079	9	17100	0.00334633
GO:0045089	biological_process	positive regulation of innate immune response	9	9079	9	17100	0.00334633
GO:0030424	cellular_component	axon	37	9079	51	17100	0.00352873
GO:0007268	biological_process	synaptic transmission	87	9079	134	17100	0.00357368
GO:0016055	biological_process	Wnt signaling pathway	60	9079	89	17100	0.00419617
GO:0055037	cellular_component	recycling endosome	14	9079	16	17100	0.0043235
GO:0008333	biological_process	endosome to lysosome transport	14	9079	16	17100	0.0043235
GO:0055072	biological_process	iron ion homeostasis	14	9079	16	17100	0.0043235
GO:0005070	molecular_function	SH3/SH2 adaptor activity	26	9079	34	17100	0.00436868
GO:0007219	biological_process	Notch signaling pathway	31	9079	42	17100	0.00484098
GO:0008104	biological_process	protein localization	16	9079	19	17100	0.00487092
GO:0007254	biological_process	JNK cascade	16	9079	19	17100	0.00487092
GO:0005938	cellular_component	cell cortex	36	9079	50	17100	0.00490491
GO:0030521	biological_process	androgen receptor signaling pathway	18	9079	22	17100	0.00508482
GO:0007417	biological_process	central nervous system development	34	9079	47	17100	0.00549389
GO:0008624	biological_process	induction of apoptosis by extracellular signals	34	9079	47	17100	0.00549389
GO:0005578	cellular_component	proteinaceous extracellular matrix	96	9079	151	17100	0.00574874
GO:0030890	biological_process	positive regulation of B cell proliferation	11	9079	12	17100	0.00580792
GO:0009925	cellular_component	basal plasma membrane	11	9079	12	17100	0.00580792
GO:0015293	molecular_function	symporter activity	37	9079	52	17100	0.00601053
GO:0030308	biological_process	negative regulation of cell growth	37	9079	52	17100	0.00601053
GO:0017124	molecular_function	SH3 domain binding	63	9079	95	17100	0.00604575
GO:0008022	molecular_function	protein C-terminus binding	51	9079	75	17100	0.00614095
GO:0003841	molecular_function	1-acylglycerol-3-phosphate O-acyltransferase activity	8	9079	8	17100	0.00630531
GO:0005095	molecular_function	GTPase inhibitor activity	8	9079	8	17100	0.00630531
GO:0000242	cellular_component	pericentriolar material	8	9079	8	17100	0.00630531
GO:0003824	molecular_function	catalytic activity	25	9079	33	17100	0.00639918
GO:0008286	biological_process	insulin receptor signaling pathway	43	9079	62	17100	0.00668738
GO:0006488	biological_process	dolichol-linked oligosaccharide biosynthetic process	13	9079	15	17100	0.00720477
GO:0030514	biological_process	negative regulation of BMP signaling pathway	13	9079	15	17100	0.00720477
GO:0005100	molecular_function	Rho GTPase activator activity	13	9079	15	17100	0.00720477
GO:0034707	cellular_component	chloride channel complex	38	9079	54	17100	0.0072505
GO:0030425	cellular_component	dendrite	33	9079	46	17100	0.00762449
GO:0000287	molecular_function	magnesium ion binding	100	9079	159	17100	0.00772052
GO:0030336	biological_process	negative regulation of cell migration	19	9079	24	17100	0.00776572
GO:0005769	cellular_component	early endosome	44	9079	64	17100	0.00782429
GO:0005520	molecular_function	insulin-like growth factor binding	15	9079	18	17100	0.00783059
GO:0051607	biological_process	defense response to virus	15	9079	18	17100	0.00783059
GO:0030131	cellular_component	clathrin adaptor complex	15	9079	18	17100	0.00783059
GO:0045444	biological_process	fat cell differentiation	15	9079	18	17100	0.00783059
GO:0008360	biological_process	regulation of cell shape	31	9079	43	17100	0.00857244
GO:0000236	biological_process	mitotic prometaphase	31	9079	43	17100	0.00857244
GO:0045893	biological_process	positive regulation of transcription, DNA-templated	118	9079	191	17100	0.00919655
GO:0032587	cellular_component	ruffle membrane	24	9079	32	17100	0.00929851
GO:0050853	biological_process	B cell receptor signaling pathway	10	9079	11	17100	0.0101107
GO:0031105	cellular_component	septin complex	10	9079	11	17100	0.0101107
GO:0008287	cellular_component	protein serine/threonine phosphatase complex	10	9079	11	17100	0.0101107
GO:0006833	biological_process	water transport	10	9079	11	17100	0.0101107
GO:0005802	cellular_component	trans-Golgi network	22	9079	29	17100	0.0101751
GO:0006470	biological_process	protein dephosphorylation	22	9079	29	17100	0.0101751
GO:0006917	biological_process	induction of apoptosis	46	9079	68	17100	0.0104117
GO:0010008	cellular_component	endosome membrane	62	9079	95	17100	0.0107784
GO:0004177	molecular_function	aminopeptidase activity	20	9079	26	17100	0.0110266
GO:0006464	biological_process	cellular protein modification process	20	9079	26	17100	0.0110266
GO:0001104	molecular_function	RNA polymerase II transcription cofactor activity	20	9079	26	17100	0.0110266
GO:0007265	biological_process	Ras protein signal transduction	20	9079	26	17100	0.0110266
GO:0008305	cellular_component	integrin complex	20	9079	26	17100	0.0110266
GO:0045121	cellular_component	membrane raft	35	9079	50	17100	0.0111315
GO:0042734	cellular_component	presynaptic membrane	18	9079	23	17100	0.0117836
GO:0010510	biological_process	regulation of acetyl-CoA biosynthetic process from pyruvate	7	9079	7	17100	0.0118802
GO:0000045	biological_process	autophagic vacuole assembly	7	9079	7	17100	0.0118802
GO:0004716	molecular_function	receptor signaling protein tyrosine kinase activity	7	9079	7	17100	0.0118802
GO:0043531	molecular_function	ADP binding	7	9079	7	17100	0.0118802
GO:0042327	biological_process	positive regulation of phosphorylation	7	9079	7	17100	0.0118802
GO:0010508	biological_process	positive regulation of autophagy	7	9079	7	17100	0.0118802
GO:0031529	biological_process	ruffle organization	7	9079	7	17100	0.0118802
GO:0001702	biological_process	gastrulation with mouth forming second	7	9079	7	17100	0.0118802
GO:0008091	cellular_component	spectrin	7	9079	7	17100	0.0118802
GO:0032355	biological_process	response to estradiol	12	9079	14	17100	0.0119101
GO:0005234	molecular_function	extracellular-glutamate-gated ion channel activity	12	9079	14	17100	0.0119101
GO:0009653	biological_process	anatomical structure morphogenesis	25	9079	34	17100	0.0120395
GO:0019003	molecular_function	GDP binding	16	9079	20	17100	0.012331
GO:0046330	biological_process	positive regulation of JNK cascade	16	9079	20	17100	0.012331
GO:0000186	biological_process	activation of MAPKK activity	14	9079	17	17100	0.0124782
GO:0035023	biological_process	regulation of Rho protein signal transduction	36	9079	52	17100	0.0131515
GO:0003707	molecular_function	steroid hormone receptor activity	28	9079	39	17100	0.0134105
GO:0006633	biological_process	fatty acid biosynthetic process	28	9079	39	17100	0.0134105
GO:0005887	cellular_component	integral component of plasma membrane	305	9079	527	17100	0.0141072
GO:0016887	molecular_function	ATPase activity	31	9079	44	17100	0.0143678
GO:0008219	biological_process	cell death	34	9079	49	17100	0.0149894
GO:0005249	molecular_function	voltage-gated potassium channel activity	46	9079	69	17100	0.0153183
GO:0005089	molecular_function	Rho guanyl-nucleotide exchange factor activity	40	9079	59	17100	0.0154875
GO:0006979	biological_process	response to oxidative stress	29	9079	41	17100	0.0163214
GO:0006612	biological_process	protein targeting to membrane	9	9079	10	17100	0.0174806
GO:0030553	molecular_function	cGMP binding	9	9079	10	17100	0.0174806
GO:0007163	biological_process	establishment or maintenance of cell polarity	9	9079	10	17100	0.0174806
GO:0032880	biological_process	regulation of protein localization	9	9079	10	17100	0.0174806
GO:0032281	cellular_component	alpha-amino-3-hydroxy-5-methyl-4-isoxazolepropionic acid selective glutamate receptor complex	9	9079	10	17100	0.0174806
GO:0030216	biological_process	keratinocyte differentiation	9	9079	10	17100	0.0174806
GO:0048013	biological_process	ephrin receptor signaling pathway	9	9079	10	17100	0.0174806
GO:0032728	biological_process	positive regulation of interferon-beta production	9	9079	10	17100	0.0174806
GO:0043123	biological_process	positive regulation of I-kappaB kinase/NF-kappaB signaling	44	9079	66	17100	0.0175023
GO:0007202	biological_process	activation of phospholipase C activity	17	9079	22	17100	0.0177092
GO:0008093	molecular_function	cytoskeletal adaptor activity	17	9079	22	17100	0.0177092
GO:0019898	cellular_component	extrinsic component of membrane	17	9079	22	17100	0.0177092
GO:0005764	cellular_component	lysosome	68	9079	107	17100	0.0183317
GO:0051260	biological_process	protein homooligomerization	27	9079	38	17100	0.0185363
GO:0009636	biological_process	response to toxic substance	15	9079	19	17100	0.0189293
GO:0005230	molecular_function	extracellular ligand-gated ion channel activity	15	9079	19	17100	0.0189293
GO:0048146	biological_process	positive regulation of fibroblast proliferation	11	9079	13	17100	0.0195093
GO:0045599	biological_process	negative regulation of fat cell differentiation	11	9079	13	17100	0.0195093
GO:0006904	biological_process	vesicle docking involved in exocytosis	11	9079	13	17100	0.0195093
GO:0001522	biological_process	pseudouridine synthesis	11	9079	13	17100	0.0195093
GO:0009982	molecular_function	pseudouridine synthase activity	11	9079	13	17100	0.0195093
GO:0051259	biological_process	protein oligomerization	11	9079	13	17100	0.0195093
GO:0000155	molecular_function	phosphorelay sensor kinase activity	11	9079	13	17100	0.0195093
GO:0006921	biological_process	cellular component disassembly involved in execution phase of apoptosis	13	9079	16	17100	0.0196903
GO:0007193	biological_process	adenylate cyclase-inhibiting G-protein coupled receptor signaling pathway	13	9079	16	17100	0.0196903
GO:0045669	biological_process	positive regulation of osteoblast differentiation	13	9079	16	17100	0.0196903
GO:0004890	molecular_function	GABA-A receptor activity	13	9079	16	17100	0.0196903
GO:0018108	biological_process	peptidyl-tyrosine phosphorylation	13	9079	16	17100	0.0196903
GO:0016020	cellular_component	membrane	179	9079	303	17100	0.0200449
GO:0009986	cellular_component	cell surface	73	9079	116	17100	0.0202905
GO:0042802	molecular_function	identical protein binding	52	9079	80	17100	0.0206381
GO:0016568	biological_process	chromatin modification	59	9079	92	17100	0.0209343
GO:0000079	biological_process	regulation of cyclin-dependent protein serine/threonine kinase activity	25	9079	35	17100	0.0210425
GO:0006367	biological_process	transcription initiation from RNA polymerase II promoter	25	9079	35	17100	0.0210425
GO:0002039	molecular_function	p53 binding	20	9079	27	17100	0.0214077
GO:0001726	cellular_component	ruffle	28	9079	40	17100	0.022249
GO:0008237	molecular_function	metallopeptidase activity	28	9079	40	17100	0.022249
GO:0030276	molecular_function	clathrin binding	6	9079	6	17100	0.0223828
GO:0007096	biological_process	regulation of exit from mitosis	6	9079	6	17100	0.0223828
GO:0019229	biological_process	regulation of vasoconstriction	6	9079	6	17100	0.0223828
GO:0006621	biological_process	protein retention in ER lumen	6	9079	6	17100	0.0223828
GO:0007051	biological_process	spindle organization	6	9079	6	17100	0.0223828
GO:0042176	biological_process	regulation of protein catabolic process	6	9079	6	17100	0.0223828
GO:0008353	molecular_function	RNA polymerase II carboxy-terminal domain kinase activity	6	9079	6	17100	0.0223828
GO:0031647	biological_process	regulation of protein stability	6	9079	6	17100	0.0223828
GO:0016442	cellular_component	RISC complex	6	9079	6	17100	0.0223828
GO:0043395	molecular_function	heparan sulfate proteoglycan binding	6	9079	6	17100	0.0223828
GO:0016847	molecular_function	1-aminocyclopropane-1-carboxylate synthase activity	6	9079	6	17100	0.0223828
GO:0008198	molecular_function	ferrous iron binding	6	9079	6	17100	0.0223828
GO:0051056	biological_process	regulation of small GTPase mediated signal transduction	34	9079	50	17100	0.0231876
GO:0004714	molecular_function	transmembrane receptor protein tyrosine kinase activity	18	9079	24	17100	0.0238373
GO:0006112	biological_process	energy reserve metabolic process	23	9079	32	17100	0.0238703
GO:0004843	molecular_function	ubiquitin-specific protease activity	23	9079	32	17100	0.0238703
GO:0034142	biological_process	toll-like receptor 4 signaling pathway	23	9079	32	17100	0.0238703
GO:0030426	cellular_component	growth cone	26	9079	37	17100	0.0254002
GO:0006366	biological_process	transcription from RNA polymerase II promoter	58	9079	91	17100	0.0258581
GO:0007067	biological_process	mitotic nuclear division	101	9079	166	17100	0.0262207
GO:0030027	cellular_component	lamellipodium	38	9079	57	17100	0.0262282
GO:0030136	cellular_component	clathrin-coated vesicle	16	9079	21	17100	0.0263374
GO:0006099	biological_process	tricarboxylic acid cycle	16	9079	21	17100	0.0263374
GO:0032312	biological_process	regulation of ARF GTPase activity	16	9079	21	17100	0.0263374
GO:0042995	cellular_component	cell projection	16	9079	21	17100	0.0263374
GO:0006888	biological_process	ER to Golgi vesicle-mediated transport	16	9079	21	17100	0.0263374
GO:0048471	cellular_component	perinuclear region of cytoplasm	150	9079	253	17100	0.0267414
GO:0047485	molecular_function	protein N-terminus binding	21	9079	29	17100	0.0270468
GO:0007275	biological_process	multicellular organismal development	199	9079	341	17100	0.0276217
GO:0007596	biological_process	blood coagulation	78	9079	126	17100	0.0282091
GO:0042169	molecular_function	SH2 domain binding	14	9079	18	17100	0.028745
GO:0045666	biological_process	positive regulation of neuron differentiation	14	9079	18	17100	0.028745
GO:0001558	biological_process	regulation of cell growth	24	9079	34	17100	0.0290075
GO:0042809	molecular_function	vitamin D receptor binding	8	9079	9	17100	0.0299772
GO:0006509	biological_process	membrane protein ectodomain proteolysis	8	9079	9	17100	0.0299772
GO:0009435	biological_process	NAD biosynthetic process	8	9079	9	17100	0.0299772
GO:0070403	molecular_function	NAD+ binding	8	9079	9	17100	0.0299772
GO:0005669	cellular_component	transcription factor TFIID complex	8	9079	9	17100	0.0299772
GO:0005161	molecular_function	platelet-derived growth factor receptor binding	8	9079	9	17100	0.0299772
GO:0005675	cellular_component	holo TFIIH complex	8	9079	9	17100	0.0299772
GO:0032869	biological_process	cellular response to insulin stimulus	8	9079	9	17100	0.0299772
GO:0048306	molecular_function	calcium-dependent protein binding	8	9079	9	17100	0.0299772
GO:0051536	molecular_function	iron-sulfur cluster binding	8	9079	9	17100	0.0299772
GO:0005942	cellular_component	phosphatidylinositol 3-kinase complex	8	9079	9	17100	0.0299772
GO:0005814	cellular_component	centriole	30	9079	44	17100	0.0304864
GO:0050796	biological_process	regulation of insulin secretion	12	9079	15	17100	0.0307313
GO:0034332	biological_process	adherens junction organization	12	9079	15	17100	0.0307313
GO:0001947	biological_process	heart looping	12	9079	15	17100	0.0307313
GO:0006892	biological_process	post-Golgi vesicle-mediated transport	12	9079	15	17100	0.0307313
GO:0030017	cellular_component	sarcomere	12	9079	15	17100	0.0307313
GO:0005540	molecular_function	hyaluronic acid binding	12	9079	15	17100	0.0307313
GO:0005484	molecular_function	SNAP receptor activity	12	9079	15	17100	0.0307313
GO:0008277	biological_process	regulation of G-protein coupled receptor protein signaling pathway	12	9079	15	17100	0.0307313
GO:0005545	molecular_function	1-phosphatidylinositol binding	10	9079	12	17100	0.0316244
GO:0008378	molecular_function	galactosyltransferase activity	10	9079	12	17100	0.0316244
GO:0051059	molecular_function	NF-kappaB binding	10	9079	12	17100	0.0316244
GO:0045087	biological_process	innate immune response	105	9079	174	17100	0.03172
GO:0004872	molecular_function	receptor activity	200	9079	344	17100	0.0326222
GO:0030145	molecular_function	manganese ion binding	22	9079	31	17100	0.0331353
GO:0051092	biological_process	positive regulation of NF-kappaB transcription factor activity	22	9079	31	17100	0.0331353
GO:0004693	molecular_function	cyclin-dependent protein serine/threonine kinase activity	22	9079	31	17100	0.0331353
GO:0006281	biological_process	DNA repair	89	9079	146	17100	0.0331956
GO:0006357	biological_process	regulation of transcription from RNA polymerase II promoter	66	9079	106	17100	0.0353051
GO:0044255	biological_process	cellular lipid metabolic process	15	9079	20	17100	0.0387244
GO:0030057	cellular_component	desmosome	15	9079	20	17100	0.0387244
GO:0001649	biological_process	osteoblast differentiation	15	9079	20	17100	0.0387244
GO:0017137	molecular_function	Rab GTPase binding	15	9079	20	17100	0.0387244
GO:0008060	molecular_function	ARF GTPase activator activity	15	9079	20	17100	0.0387244
GO:0007173	biological_process	epidermal growth factor receptor signaling pathway	23	9079	33	17100	0.0396028
GO:0007179	biological_process	transforming growth factor beta receptor signaling pathway	23	9079	33	17100	0.0396028
GO:0008026	molecular_function	ATP-dependent helicase activity	42	9079	65	17100	0.0400279
GO:0035085	cellular_component	cilium axoneme	26	9079	38	17100	0.040272
GO:0014069	cellular_component	postsynaptic density	39	9079	60	17100	0.0416455
GO:0006260	biological_process	DNA replication	57	9079	91	17100	0.0416933
GO:0045445	biological_process	myoblast differentiation	5	9079	5	17100	0.0421682
GO:0045663	biological_process	positive regulation of myoblast differentiation	5	9079	5	17100	0.0421682
GO:0021670	biological_process	lateral ventricle development	5	9079	5	17100	0.0421682
GO:0050435	biological_process	beta-amyloid metabolic process	5	9079	5	17100	0.0421682
GO:0009083	biological_process	branched-chain amino acid catabolic process	5	9079	5	17100	0.0421682
GO:0005385	molecular_function	zinc ion transmembrane transporter activity	5	9079	5	17100	0.0421682
GO:0030511	biological_process	positive regulation of transforming growth factor beta receptor signaling pathway	5	9079	5	17100	0.0421682
GO:0010569	biological_process	regulation of double-strand break repair via homologous recombination	5	9079	5	17100	0.0421682
GO:0045182	molecular_function	translation regulator activity	5	9079	5	17100	0.0421682
GO:0043252	biological_process	sodium-independent organic anion transport	5	9079	5	17100	0.0421682
GO:0045294	molecular_function	alpha-catenin binding	5	9079	5	17100	0.0421682
GO:0018106	biological_process	peptidyl-histidine phosphorylation	5	9079	5	17100	0.0421682
GO:0001709	biological_process	cell fate determination	5	9079	5	17100	0.0421682
GO:0010332	biological_process	response to gamma radiation	5	9079	5	17100	0.0421682
GO:0043422	molecular_function	protein kinase B binding	5	9079	5	17100	0.0421682
GO:0043983	biological_process	histone H4-K12 acetylation	5	9079	5	17100	0.0421682
GO:0071778	cellular_component	WINAC complex	5	9079	5	17100	0.0421682
GO:0043088	biological_process	regulation of Cdc42 GTPase activity	5	9079	5	17100	0.0421682
GO:0007215	biological_process	glutamate receptor signaling pathway	5	9079	5	17100	0.0421682
GO:0043981	biological_process	histone H4-K5 acetylation	5	9079	5	17100	0.0421682
GO:0045773	biological_process	positive regulation of axon extension	5	9079	5	17100	0.0421682
GO:0043202	cellular_component	lysosomal lumen	5	9079	5	17100	0.0421682
GO:0001958	biological_process	endochondral ossification	5	9079	5	17100	0.0421682
GO:0046716	biological_process	muscle cell cellular homeostasis	5	9079	5	17100	0.0421682
GO:0035278	biological_process	negative regulation of translation involved in gene silencing by miRNA	5	9079	5	17100	0.0421682
GO:0005110	molecular_function	frizzled-2 binding	5	9079	5	17100	0.0421682
GO:0008625	biological_process	extrinsic apoptotic signaling pathway via death domain receptors	5	9079	5	17100	0.0421682
GO:0030073	biological_process	insulin secretion	5	9079	5	17100	0.0421682
GO:0043552	biological_process	positive regulation of phosphatidylinositol 3-kinase activity	5	9079	5	17100	0.0421682
GO:0070373	biological_process	negative regulation of ERK1 and ERK2 cascade	5	9079	5	17100	0.0421682
GO:0043982	biological_process	histone H4-K8 acetylation	5	9079	5	17100	0.0421682
GO:0019367	biological_process	fatty acid elongation, saturated fatty acid	5	9079	5	17100	0.0421682
GO:0046849	biological_process	bone remodeling	5	9079	5	17100	0.0421682
GO:0035024	biological_process	negative regulation of Rho protein signal transduction	5	9079	5	17100	0.0421682
GO:0016597	molecular_function	amino acid binding	5	9079	5	17100	0.0421682
GO:0045736	biological_process	negative regulation of cyclin-dependent protein serine/threonine kinase activity	5	9079	5	17100	0.0421682
GO:0045088	biological_process	regulation of innate immune response	5	9079	5	17100	0.0421682
GO:0005958	cellular_component	DNA-dependent protein kinase-DNA ligase 4 complex	5	9079	5	17100	0.0421682
GO:0051018	molecular_function	protein kinase A binding	5	9079	5	17100	0.0421682
GO:0006622	biological_process	protein targeting to lysosome	5	9079	5	17100	0.0421682
GO:0019827	biological_process	stem cell maintenance	5	9079	5	17100	0.0421682
GO:0035313	biological_process	wound healing, spreading of epidermal cells	5	9079	5	17100	0.0421682
GO:0045746	biological_process	negative regulation of Notch signaling pathway	5	9079	5	17100	0.0421682
GO:0021756	biological_process	striatum development	5	9079	5	17100	0.0421682
GO:0016607	cellular_component	nuclear speck	65	9079	105	17100	0.0424121
GO:0006836	biological_process	neurotransmitter transport	13	9079	17	17100	0.0431295
GO:0001077	molecular_function	RNA polymerase II core promoter proximal region sequence-specific DNA binding transcription factor activity involved in positive regulation of transcription	13	9079	17	17100	0.0431295
GO:0070830	biological_process	tight junction assembly	13	9079	17	17100	0.0431295
GO:0009898	cellular_component	cytoplasmic side of plasma membrane	18	9079	25	17100	0.043235
GO:0051091	biological_process	positive regulation of sequence-specific DNA binding transcription factor activity	18	9079	25	17100	0.043235
GO:0005506	molecular_function	iron ion binding	43	9079	67	17100	0.0438089
GO:0004672	molecular_function	protein kinase activity	21	9079	30	17100	0.0455257
GO:0007010	biological_process	cytoskeleton organization	21	9079	30	17100	0.0455257
GO:0055085	biological_process	transmembrane transport	87	9079	144	17100	0.045563
GO:0005643	cellular_component	nuclear pore	30	9079	45	17100	0.0456202
GO:0030496	cellular_component	midbody	27	9079	40	17100	0.0463108
GO:0008017	molecular_function	microtubule binding	27	9079	40	17100	0.0463108
GO:0000084	biological_process	mitotic S phase	27	9079	40	17100	0.0463108
GO:0006974	biological_process	cellular response to DNA damage stimulus	24	9079	35	17100	0.0463857
GO:0006361	biological_process	transcription initiation from RNA polymerase I promoter	11	9079	14	17100	0.0473732
GO:0016757	molecular_function	transferase activity, transferring glycosyl groups	11	9079	14	17100	0.0473732
GO:0005057	molecular_function	receptor signaling protein activity	11	9079	14	17100	0.0473732
GO:0006890	biological_process	retrograde vesicle-mediated transport, Golgi to ER	11	9079	14	17100	0.0473732
GO:0007626	biological_process	locomotory behavior	11	9079	14	17100	0.0473732
GO:0045296	molecular_function	cadherin binding	11	9079	14	17100	0.0473732
GO:0046847	biological_process	filopodium assembly	16	9079	22	17100	0.049346
GO:0051403	biological_process	stress-activated MAPK cascade	16	9079	22	17100	0.049346
GO:0006950	biological_process	response to stress	34	9079	52	17100	0.0495666
