# Supplementary material for: Screening of miRNA profiles and construction of regulation networks in early and late lactation of dairy goat mammary glands
Source: Sci Rep. 2017 Sep 20;7:11933. doi: 10.1038/s41598-017-12297-4 (PMC5607250; doi:10.1038/s41598-017-12297-4)
Supplement: Supplementary file 9 — Table S8 [file 41598_2017_12297_MOESM9_ESM.xls]

## Sheet: KEGG_significant
Pathway Id	pathway description	S gene number	TS gene number	B gene number	TB gene number	Pvalue of Fisher's Exact Test	Pathway Link
ko04360	Axon guidance	164	4264	222	8574	9.3007e-14	NA
ko05200	Pathways in cancer	303	4264	467	8574	8.40639e-12	NA
ko05212	Pancreatic cancer	69	4264	87	8574	1.07686e-08	NA
ko04010	MAPK signaling pathway	230	4264	358	8574	1.13083e-08	NA
ko04510	Focal adhesion	501	4264	854	8574	2.15553e-08	NA
ko00230	Purine metabolism	194	4264	297	8574	2.54865e-08	..\KEGG_Pictures\chi00230.html
ko05223	Non-small cell lung cancer	56	4264	69	8574	5.96826e-08	NA
ko05215	Prostate cancer	76	4264	101	8574	1.2035e-07	NA
ko04660	T cell receptor signaling pathway	102	4264	144	8574	1.768e-07	NA
ko05214	Glioma	70	4264	92	8574	1.79005e-07	NA
ko04012	ErbB signaling pathway	88	4264	122	8574	3.36683e-07	NA
ko04720	Long-term potentiation	77	4264	105	8574	6.12004e-07	NA
ko04530	Tight junction	193	4264	306	8574	1.19008e-06	NA
ko04120	Ubiquitin mediated proteolysis	130	4264	197	8574	2.3233e-06	NA
ko04310	Wnt signaling pathway	148	4264	230	8574	4.21174e-06	NA
ko04916	Melanogenesis	87	4264	125	8574	4.55861e-06	NA
ko04910	Insulin signaling pathway	123	4264	187	8574	5.53716e-06	NA
ko04960	Aldosterone-regulated sodium reabsorption	37	4264	45	8574	6.24325e-06	NA
ko04144	Endocytosis	203	4264	330	8574	7.58325e-06	NA
ko05221	Acute myeloid leukemia	58	4264	79	8574	1.41106e-05	NA
ko05211	Renal cell carcinoma	59	4264	81	8574	1.78854e-05	NA
ko04320	Dorso-ventral axis formation	68	4264	96	8574	1.98247e-05	NA
ko05220	Chronic myeloid leukemia	72	4264	104	8574	3.97335e-05	NA
ko04914	Progesterone-mediated oocyte maturation	71	4264	103	8574	5.61078e-05	NA
ko00512	O-Glycan biosynthesis	26	4264	31	8574	8.34821e-05	NA
ko00650	Butanoate metabolism	42	4264	56	8574	9.57511e-05	..\KEGG_Pictures\chi00650.html
ko00521	Streptomycin biosynthesis	13	4264	13	8574	0.000112782	NA
ko04670	Leucyte transendothelial migration	126	4264	201	8574	0.000124918	NA
ko04810	Regulation of actin cytoskeleton	208	4264	350	8574	0.000126623	NA
ko04930	Type II diabetes mellitus	38	4264	50	8574	0.000127165	NA
ko04070	Phosphatidylinositol signaling system	96	4264	148	8574	0.000128889	NA
ko04662	B cell receptor signaling pathway	68	4264	100	8574	0.000154091	NA
ko04146	Peroxisome	54	4264	77	8574	0.000213479	NA
ko04666	Fc gamma R-mediated phagocytosis	94	4264	146	8574	0.000225458	NA
ko04370	VEGF signaling pathway	71	4264	106	8574	0.000228175	NA
ko04062	Chemokine signaling pathway	152	4264	252	8574	0.000393736	NA
ko04110	Cell cycle	101	4264	161	8574	0.00054587	NA
ko04512	ECM-receptor interaction	370	4264	662	8574	0.000553324	NA
ko05412	Arrhythmogenic right ventricular cardiomyopathy	66	4264	100	8574	0.000699532	NA
ko05410	Hypertrophic cardiomyopathy	74	4264	114	8574	0.000714562	NA
ko00561	Glycerolipid metabolism	52	4264	76	8574	0.00071621	..\KEGG_Pictures\chi00561.html
ko04270	Vascular smooth muscle contraction	124	4264	204	8574	0.000860946	NA
ko00640	Propanoate metabolism	30	4264	40	8574	0.000969555	..\KEGG_Pictures\chi00640.html
ko04020	Calcium signaling pathway	144	4264	241	8574	0.000974226	NA
ko05210	Colorectal cancer	59	4264	89	8574	0.00111956	NA
ko04013	MAPK signaling pathway - fly	19	4264	23	8574	0.00118083	NA
ko04920	Adipocytokine signaling pathway	59	4264	90	8574	0.00168781	NA
ko00310	Lysine degradation	68	4264	106	8574	0.00183407	..\KEGG_Pictures\chi00310.html
ko04150	mTOR signaling pathway	49	4264	73	8574	0.00192801	NA
ko03450	Non-homologous end-joining	14	4264	16	8574	0.00194133	NA
ko00410	beta-Alanine metabolism	25	4264	33	8574	0.00203319	NA
ko04912	GnRH signaling pathway	83	4264	133	8574	0.00204892	NA
ko04114	Oocyte meiosis	100	4264	164	8574	0.00227092	NA
ko04330	Notch signaling pathway	60	4264	93	8574	0.00273343	NA
ko05222	Small cell lung cancer	93	4264	152	8574	0.00274794	NA
ko03420	Nucleotide excision repair	45	4264	67	8574	0.00285739	..\KEGG_Pictures\chi03420.html
ko00280	Valine, leucine and isoleucine degradation	45	4264	67	8574	0.00285739	..\KEGG_Pictures\chi00280.html
ko04950	Maturity onset diabetes of the young	19	4264	24	8574	0.00302171	NA
ko05340	Primary immunodeficiency	33	4264	47	8574	0.00348486	NA
ko00533	Glycosaminoglycan biosynthesis - keratan sulfate	15	4264	18	8574	0.00349728	NA
ko04745	Phototransduction - fly	40	4264	59	8574	0.00372529	NA
ko00240	Pyrimidine metabolism	78	4264	126	8574	0.00375795	..\KEGG_Pictures\chi00240.html
ko05218	Melanoma	49	4264	75	8574	0.00447665	NA
ko04630	Jak-STAT signaling pathway	111	4264	187	8574	0.00474692	NA
ko04520	Adherens junction	83	4264	136	8574	0.00497412	NA
ko04142	Lysosome	90	4264	149	8574	0.00535104	NA
ko04722	Neurotrophin signaling pathway	116	4264	197	8574	0.00567365	NA
ko04011	MAPK signaling pathway - yeast	21	4264	28	8574	0.00572449	NA
ko05217	Basal cell carcinoma	40	4264	60	8574	0.00585606	NA
ko00534	Glycosaminoglycan biosynthesis - heparan sulfate	19	4264	25	8574	0.0067293	NA
ko00562	Inositol phosphate metabolism	65	4264	105	8574	0.00775385	NA
ko05213	Endometrial cancer	43	4264	66	8574	0.00808728	NA
ko00340	Histidine metabolism	26	4264	37	8574	0.00907731	NA
ko00380	Tryptophan metabolism	37	4264	56	8574	0.00980307	NA
ko04540	Gap junction	65	4264	106	8574	0.0104306	NA
ko00564	Glycerophospholipid metabolism	60	4264	97	8574	0.0105185	..\KEGG_Pictures\chi00564.html
ko04350	TGF-beta signaling pathway	72	4264	119	8574	0.0112937	NA
ko05219	Bladder cancer	31	4264	46	8574	0.0116019	NA
ko00510	N-Glycan biosynthesis	35	4264	53	8574	0.0119957	NA
ko04111	Cell cycle - yeast	68	4264	112	8574	0.0121992	NA
ko04210	Apoptosis	68	4264	112	8574	0.0121992	NA
ko05131	Shigellosis	74	4264	123	8574	0.0123837	NA
ko05120	Epithelial cell signaling in Helicobacter pylori infection	53	4264	85	8574	0.012618	NA
ko05414	Dilated cardiomyopathy	72	4264	120	8574	0.0146809	NA
ko04962	Vasopressin-regulated water reabsorption	39	4264	61	8574	0.0175579	NA
ko00051	Fructose and mannose metabolism	35	4264	54	8574	0.0179803	..\KEGG_Pictures\chi00051.html
ko00430	Taurine and hypotaurine metabolism	10	4264	12	8574	0.0183749	NA
ko00281	Geraniol degradation	10	4264	12	8574	0.0183749	NA
ko00062	Fatty acid elongation in mitochondria	8	4264	9	8574	0.0187409	NA
ko04340	Hedgehog signaling pathway	40	4264	63	8574	0.019028	NA
ko04113	Meiosis - yeast	55	4264	90	8574	0.0192197	NA
ko00903	Limonene and pinene degradation	28	4264	42	8574	0.0197941	NA
ko04730	Long-term depression	57	4264	94	8574	0.0212913	NA
ko05100	Bacterial invasion of epithelial cells	69	4264	116	8574	0.0214221	NA
ko04130	SNARE interactions in vesicular transport	26	4264	39	8574	0.0243744	NA
ko00620	Pyruvate metabolism	30	4264	46	8574	0.0245441	..\KEGG_Pictures\chi00620.html
ko00532	Glycosaminoglycan biosynthesis - chondroitin sulfate	16	4264	22	8574	0.0246048	NA
ko00760	Nicotinate and nicotinamide metabolism	23	4264	34	8574	0.0265761	..\KEGG_Pictures\chi00760.html
ko00930	Caprolactam degradation	11	4264	14	8574	0.0273028	NA
ko04664	Fc epsilon RI signaling pathway	58	4264	97	8574	0.0290542	NA
ko00631	1,2-Dichloroethane degradation	5	4264	5	8574	0.0303848	NA
ko00524	Butirosin and neomycin biosynthesis	5	4264	5	8574	0.0303848	NA
ko00071	Fatty acid metabolism	38	4264	61	8574	0.0324136	NA
ko03410	Base excision repair	30	4264	47	8574	0.036044	..\KEGG_Pictures\chi03410.html
ko05216	Thyroid cancer	27	4264	42	8574	0.0406861	NA
ko04060	Cytokine-cytokine receptor interaction	153	4264	278	8574	0.041105	NA
